# Supplementary material for: Therapeutic Potential of Bromodomain and Extra-Terminal Domain Inhibitors for Synovial Sarcoma Cells
Source: Cancers (Basel). 2024 Mar 11;16(6):1125. doi: 10.3390/cancers16061125 (PMC10968860; doi:10.3390/cancers16061125)
Supplement: Supplementary file 1 [file cancers-16-01125-s001.zip]

Archive with 3 entries (3 files):
- 20240114_Supplementary Table.xlsx
- 20240224_Supplementary File S1.pdf
- 20240307_Supplementary Information.pdf
