# Supplementary material for: Therapeutic Potential of Bromodomain and Extra-Terminal Domain Inhibitors for Synovial Sarcoma Cells
Source: Cancers (Basel). 2024 Mar 11;16(6):1125. doi: 10.3390/cancers16061125 (PMC10968860; doi:10.3390/cancers16061125)
Supplement: Supplementary file 1 [file cancers-16-01125-s001.zip › 20240114_Supplementary Table.xlsx]

## Sheet: Caption
Supplementary Table S1.			List of resources (antibodies, primers, siRNA)
Supplementary Table S2.			DEG analysis of RNA-seq
Supplementary Table S3.			KEGG pathway analysis
Supplementary Table S4.			Downregulated genes by silencing SS18-SSX

## Sheet: Supplementary Table S1.
Supplementary Table S1. List of resources.
Antibody list for Western blotting
Target	Product	Source	Supplier	Dilution	RRID
CC3	#9664	rabbit monoclonal	Cell Signaling Technology	1:1000	AB_2070042
MYC	#18583	rabbit monoclonal	Cell Signaling Technology	1:1000	AB_2895543
p53	#2527	rabbit monoclonal	Cell Signaling Technology	1:1000	AB_10695803
p21	#2947	rabbit monoclonal	Cell Signaling Technology	1:1000	AB_823586
CCND1	#2978	rabbit monoclonal	Cell Signaling Technology	1:1000	AB_2259616
CDK4	#12790	rabbit monoclonal	Cell Signaling Technology	1:1000	AB_2631166
CDK6	#13331	rabbit monoclonal	Cell Signaling Technology	1:1000	AB_2721897
β-Actin	#4970	rabbit monoclonal	Cell Signaling Technology	1:1000	AB_2223172
BCL2	#15071	mouse monoclonal	Cell Signaling Technology	1:1000	AB_2744528
BCLxL	#2764	rabbit monoclonal	Cell Signaling Technology	1:1000	AB_2228008
BIM	#2933	rabbit monoclonal	Cell Signaling Technology	1:1000	AB_1030947
PUMA	#12450	rabbit monoclonal	Cell Signaling Technology	1:1000	AB_2797920
SS18-SSX	#72364	rabbit monoclonal	Cell Signaling Technology	1:1000
Primer list for qPCR
Target	Sense primer (5′ to 3′)		Antisense primer (5′ to 3′)
BCL2	AGTACCTGAACCGGCACCT		CAGCCAGGAGAAATCAAACAG
BCL2L1	TATTGGTGAGTCGGATTGCA		GCTCTCGGGTGCTGTATTGT
BCL2L11	GGTCCTCCAGTGGGTATTTCTCTT		ACTGAGATAGTGGTTGAAGGCCTGG
BBC3	ACGACCTCAACGCACAGTACGA		CCTAATTGGGCTCCATCTCGGG
SS18-SSX1	AGGGACAAGGTCAGCAGTATG		GCTTCTGACACTCCCTTCGAA
SS18-SSX2	AGCAGAGGCCTTATGGATATGA		GGCACAGCTCTTTCCCATCA
CCND1	CAGATCATCCGCAAACACGC		AAGTTGTTGGGGCTCCTCAG
CDK4	CCTGGCCAGAATCTAGAGCTA		ACATCTCGAGGCCAGTCATC
CDK6	ATCTGCCCAACCAATTGAGA		ACAGGGCACTGTAGGCAGAT
CDKN1A	TGGAGACTCTCAGGGTCGAAA		GGCGTTTGGAGTGGTAGAAATC
siRNA list
Name	Target	Sequence
siSS18SSX1	SS18-SSX1	GAAAGCAGCUGGUGAUUUAUGAAGAAGdtdt
siSS18SSX2	SS18-SSX2	UGACCAGAUCAUGCCCAAGdTdT

## Sheet: Supplementary Table S2.
Supplementary Table S2. DEG analysis of RNA-seq
Regulation	Ensembl ID	log2 Fold Change	Adj.Pval	Symbol	Chr	Type	SYO1_ABBV_1	SYO1_ABBV_2	SYO1_Con_1	SYO1_Con_2	AskaSS_ABBV_1	AskaSS_ABBV_2	AskaSS_Con_1	AskaSS_Con_2	HSSYII_ABBV_1	HSSYII_ABBV_2	HSSYII_Con_1	HSSYII_Con2	YamatoSS_ABBV_1	YamatoSS_ABBV_2	YamatoSS_Con_1	YamatoSS_Con_2
Up	ENSG00000280267	22.6074	9.22e-13	PRAMEF26	1p36.21	protein_coding	2	2	2	2	8.3857	9.20744	2	2	2	2	2	2	2	2	2	2
Up	ENSG00000233030	8.10838	1.89e-30		1q21.2	lncRNA	8.62481	8.60183	2	2.67124	8.34267	8.94869	3.06687	2.32564	10.4069	10.9391	2.95457	3.35338	7.31481	7.35274	2.47812	2
Up	ENSG00000129757	7.4317	4.38e-34	CDKN1C	11p15.4	protein_coding	13.541	13.5683	5.22454	5.59202	14.3653	14.5183	4.49908	5.18635	12.8992	12.9861	7.67096	7.64344	12.3995	12.3147	4.35777	3.67952
Up	ENSG00000217275	7.3931	3.08e-15		6p22.2	processed_pseudogene	4.56006	4.60448	2.21868	2	5.47703	5.88564	2	2	7.08705	6.99873	2.30393	2.33249	5.95194	5.06605	2	2
Up	ENSG00000203811	6.63628	6.17e-24	H3C14 ENSG00000203811	1q21.2	protein_coding	6.15007	5.50781	2.98698	2.48022	8.77365	8.96262	3.06687	3.33303	9.49582	9.68192	3.26723	3.35338	7.57423	7.63325	2	2.63301
Up	ENSG00000203852	6.63628	6.17e-24	H3C15	1q21.2	protein_coding	6.15007	5.50781	2.98698	2.48022	8.77365	8.96262	3.06687	3.33303	9.49582	9.68192	3.26723	3.35338	7.57423	7.63325	2	2.63301
Up	ENSG00000233029	6.55473	4.22e-05		1p11.2	lncRNA	3.48763	4.06214	2.21868	2	3.50728	3.99848	2	2	6.69105	7.0436	2.55483	2	2	2	2	2
Up	ENSG00000269993	6.55451	2.32e-06		Xq28	lncRNA	2	3.18296	2	2	8.46308	8.63752	2.86486	2.32564	2.77355	2.41862	2	2	7.31481	7.16513	3.12353	2.63301
Up	ENSG00000204481	6.55321	0.0118	PRAMEF14	1p36.21	protein_coding	2.33085	3.73514	2	2	5.30838	6.39724	2	2	2	2	2	2	2	2	2	2
Up	ENSG00000274204	6.46701	2.81e-07		13q33.3	lncRNA	3.19457	3.18296	2	2	5.76468	6.22305	2	2	3.47179	3.42398	2	2.33249	2.68092	3.26016	2	2
Up	ENSG00000262223	6.42124	4.53e-11		17q25.3	lncRNA	2	2.70948	2	2.26	7.43905	8.15181	2.62988	2.32564	6.28141	7.01384	2.55483	2.33249	7.04297	6.65062	2.66848	2.35095
Up	ENSG00000196747	6.40778	3.27e-16	H2AC13	6p22.1	protein_coding	4.62178	5.10812	3.10145	2	8.3857	8.78197	4.00393	2.8153	10.3342	10.6569	3.11935	4.03921	8.2247	8.31345	3.56786	3.4073
Up	ENSG00000214456	6.38096	3.98e-09	PLIN5	19p13.3	protein_coding	2.82641	2.50942	2	2	5.30838	5.8561	2.34905	2	4.39418	4.88681	2	2	5.04228	4.53198	2.25878	2
Up	ENSG00000182330	6.29369	0.00391	PRAMEF8	1p36.21	protein_coding	7.69425	7.81955	3.7187	4.24857	9.60808	11.1401	3.54401	4.01387	2	2	2	2	2.48759	2	2	2
Up	ENSG00000262202	6.28174	4.55e-07		17p11.2	lncRNA	5.16838	4.50035	2	2	6.69359	6.58902	2.34905	2.32564	2	2	2	2	5.95194	6.031	2.47812	2.35095
Up	ENSG00000277862	6.26413	0.00258	PRAMEF34P ENSG00000277862	1p36.21	unprocessed_pseudogene	6.99686	6.6396	3.56757	3.47369	9.39032	9.54488	2.34905	3.00926	2	2	2.30393	2	2	2	2	2
Up	ENSG00000277224	6.2197	3.7e-20	H2BC7	6p22.2	protein_coding	6.15007	5.45308	2.86264	2.26	6.9006	6.72597	2	2.8153	8.65871	8.92106	3.40135	2.82989	7.09481	7.28798	2	2.86885
Up	ENSG00000136099	6.12753	0.000548	PCDH8	13q14.3	protein_coding	5.62541	5.24329	2	2	4.63716	5.8561	2	2.32564	2	2	2	2	2	2.26221	2.25878	2
Up	ENSG00000185332	6.11412	5.99e-05	TMEM105	17q25.3	lncRNA	2	2.50942	2	2	7.15804	7.715	2	2	2	2.41862	3.11935	3.02626	8.3258	8.3062	2.83662	2.63301
Up	ENSG00000178297	6.03772	8.74e-06	TMPRSS9	19p13.3	protein_coding	2.33085	2	2.21868	2.26	5.88952	6.10243	2.86486	2.32564	2	2	2.7685	2.82989	8.9216	8.84311	2.66848	2.63301
Up	ENSG00000286522	6.03702	1.77e-38	H3C2	6p22.2	protein_coding	6.53399	6.04062	3.10145	2.83989	7.67414	8.01815	2.34905	3.18021	7.4569	8.09445	2.55483	2.82989	7.85544	7.82298	2.83662	2
Up	ENSG00000163273	6.02665	7.23e-10	NPPC	2q37.1	protein_coding	7.33758	7.28174	2.21868	2	6.94443	6.49632	2.86486	2.32564	3.47179	3.42398	2	2	3.77088	3.99631	2.47812	2.63301
Up	ENSG00000124657	6.01867	1.1e-09	OR2B6	6p22.1	protein_coding	3.48763	3.90789	2	2	4.83642	5.69857	2	2.32564	5.19517	5.47242	2	2.60252	4.26903	3.48226	2	2
Up	ENSG00000273734	6.00558	0.016		19p13.3	protein_coding	2	2	2	2	4.56412	3.1364	2	2	2	2	2	2	5.32875	4.88326	2	2
Up	ENSG00000284438	5.98495	0.0128	SSU72P7	11p15.4	protein_coding	6.93742	6.8342	3.56757	2.48022	7.20685	8.75422	2	2.8153	2	2	2	2	2	2	2	2
Up	ENSG00000203814	5.97456	1.3e-23	H2BC18 ENSG00000203814	1q21.2	protein_coding	8.10951	8.12546	3.39874	2.26	9.14943	9.4566	4.00393	3.82057	9.85755	10.5299	3.9313	4.99963	7.81994	7.71216	2.66848	2.86885
Up	ENSG00000111837	5.91293	5.79e-09	MAK	6p24.2	protein_coding	3.19457	2.88515	2	2	5.21603	3.76411	2	2	4.39418	4.01073	2.30393	2.33249	5.23943	4.53198	2	2
Up	ENSG00000121101	5.85561	1.7e-06	TEX14	17q22	protein_coding	7.33758	7.07978	2.72656	2.26	6.84001	6.35563	2	3.47121	2.43801	2	2	2	6.19302	6.06576	2	2
Up	ENSG00000278828	5.84475	2.27e-38	H3C10	6p22.1	protein_coding	9.41884	9.37455	4.94683	5.15367	11.0669	11.3077	5.84923	6.2463	12.225	12.608	5.7722	6.55759	11.351	11.2984	5.11472	5.12288
Up	ENSG00000152503	5.8299	2.83e-22	TRIM36	5q22.3	protein_coding	8.33813	8.23496	2.21868	2.26	9.42425	9.29811	3.40181	3.47121	8.39853	8.41784	2.55483	2.33249	8.75166	8.56194	4.65639	4.63984
Up	ENSG00000185168	5.80491	0.000887	LINC00482 ENSG00000185168	17q25.3	lncRNA	2	2	2	2	6.41075	7.38345	2.34905	2	2.43801	2	2	2.82989	5.51787	5.95886	2	2.63301
Up	ENSG00000167034	5.77521	7.33e-05	NKX3-1	8p21.2	protein_coding	4.73781	4.99772	2	2	4.48718	4.29117	2	2	2	2	2	2	3.38318	2.84581	2	2.35095
Up	ENSG00000284306	5.77066	0.000125	SSU72P2	11p15.4	protein_coding	5.71308	5.42491	2	2.48022	7.20685	8.70949	2.86486	2.59114	2.43801	2	2.30393	2.82989	2	2	2	2.35095
Up	ENSG00000198576	5.76667	8.56e-09	ARC	8q24.3	protein_coding	13.9467	13.9328	5.81698	5.98285	14.1814	14.5209	9.23052	8.34466	7.94625	8.04382	7.41754	7.14858	8.1118	8.09528	4.82587	3.90843
Up	ENSG00000204510	5.7424	0.0263	PRAMEF7	1p36.21	protein_coding	5.39738	5.6362	4.09539	2.48022	7.69995	9.15685	2.34905	2	2	2	2	2	2	2	2	2
Up	ENSG00000276966	5.72304	3.65e-12	H4C5	6p22.2	protein_coding	4.35729	4.55335	3.10145	2.48022	6.74406	7.49308	2.62988	2.32564	8.48105	8.75562	3.52406	3.02626	5.38536	4.95918	2.25878	2
Up	ENSG00000253882	5.7088	1.93e-06		7q35	transcribed_unprocessed_pseudogene	2.5998	3.4297	2	2	4.22819	2.37804	2	2	4.66015	3.74698	2	2	4.07616	2.67623	2	2
Up	ENSG00000273802	5.62961	1.38e-27	H2BC8	6p22.2	protein_coding	9.71274	9.5608	4.48099	4.87171	10.3099	10.4794	4.75449	5.44302	11.3208	11.749	5.64276	6.19891	9.49617	9.31342	3.82946	2.86885
Up	ENSG00000103089	5.5872	0.000136	FA2H	16q23.1	protein_coding	3.0222	2.50942	2	2	5.66342	5.59508	2.34905	2.59114	2	2	2	2	5.51787	5.67353	2	2.35095
Up	ENSG00000203812	5.57099	1.02e-15	H2AC18 ENSG00000203812	1q21.2	protein_coding	9.90341	9.45161	4.39382	4.87171	11.3918	11.7916	6.31373	2	9.81501	10.8087	5.89098	6.4071	10.3817	10.384	2.47812	4.76201
Up	ENSG00000007516	5.56277	3.17e-19	BAIAP3	16p13.3	protein_coding	11.8093	11.6302	7.80719	7.56705	12.0494	12.1658	5.20345	5.10377	12.4097	12.4863	7.12938	6.70823	11.8493	11.7359	2.98719	3.24914
Up	ENSG00000260996	5.55739	9.2e-05		9q34.3	lncRNA	3.0222	2.70948	2.21868	2.26	5.73171	6.58902	2	2	2.43801	2	2	2	3.68328	3.37548	2.47812	2
Up	ENSG00000158406	5.54665	7.74e-14	H4C8	6p22.2	protein_coding	8.51118	8.41041	4.09539	3.12755	10.4571	10.7582	4.81185	4.47455	11.5694	12.0311	6.14155	6.73656	8.00294	7.95863	3.82946	3.54982
Up	ENSG00000283873	5.52597	0.00269	SSU72P4	11p15.4	protein_coding	6.77035	6.79072	2.98698	3.47369	7.4288	8.8916	2.86486	3.00926	2	2	2	2	2	2	2	2
Up	ENSG00000102195	5.49706	5.63e-05	GPR50	Xq28	protein_coding	3.73109	3.4297	2.21868	2	11.1797	11.1591	4.35214	3.33303	3.47179	4.95103	2.30393	2	10.1805	10.2113	6.14564	6.08519
Up	ENSG00000108551	5.49096	3.51e-07	RASD1	17p11.2	protein_coding	12.65	12.6664	6.78213	6.46795	9.30322	10.0913	6.07688	5.47623	3.9403	4.675	4.38432	3.49277	6.41321	6.4013	3.36273	3.07149
Up	ENSG00000103196	5.44606	2.51e-12	CRISPLD2	16q24.1	protein_coding	9.72157	9.66833	2.40854	2.83989	8.28133	8.25727	3.67345	4.71608	5.58457	6.12894	2.30393	2	7.26288	7.29532	4.18154	3.90843
Up	ENSG00000095587	5.44583	4.45e-16	TLL2	10q24.1	protein_coding	10.1629	10.1318	4.52268	4.24857	8.72002	9.00362	4.75449	4.26252	7.13152	6.90458	3.26723	2.82989	7.00734	7.11623	2.47812	2.63301
Up	ENSG00000169891	5.41075	1.33e-10	REPS2	Xp22.2	protein_coding	3.0222	3.90789	2	2	6.54966	6.85104	2	3.00926	5.85598	5.38214	2.7685	3.02626	6.94279	7.16513	2.47812	2.35095
Up	ENSG00000276216	5.39886	1.06e-05		1q21.1	lncRNA	4.94516	4.38812	2.21868	2	3.34233	3.1364	2	2	3.27437	2	2	2	3.38318	3.26016	2	2
Up	ENSG00000232492	5.37763	0.0454	NPM1P13	7p21.1	processed_pseudogene	2.5998	2	2	2	4.22819	5.32011	2	2	2	2	2	2	2	2.84581	2	2
Up	ENSG00000169918	5.30674	8.34e-13	OTUD7A	15q13.3	protein_coding	4.68096	3.53886	2	2.26	6.65893	6.60687	3.06687	2.59114	5.66746	5.95196	2.30393	3.02626	6.16095	6.11637	2	2
Up	ENSG00000172969	5.30211	0.00712	FRG2C	3p12.3	protein_coding	4.68096	4.55335	2.98698	2.48022	8.58808	10.6676	2.34905	3.00926	2	2	2	2	2	2	2	2
Up	ENSG00000196361	5.29838	5.95e-08	ELAVL3	19p13.2	protein_coding	11.6082	11.5908	3.39874	3.91254	9.51667	10.2244	6.16757	6.82516	7.4334	7.46242	4.09862	3.35338	6.34348	6.60408	3.24808	2
Up	ENSG00000270276	5.29184	1.34e-15	H4C15	1q21.2	protein_coding	9.9204	9.79063	4.25231	3.12755	11.9254	11.8639	6.12294	6.96038	11.3588	11.7308	5.34276	7.73755	10.588	10.671	3.82946	4.19541
Up	ENSG00000203722	5.28912	3.2e-05	RAET1G	6q25.1	protein_coding	4.49558	4.70159	2	2	3.65528	3.76411	2	2	2.43801	2.41862	2	2	2.2643	3.13482	2	2.35095
Up	ENSG00000197409	5.23413	7.06e-06	H3C4	6p22.2	protein_coding	2.33085	5.3064	2.40854	2	5.01146	5.32011	2.62988	2	4.29339	2	2	2.33249	5.11103	4.67392	2	2
Up	ENSG00000099840	5.22137	2.12e-33	IZUMO4	19p13.3	protein_coding	8.35186	8.13418	4.14962	4.24857	8.453	7.99801	3.90196	3.47121	8.95939	9.36293	3.9313	3.73667	7.59838	7.1245	2.66848	2.35095
Up	ENSG00000229292	5.21481	0.0265	RFPL4AL1	19q13.42	protein_coding	7.68705	7.90359	5.58087	5.46877	8.90516	11.4517	3.40181	3.71325	2	2	2	2	3.00379	2	2	2
Up	ENSG00000254764	5.19403	0.0323	TRIM53CP ENSG00000254764	11p11.12	unprocessed_pseudogene	6.46831	6.37097	4.34817	4.18733	8.1377	9.88734	2	3.47121	2	2	2	2	2.2643	2	2	2
Up	ENSG00000259527	5.18137	0.0508	LINC00052	15q25.3	lncRNA	2	2	2	2	4.56412	4.74244	2	2	2	2	2	2	2.68092	2.99754	2	2
Up	ENSG00000103056	5.16134	1.68e-11	SMPD3	16q22.1	protein_coding	6.51785	6.32599	2.98698	2.48022	6.9006	6.49632	2.62988	3.00926	4.06785	2.7427	2.30393	2.33249	5.85505	6.08283	2	2
Up	ENSG00000183682	5.15454	3.95e-20	BMP8A	1p34.3	protein_coding	5.43224	5.86307	2.40854	3.36728	6.41075	7.0855	2.86486	2.59114	5.54127	6.38283	2.55483	2.60252	7.69673	7.79217	2.25878	3.4073
Up	ENSG00000277075	5.15295	4.54e-21	H2AC8	6p22.2	protein_coding	6.53399	5.92471	2.86264	3.36728	8.69885	8.43263	3.90196	4.53883	9.24229	9.74441	4.01738	4.6877	8.49934	8.23545	2.98719	3.54982
Up	ENSG00000251246	5.14957	0.000278		1q21.3	protein_coding	4.20431	3.4297	2	2	5.16754	5.69857	3.06687	2	2	2.7427	2	2	4.85452	3.58168	2	2
Up	ENSG00000263120	5.14693	0.000528		17q22	lncRNA	2.5998	2.70948	2	2	2.69086	3.48413	2	2	3.9403	4.59688	2	2	2.68092	2	2	2
Up	ENSG00000284018	5.14135	0.0023	SSU72P5	11p15.4	protein_coding	4.12128	4.1335	2.57629	2	5.82845	7.464	2.34905	2.32564	2	2	2	2.82989	2	2.26221	2	2
Up	ENSG00000262074	5.12704	4.92e-05	SNORD3B-2	17p11.2	snoRNA	2.33085	2	2	2	5.30838	4.10278	2	2	3.80039	3.00716	2.30393	2.33249	4.772	4.06664	2.25878	2
Up	ENSG00000265185	5.09825	0.00105	SNORD3B-1	17p11.2	snoRNA	4.12128	3.90789	2	2	7.06845	6.57095	2	2	2	2	2	2	5.72947	5.84341	3.12353	3.24914
Up	ENSG00000260807	5.07583	1.18e-46	CEROX1	16p13.3	lncRNA	12.3398	12.2269	7.50838	7.81997	13.2031	12.7017	7.87664	8.11095	12.766	12.8187	6.80568	7.0277	11.141	11.0158	6.75132	6.38051
Up	ENSG00000182053	5.05098	0.0166	TRIM49B	11p11.12	protein_coding	7.44392	6.73445	4.64096	5.18534	8.8715	10.6483	4.00393	3.18021	2	2.41862	2	2	2	2.26221	2	2
Up	ENSG00000234571	5.04395	0.00606	H2BP2	1q21.1	transcribed_unprocessed_pseudogene	2.5998	2.88515	2	2	4.48718	5.13571	2	2	5.30281	6.31124	2	3.19907	2	2	2	2
Up	ENSG00000217646	5.01757	6.45e-05	H2BC16P	6p22.1	processed_pseudogene	2.5998	2	2	2.26	3.15606	3.6309	2	2	3.80039	4.42666	2	2	3.14164	3.67469	2	2
Up	ENSG00000124575	4.9868	2.71e-05	H1-3	6p22.2	protein_coding	2.5998	2.50942	2	2	6.13624	5.18406	2.62988	2.8153	7.21656	7.51647	2.30393	3.61986	4.00568	3.76206	2	2
Up	ENSG00000249156	4.9511	0.0132	TAF11L12	5p15.1	protein_coding	8.7196	8.65736	4.8519	5.05428	8.65116	9.36256	2.86486	2.8153	2.43801	3.23057	2	2	2	2	2	2
Up	ENSG00000130518	4.93478	1.91e-19	IQCN	19p13.11	protein_coding	8.46141	8.39597	5.17311	5.334	8.453	9.05001	3.54401	3.47121	9.43796	9.77355	3.9313	4.50215	8.13675	7.99515	3.12353	2
Up	ENSG00000274290	4.91082	3.33e-10	H2BC6	6p22.2	protein_coding	6.87543	7.07978	2.21868	2.83989	6.97292	8.15787	3.40181	4.01387	10.2015	10.251	5.27448	5.57115	7.39282	7.32432	3.56786	2.86885
Up	ENSG00000253898	4.90678	0.0689	LINC01419	8q21.13	lncRNA	2	2	2	2	11.4682	12.5692	6.25289	6.78597	2	2.41862	2	2	12.1944	12.2133	7.71891	7.84442
Up	ENSG00000185479	4.90273	0.063	KRT6B	12q13.13	protein_coding	3.73109	3.04173	2	2	4.22819	3.99848	2	2	2	2	2	2	2	2	2	2
Up	ENSG00000270882	4.89396	1.31e-14	H4C14	1q21.2	protein_coding	9.42967	9.72284	4.88424	5.36198	11.5609	11.76	6.71052	6.0397	12.0986	11.9485	7.83996	7.07284	9.62519	9.85804	3.56786	4.50635
Up	ENSG00000175463	4.88926	2.22e-06	TBC1D10C	11q13.2	protein_coding	2.33085	3.18296	2.21868	2	3.78951	4.45777	2.34905	2	4.57683	4.88681	2	2	4.63862	3.58168	2	2.63301
Up	ENSG00000120952	4.87938	0.0148	PRAMEF2	1p36.21	protein_coding	4.03317	3.18296	2.72656	2.48022	6.08494	7.12319	2	2.8153	2	2	2	2	2	2	2	2
Up	ENSG00000168930	4.856	0.0225	TRIM49	11q14.3	protein_coding	6.23151	5.94469	4.30103	4.05647	8.07335	9.70258	3.79222	3.00926	2	3.00716	2	2	2	2	2	2
Up	ENSG00000060558	4.85308	0.0088	GNA15	19p13.3	protein_coding	2.33085	2	2	2	3.15606	2.67731	2	2	2	2	2	2.33249	4.772	5.16555	2.25878	2
Up	ENSG00000279249	4.847	7.11e-07		16q12.1	lncRNA	3.34853	3.8241	2	2	5.5545	5.44442	2.86486	2	3.47179	3.00716	2	2	5.72947	5.16555	2.47812	2.63301
Up	ENSG00000260793	4.83691	3.01e-10		17q21.31	lncRNA	6.32724	6.2952	4.78496	4.70696	7.63901	7.27601	2.86486	2.8153	8.99192	9.41792	2.95457	2.33249	6.09459	5.86331	2.25878	3.07149
Up	ENSG00000145198	4.83543	1.46e-35	VWA5B2	3q27.1	protein_coding	7.9013	7.79225	4.03905	3.9863	8.21727	8.1396	3.06687	3.18021	6.40734	6.31124	3.26723	3.19907	7.81994	7.80766	3.24808	3.24914
Up	ENSG00000282988	4.81883	1.01e-26		6p22.2	protein_coding	7.95023	7.75313	4.25231	3.83481	8.94526	9.3963	4.42748	3.92045	9.58114	9.91509	5.23909	5.63274	8.70516	8.71211	3.82946	3.07149
Up	ENSG00000272196	4.79221	1.2e-13	H2AC19	1q21.2	protein_coding	10.3247	10.4931	4.75028	3.9863	11.2585	11.1674	5.92917	6.5095	10.5653	10.0821	6.45091	6.94514	9.12646	9.02853	4.61072	2
Up	ENSG00000135625	4.78754	0.0381	EGR4	2p13.2	protein_coding	4.03317	4.99772	2	2	4.31979	3.1364	2.62988	2	2	2	2	2	2	2	2	2
Up	ENSG00000036530	4.78732	3.32e-15	CYP46A1	14q32.2	protein_coding	4.35729	4.32855	2.72656	2.83989	6.43143	6.24601	2.62988	2	5.54127	6.12894	2.55483	3.19907	6.09459	6.49354	2	2.35095
Up	ENSG00000204581	4.77171	1.05e-05	ACOXL-AS1	2q13	lncRNA	3.19457	2.50942	2.21868	2	4.22819	4.53438	2	2.32564	3.47179	3.23057	2	2	3.14164	2.84581	2	2
Up	ENSG00000116726	4.76254	0.0167	PRAMEF12	1p36.21	protein_coding	5.97195	5.10812	3.2075	3.47369	8.7284	10.1714	3.24403	2.32564	2	2	2	2	2	2	2	2
Up	ENSG00000204455	4.76051	0.029	TRIM51BP	11q14.3	unprocessed_pseudogene	3.0222	3.53886	2.57629	2.67124	7.40808	8.93463	2.34905	2.32564	2	2	2	2	2	2	2	2
Up	ENSG00000184678	4.75842	3.82e-16	H2BC21	1q21.2	protein_coding	10.4848	10.4838	5.39135	5.41637	11.5467	11.8964	7.21455	7.39306	12.0346	12.4496	7.15809	7.71637	9.47024	9.56039	4.94107	4.27965
Up	ENSG00000236175	4.7449	0.0152	SSU72P6	11p15.4	processed_pseudogene	4.12128	3.90789	2	2	5.06539	6.35563	2	3.00926	2	2.41862	2	2.33249	2	2	2	2
Up	ENSG00000131398	4.73197	2.08e-07	KCNC3	19q13.33	protein_coding	12.0946	12.0569	8.01863	8.0779	10.6841	10.6156	4.09917	5.14565	12.7245	12.6372	7.63056	7.53471	7.32931	7.20466	3.36273	2.63301
Up	ENSG00000187714	4.71101	0.00235	SLC18A3	10q11.23	protein_coding	4.35729	4.7478	2.40854	2.26	4.40591	3.99848	2	2	2	3.00716	2	2	2	2.26221	2	2
Up	ENSG00000088827	4.70489	0.0124	SIGLEC1	20p13	protein_coding	2	2	2	2.48022	4.70668	4.74244	2	3.47121	2	2	2	2	7.70231	7.56199	3.12353	2.86885
Up	ENSG00000197540	4.69373	0.000271	GZMM	19p13.3	protein_coding	2.5998	2.27708	2.40854	2	3.65528	4.29117	2.62988	2	3.04558	2.41862	2	2	5.32875	4.67392	2	2
Up	ENSG00000274641	4.68333	9.34e-10	H2BC17	6p22.1	protein_coding	4.12128	4.50035	2	2.48022	6.69359	7.0204	2.86486	2.59114	5.54127	5.47242	2.7685	3.02626	3.93158	4.53198	2	2.35095
Up	ENSG00000172817	4.66077	0.00227	CYP7B1	8q12.3	protein_coding	2.33085	2.27708	2	2	5.06539	5.27617	2.34905	2	3.04558	2	2.30393	2	2.2643	2.48402	2.25878	2
Up	ENSG00000204103	4.64824	1.97e-05	MAFB	20q12	protein_coding	10.8561	10.7956	6.27286	6.01845	9.35015	8.84348	5.0209	3.82057	3.80039	4.33337	2.95457	2	5.54297	5.31749	3.12353	3.90843
Up	ENSG00000111679	4.64558	8.28e-06	PTPN6	12p13.31	protein_coding	3.83897	3.53886	2	2.26	3.50728	4.10278	2	2	2.43801	3.23057	2	2.60252	5.93308	5.34605	2.25878	2.63301
Up	ENSG00000171124	4.63975	0.015	FUT3	19p13.3	protein_coding	2	2	2	2	4.40591	4.53438	2	2.8153	2	2	2	2.33249	5.61576	5.37406	2.25878	2
Up	ENSG00000183018	4.63245	1.79e-21	SPNS2	17p13.2	protein_coding	9.45532	9.35975	5.14669	4.74994	8.3857	8.19964	2.86486	3.71325	7.49143	7.45136	4.01738	4.21056	7.63969	7.3386	3.36273	3.4073
Up	ENSG00000230262	4.62081	0.00294	LINC02603	9q22.32	lncRNA	3.19457	3.4297	2	2	3.50728	3.48413	2	2	2	2	2	2	2.85137	2.84581	2	2
Up	ENSG00000204501	4.61847	0.0122	PRAMEF15	1p36.21	protein_coding	6.17087	5.53442	4.03905	4.12339	7.75841	9.18682	3.54401	2.8153	2	2	2	2	2.2643	2	2	2
Up	ENSG00000108309	4.60812	1.56e-05	RUNDC3A	17q21.31	protein_coding	3.93934	2.88515	2.21868	2	5.16754	4.80562	2.34905	2	3.27437	3.00716	2	2	2.85137	3.13482	2.25878	2.35095
Up	ENSG00000255621	4.60056	0.00577		12p13.1	lncRNA	2	2.27708	2	2	3.9123	4.37688	2	2	3.47179	3.00716	2	2.33249	2.68092	2	2	2
Up	ENSG00000187017	4.57679	2.19e-08	ESPN	1p36.31	protein_coding	13.5355	13.5037	8.43902	8.3947	9.76297	9.795	4.69475	4.82319	10.4412	10.4391	7.60993	7.93992	9.36508	9.39085	5.43606	5.2536
Up	ENSG00000248406	4.57393	0.0015		19p13.2	transcribed_unprocessed_pseudogene	2.33085	3.64033	2	2	4.48718	2	2	2.32564	2	3.23057	2	2	3.59002	3.92237	2	2.35095
Up	ENSG00000268643	4.56919	0.000962		19q13.2	protein_coding	2.5998	2.50942	2	2.48022	5.43668	4.92424	2.86486	3.18021	2	2	2	2	6.91421	7.51874	2.66848	2.86885
Up	ENSG00000260409	4.55956	1.05e-05		15q11.2	lncRNA	3.0222	2.88515	2	2.26	3.50728	3.1364	2	2	4.06785	2.41862	2	2	3.77088	3.67469	2.25878	2
Up	ENSG00000269887	4.55658	0.000148		1q23.3	lncRNA	2	2.50942	2	2	3.50728	4.10278	2	2	3.80039	3.74698	2.30393	2	4.32799	3.76206	2	2.63301
Up	ENSG00000172232	4.54387	0.00109	AZU1	19p13.3	protein_coding	2	2.88515	2.21868	2.99088	4.56412	3.48413	2	2	2	2.41862	2.30393	2.33249	6.2244	6.37382	2	2.35095
Up	ENSG00000248810	4.53868	7.85e-25	LINC02432	4q31.21	lncRNA	11.8031	11.7314	7.73366	7.80476	12.2664	13.0059	7.27699	8.01818	10.1555	10.7101	6.19794	6.38936	10.868	10.8121	6.42172	6.34185
Up	ENSG00000145390	4.53115	0.000727	USP53	4q26	protein_coding	2.33085	2	2	2	7.0418	7.0855	3.24403	3.00926	4.57683	3.5945	2	2	7.58635	7.32432	3.46894	3.90843
Up	ENSG00000288025	4.52984	9.13e-05		4q34.1	lncRNA	3.19457	2.70948	2.40854	2	4.02546	4.45777	2	2	2.77355	2.7427	2	2	3.14164	2.84581	2	2
Up	ENSG00000278997	4.5136	1.45e-07		1p35.1	TEC	3.0222	2.88515	2	2.26	4.02546	4.74244	2	2	4.57683	4.59688	2.7685	2.33249	5.41285	4.84375	2.25878	2.35095
Up	ENSG00000283740	4.50299	0.0412	TAF11L11	5p15.1	protein_coding	8.5071	8.50088	4.78496	4.79169	8.61996	9.481	4.63243	4.01387	2	2.7427	2	2	2	2	2	2
Up	ENSG00000105609	4.48835	0.00779	LILRB5	19q13.42	protein_coding	3.93934	4.38812	2.21868	2	3.15606	2.37804	2	2	2	2	2	2	2.85137	2.26221	2	2
Up	ENSG00000185507	4.45915	2.58e-11	IRF7	11p15.5	protein_coding	11.0033	11.0229	6.0052	5.83098	8.80172	8.97984	6.05329	6.16718	7.18877	6.98346	2.95457	4.12743	11.0008	10.9568	6.39502	6.47287
Up	ENSG00000179148	4.45633	0.00369	ALOXE3	17p13.1	protein_coding	2	2.50942	2.21868	2.67124	3.50728	4.10278	2.62988	2.8153	2	2	2	2	6.41321	6.6957	2	2.35095
Up	ENSG00000102924	4.44225	3.33e-15	CBLN1	16q12.1	protein_coding	4.94516	5.03546	2.40854	3.25239	7.50883	7.49308	4.09917	3.18021	6.71073	6.04316	2.95457	3.19907	7.48638	7.4998	3.56786	2.35095
Up	ENSG00000285646	4.43988	0.00112		1p36.22	lncRNA	5.24882	4.60448	2	2	4.22819	3.48413	2.34905	2.32564	3.04558	2	2	2	2.48759	2.26221	2	2.63301
Up	ENSG00000267365	4.43461	0.00265	KCNJ2-AS1	17q24.3	lncRNA	2	2	2	2	8.29832	8.13346	4.49908	3.47121	5.13818	5.23515	2	2.60252	4.20756	4.25913	2.25878	2.86885
Up	ENSG00000166257	4.43172	0.00131	SCN3B	11q24.1	protein_coding	2.82641	2.27708	2	2	4.22819	3.6309	2.62988	2.32564	2.43801	2	2	2	4.07616	4.58086	2	2
Up	ENSG00000164181	4.42625	4.63e-07	ELOVL7 ENSG00000164181	5q12.1	protein_coding	5.08319	5.14311	4.03905	3.75264	7.62112	7.54028	2.62988	3.00926	3.27437	3.00716	2.30393	2	7.03414	7.35274	2.83662	2.35095
Up	ENSG00000274764	4.41656	0.00954	PRAMEF27	1p36.21	protein_coding	4.20431	3.98708	2.98698	2.83989	5.79692	7.39377	2.34905	2.8153	2.43801	2	2	2	2	2	2	2
Up	ENSG00000188825	4.41241	3.49e-06	LINC00910	17q21.31	lncRNA	9.36121	9.2755	4.8519	4.36375	9.74449	10.1365	4.97141	5.745	2.43801	2.41862	2.95457	2.33249	8.19334	7.88755	4.8653	5.02864
Up	ENSG00000116675	4.40305	0.000844	DNAJC6	1p31.3	protein_coding	3.0222	3.53886	2.21868	2	8.95243	8.83215	4.86702	5.71749	5.19517	4.12648	2	2	9.72727	9.70383	4.78533	5.02864
Up	ENSG00000263934	4.38802	1.1e-06	SNORD3A	17p11.2	snoRNA	4.99265	4.06214	2	2	7.92081	7.31995	3.24403	3.33303	3.64543	3.74698	2.7685	3.61986	6.42676	5.95886	2.25878	3.24914
Up	ENSG00000278677	4.38344	1.56e-17	H2AC17	6p22.1	protein_coding	5.82227	5.45308	2.86264	2	7.35494	7.31995	3.54401	2.8153	6.85917	7.10133	3.40135	3.19907	5.89459	5.40153	2.83662	3.54982
Up	ENSG00000148408	4.37648	1.37e-08	CACNA1B	9q34.3	protein_coding	9.38365	9.20893	4.97713	5.01957	7.78276	8.26853	3.54401	4.71608	6.14343	5.38214	2.30393	2.60252	6.19302	6.31725	2.66848	3.24914
Up	ENSG00000279602	4.37641	1.97e-05	ENSG00000279602	17q21.31	TEC	5.59496	6.09525	2.86264	2.48022	5.82845	6.93821	3.06687	2.32564	2	2	2	2.33249	4.00568	4.88326	2.25878	2.86885
Up	ENSG00000130383	4.33986	0.0194	FUT5	19p13.3	protein_coding	2	2	2	2	4.56412	4.67636	3.06687	2	2	2.7427	2	2	5.54297	5.13314	2.47812	2
Up	ENSG00000267219	4.33438	0.019		19q13.11	lncRNA	2	2.27708	2.21868	2.26	2	3.6309	2	2	2.43801	2	2	2	4.49165	4.25913	2	2
Up	ENSG00000187837	4.3316	3.62e-14	H1-2	6p22.2	protein_coding	11.5986	11.5222	7.02629	7.33265	12.3465	12.4314	7.89666	7.92505	13.3994	13.4822	8.95822	9.66096	11.1979	11.1171	5.99379	5.71344
Up	ENSG00000220323	4.312	3.71e-28	H2BC19P	1q21.2	transcribed_unprocessed_pseudogene	8.97149	8.95196	6.85737	7.03537	11.5432	11.856	6.44644	6.91266	11.1258	11.3074	7.10992	7.28909	11.373	11.3255	6.69772	6.06159
Up	ENSG00000243073	4.3034	0.0455	PRAMEF4	1p36.21	protein_coding	4.99265	4.87816	3.91931	3.66552	6.60533	8.21135	2.62988	2	2	2	2	2	2	2	2	2
Up	ENSG00000186642	4.29157	4.53e-07	PDE2A	11q13.4	protein_coding	5.74116	6.04062	2	2.83989	5.5545	5.59508	2.34905	2.32564	3.04558	3.23057	2	2.33249	6.71878	6.70676	3.46894	3.54982
Up	ENSG00000174898	4.28911	0.0219	CATSPERD	19p13.3	protein_coding	2	2	2.21868	2	2.94213	3.76411	2	2	2	2.7427	2	2	3.4903	3.84444	2	2
Up	ENSG00000158373	4.27734	1.37e-23	H2BC5	6p22.2	protein_coding	10.5428	10.4049	5.24958	5.18534	10.7171	11.0838	7.28714	7.52585	11.9835	12.2491	6.95494	7.89664	10.6835	10.7797	6.74076	7.00541
Up	ENSG00000261716	4.27353	1.01e-27	H2BC20P	1q21.2	transcribed_unprocessed_pseudogene	9.22616	9.23552	7.20336	7.40167	11.7904	12.0359	6.98444	7.62542	11.9855	12.2184	7.30224	7.37269	11.4962	11.4993	7.04543	7.24427
Up	ENSG00000261150	4.25893	5.58e-09	EPPK1	8q24.3	protein_coding	8.66568	8.84973	4.75028	4.61694	10.7514	10.9522	6.69536	6.9486	7.52516	7.38318	3.742	3.19907	11.2417	11.1228	6.78255	6.9029
Up	ENSG00000267387	4.24513	0.00674		19p13.2	lncRNA	2.5998	2.88515	2	2	2.38639	3.48413	2	2	3.64543	2.7427	2	2	2	2.26221	2	2
Up	ENSG00000180596	4.24157	6.09e-21	H2BC4	6p22.2	protein_coding	7.08714	7.09773	3.56757	3.83481	8.62895	8.42761	4.35214	3.5973	8.98386	9.2996	5.61541	4.99963	7.99386	7.95399	4.11766	3.79851
Up	ENSG00000230832	4.23259	0.0308	SSBL4P	1q21.1	processed_pseudogene	4.20431	3.73514	2	2	3.15606	2.37804	2	2	2	2	2.30393	2	2.68092	2	2	2
Up	ENSG00000170345	4.2241	1.77e-10	FOS	14q24.3	protein_coding	11.1829	11.1396	6.4235	6.34717	12.4045	12.5099	8.46014	7.98971	7.16043	7.65786	5.93588	5.47354	11.3813	11.6212	7.13688	7.55434
Up	ENSG00000103313	4.21441	0.00458	MEFV	16p13.3	protein_coding	2.82641	2.88515	2.21868	2	4.40591	3.1364	2	2	2	2.41862	2	2	2.2643	2.48402	2	2
Up	ENSG00000236209	4.21292	0.00673		2p12	lncRNA	2	2	2	2	2.69086	2.92504	2	2	3.64543	3.5945	2.30393	2	3.4903	2.67623	2	2
Up	ENSG00000183598	4.21194	6.61e-08	H3C13	1q21.2	protein_coding	4.62178	4.70159	2	2	6.25702	6.39724	2.86486	2.8153	5.35376	6.10091	2	3.61986	4.49165	4.62814	2.98719	2
Up	ENSG00000232938	4.21044	0.0266	RPL23AP87	17q25.3	transcribed_processed_pseudogene	2	3.18296	2	2.83989	3.65528	4.74244	2	2	2	2	2	2	5.98895	6.16527	3.24808	2
Up	ENSG00000068976	4.19921	7.34e-06	PYGM	11q13.1	protein_coding	3.19457	3.73514	2.40854	2.83989	4.40591	3.99848	2	2	4.06785	3.00716	2	2.82989	6.07751	6.08283	2.66848	2
Up	ENSG00000254872	4.19841	0.0779	LINC02688	11p15.5	lncRNA	2	2.50942	2	2.26	2.69086	2	2	2	2	2	2	2	4.07616	4.19778	2	2
Up	ENSG00000224812	4.19257	0.0709	TMEM72-AS1 ENSG00000224812	10q11.21	lncRNA	2	2	2	2	5.21603	5.27617	2	3.00926	2	3.00716	2	2	2.2643	2.26221	2	2
Up	ENSG00000204624	4.18164	3.72e-06	DISP3	1p36.22	protein_coding	10.6062	10.5242	6.63784	7.03537	9.49227	9.41668	3.54401	4.82319	6.96127	7.17039	2.30393	3.35338	7.06046	7.21244	3.12353	3.24914
Up	ENSG00000184357	4.17836	5.94e-10	H1-5	6p22.1	protein_coding	3.19457	3.64033	3.39874	2.48022	5.88952	5.8561	2.62988	2.32564	6.30749	6.61856	2.7685	2.33249	5.11103	5.58045	2.83662	2.35095
Up	ENSG00000279236	4.17825	0.00624		18q21.33	TEC	3.0222	2	2	2	2.69086	3.99848	2	2	4.39418	2.7427	2.55483	2	2.2643	2.48402	2	2
Up	ENSG00000288060	4.17193	0.000235		13q32.3	lncRNA	2.82641	3.04173	2	2	4.63716	3.88605	2.34905	2	3.27437	4.23363	2	2.82989	3.4903	2.48402	2	2
Up	ENSG00000243697	4.16354	0.00137		16q24.1	processed_pseudogene	2	2.27708	2.21868	2	3.15606	3.32071	2	2	3.47179	2.7427	2	2	3.14164	3.13482	2	2
Up	ENSG00000173404	4.16347	3.11e-10	INSM1	20p11.23	protein_coding	4.03317	5.03546	2.40854	2.48022	5.26294	5.59508	2	2	4.66015	3.74698	2.55483	2.82989	4.20756	3.99631	2.25878	2.35095
Up	ENSG00000187475	4.15861	0.00133	H1-6	6p22.2	protein_coding	2.5998	2.27708	2	2	2.69086	3.32071	2	2	3.47179	3.88487	2.30393	2	2.48759	2.26221	2	2
Up	ENSG00000275221	4.1553	2.12e-06	H2AC15	6p22.1	protein_coding	2.5998	3.04173	2.21868	2	4.13038	5.48358	2.34905	2.59114	6.05383	6.23592	2.95457	2.60252	3.93158	4.71829	2.83662	2
Up	ENSG00000150337	4.13821	0.0253	FCGR1A ENSG00000150337	1q21.2	protein_coding	2.33085	2	2	2	2	3.32071	2	2	3.27437	3.5945	2	2	2.48759	2.48402	2	2
Up	ENSG00000235643	4.13449	0.00679	LINC01647	1p36.22	lncRNA	3.48763	2.27708	2.21868	2	3.34233	4.53438	2	2.32564	2	2	2	2	2.85137	2.67623	2	2
Up	ENSG00000204449	4.12918	0.0433	TRIM49C	11q14.3	protein_coding	5.32501	5.58621	4.14962	2.99088	8.81752	10.5526	3.40181	3.33303	2	2	2	2	2	2	2	2
Up	ENSG00000212724	4.12627	0.0336	KRTAP2-3	17q21.2	protein_coding	7.05395	7.00564	3.39874	3.66552	2.69086	4.92424	2	2	2	2	2	2	2	2.67623	2.25878	2
Up	ENSG00000223599	4.12376	8.64e-05		1q21.3	processed_pseudogene	2.5998	3.04173	2	2	3.34233	3.1364	2	2	3.04558	2.41862	2.30393	2	3.59002	3.48226	2	2.35095
Up	ENSG00000254690	4.11305	0.00747		8q24.3	lncRNA	4.62178	4.20149	2	2.26	3.15606	2.37804	2	2	2	2	2	2	2.85137	3.13482	2	2.63301
Up	ENSG00000215861	4.1091	6.83e-07		1q21.2	transcribed_unprocessed_pseudogene	4.12128	4.26642	2	2.48022	3.65528	4.80562	2	2	3.64543	3.5945	2.7685	2	3.4903	3.67469	2	2.35095
Up	ENSG00000070601	4.10683	7.32e-05	FRMPD1	9p13.2	protein_coding	2.82641	3.64033	2.21868	2	3.78951	3.6309	2.34905	2	3.64543	2.41862	2	2	4.32799	4.80313	2	2.86885
Up	ENSG00000146216	4.10056	0.00451	TTBK1	6p21.1	protein_coding	2.82641	2.50942	2.40854	2	4.13038	4.20005	2	2.32564	6.02268	5.07147	2.95457	2.33249	2	2	2	2
Up	ENSG00000174749	4.09865	1.86e-36	FAM241A	4q25	protein_coding	8.24805	8.45983	5.43567	5.61546	8.82926	8.74619	4.27264	4.53883	8.50379	8.14337	3.9313	3.84472	8.48969	8.49018	3.74742	4.27965
Up	ENSG00000183508	4.07315	9.77e-13	TENT5C	1p12	protein_coding	8.5905	8.31387	4.52268	5.01957	7.01464	6.83599	2.62988	3.00926	7.97094	7.70517	4.62269	4.56669	7.209	7.09114	2.47812	2.63301
Up	ENSG00000181690	4.06866	3.4e-11	PLAG1	8q12.1	protein_coding	5.20916	5.98383	3.30629	3.12755	7.63901	7.84851	2.34905	3.5973	8.65871	8.6041	4.82721	4.79934	8.51845	8.42475	5.14708	4.57464
Up	ENSG00000169252	4.0583	0.00501	ADRB2	5q32	protein_coding	5.76871	6.18196	2.40854	2.83989	2.69086	2.37804	2	2	2	2	2	2	4.07616	3.58168	2.25878	2.86885
Up	ENSG00000145491	4.05158	2.12e-07	ROPN1L	5p15.2	protein_coding	5.49955	5.17728	3.10145	2	6.25702	5.76366	2	2	5.99085	6.28657	2.30393	2.33249	6.70772	6.59221	3.24808	4.57464
Up	ENSG00000158486	4.04926	0.00883	DNAH3	16p12.3	protein_coding	3.0222	3.4297	2	2	3.78951	2.37804	2	2	2	2	2	2	3.00379	2.67623	2.25878	2
Up	ENSG00000276180	4.04533	1.18e-22	H4C9	6p22.1	protein_coding	5.56385	5.56055	3.91931	3.12755	6.60533	7.1839	3.24403	3.33303	7.40952	7.22335	3.742	2.82989	6.37178	6.73942	2.83662	3.24914
Up	ENSG00000163536	4.04133	9.24e-14	SERPINI1	3q26.1	protein_coding	6.3086	6.51153	3.64511	2.83989	8.16882	7.63898	4.18852	3.92045	6.08432	6.18342	2.7685	2.33249	7.95699	7.94001	4.18154	4.70222
Up	ENSG00000198929	4.03385	2.43e-15	NOS1AP	1q23.3	protein_coding	5.84832	5.96439	3.30629	3.25239	7.18265	7.38345	3.67345	4.71608	7.20273	7.41767	2.95457	2.60252	6.38572	5.95886	2.47812	2.86885
Up	ENSG00000144015	4.03085	0.00803	TRIM43	2q11.1	protein_coding	6.67167	6.69961	4.6026	4.05647	9.34743	11.1052	3.40181	3.5973	2	2	2.7685	2.60252	2.2643	2.48402	2	2
Up	ENSG00000283293	4.02345	3.45e-12	RN7SK	6p12.2	snRNA	7.21278	6.6396	5.19905	2.99088	8.72002	8.37651	3.06687	3.33303	7.7699	7.48428	3.83976	4.79934	6.19302	5.84341	3.24808	3.07149
Up	ENSG00000174945	4.02283	0.0185	AMZ1	7p22.3	protein_coding	2	2	2	2	3.34233	4.53438	2	2.32564	2	2.41862	2	2.60252	5.00663	4.58086	2.47812	2
Up	ENSG00000250782	4.01433	0.0323	TAF11L14	5p15.1	protein_coding	5.92376	6.09525	3.39874	3.66552	5.94811	6.53412	2.34905	2	2	2	2	2	2	2.26221	2	2
Up	ENSG00000237017	3.96303	4.36e-19		19q13.42	lncRNA	5.43224	4.95895	2.72656	2.99088	5.39517	5.13571	2.62988	2.32564	5.54127	6.40593	2.95457	2.33249	5.14422	5.13314	2.83662	2.63301
Up	ENSG00000280604	3.95295	4.89e-07		21q22.3	lncRNA	6.19137	5.6362	3.10145	3.47369	5.47703	5.73148	2	2	6.71073	7.0288	3.40135	3.84472	4.54232	3.76206	2.25878	2
Up	ENSG00000144891	3.94914	0.000467	AGTR1	3q24	protein_coding	2.5998	2.27708	2	2.26	5.88952	6.05121	2.62988	3.18021	2	3.5945	2.30393	2	5.75117	5.82324	2.98719	2.63301
Up	ENSG00000288156	3.92869	0.000789		19p13.3	lncRNA	2.82641	2.88515	2.72656	2	3.9123	3.76411	2	2	3.64543	3.74698	2	2	2.48759	3.26016	2	2
Up	ENSG00000230522	3.91868	0.0687	MBD3L2	19p13.2	protein_coding	5.59496	6.00301	5.43567	4.79169	10.2645	12.4197	3.67345	4.47455	2	4.42666	2	2	2	2.26221	2	2
Up	ENSG00000089820	3.91743	5.15e-17	ARHGAP4	Xq28	protein_coding	6.45141	6.35613	5.32221	4.70696	8.40151	8.46723	3.79222	4.53883	9.00791	9.01793	5.00629	4.7446	7.96165	7.8729	3.36273	3.79851
Up	ENSG00000254585	3.91592	0.0596	MAGEL2	15q11.2	protein_coding	3.83897	3.90789	2	2	2	2.67731	2.34905	2	2	2.41862	2	2	2.2643	2	2	2
Up	ENSG00000183054	3.91482	9.99e-05	RGPD6	2q13	protein_coding	5.08319	6.05906	3.91931	3.66552	6.94443	4.37688	2.34905	2.32564	8.62281	9.84077	5.08814	8.07362	3.14164	4.37453	2.66848	4.43467
Up	ENSG00000272037	3.91082	0.0074		8q22.3	lncRNA	2.33085	2.27708	2	2	2.38639	3.88605	2.34905	2	2	3.00716	2	2	3.14164	2.84581	2	2
Up	ENSG00000245468	3.89532	0.00154	LINC02447	4p16.1	lncRNA	2.82641	2.70948	2.21868	2	4.70668	3.99848	2	2	2.77355	2.41862	2	2.60252	3.77088	2.26221	2	2.35095
Up	ENSG00000271105	3.8892	0.0171	SCML2P2	16p12.1	processed_pseudogene	2	2.50942	2	2	3.9123	3.76411	2.62988	2	3.04558	2	2	2	2.48759	3.13482	2	2
Up	ENSG00000273199	3.88394	9.04e-05		21q22.12	lncRNA	4.89605	5.48071	2.86264	2.67124	4.70668	5.08568	2.34905	2.32564	2	2	2.30393	2.60252	4.772	4.62814	2	2
Up	ENSG00000234899	3.8682	0.0905	SOX9-AS1	17q24.3	lncRNA	2.33085	2	2	2	3.50728	4.74244	2.34905	2.32564	2	2.41862	2	2	2	2	2	2
Up	ENSG00000145819	3.86139	3.79e-35	ARHGAP26	5q31.3	protein_coding	9.19604	9.23755	6.09084	5.79037	9.14631	9.64544	4.27264	4.47455	8.51502	8.58399	4.82721	4.7446	9.24018	8.98833	5.65437	5.93742
Up	ENSG00000274370	3.84978	2.61e-07		17q25.3	lncRNA	3.83897	3.04173	2.86264	2.48022	5.62802	5.59508	2	2.59114	6.05383	5.38214	3.9313	2.33249	6.94279	6.78185	3.46894	2.86885
Up	ENSG00000116983	3.83901	2.06e-07	HPCAL4	1p34.2	protein_coding	6.68618	6.9375	2.72656	3.47369	7.70844	7.62153	3.24403	5.22593	3.47179	4.42666	2.55483	2.33249	7.10328	6.99523	3.46894	3.07149
Up	ENSG00000112379	3.8375	0.0378	ARFGEF3	6q23.3	protein_coding	3.0222	3.4297	2	2.26	4.22819	4.86615	2.86486	2	2	2	2	2	2.85137	2	2	2
Up	ENSG00000151962	3.8374	0.00851	RBM46	4q32.1	protein_coding	2.82641	2.70948	2	2	4.22819	4.86615	2.34905	2.59114	2	2	2	2	2.68092	3.26016	2.25878	2
Up	ENSG00000104722	3.83299	0.00397	NEFM	8p21.2	protein_coding	13.8971	13.9416	7.41739	7.51815	12.1746	12.8774	10.1047	10.1098	2.77355	2.7427	2.30393	2.33249	9.8975	9.84684	8.37033	8.171
Up	ENSG00000217801	3.82446	5.35e-12	ENSG00000217801	1p36.33	transcribed_unprocessed_pseudogene	5.36165	5.21066	2.86264	3.12755	6.30264	6.19972	3.90196	4.47455	7.52516	7.65786	2.7685	2.60252	6.0071	6.31725	2.66848	3.54982
Up	ENSG00000116176	3.82174	0.0665	TPSG1	16p13.3	protein_coding	2	2	2.40854	2	2	2	2	2	4.95232	4.59688	2.30393	2.33249	2.2643	2.48402	2	2
Up	ENSG00000100290	3.81886	9.3e-08	BIK	22q13.2	protein_coding	5.82227	6.18196	3.30629	2.48022	4.63716	4.53438	2.62988	2.59114	3.9403	4.23363	2.95457	2	4.54232	4.53198	2	2
Up	ENSG00000102854	3.81409	0.0204	MSLN	16p13.3	protein_coding	2.33085	2.70948	2.21868	2	2	3.1364	2	2	2	2	2.30393	2	5.54297	4.80313	2.47812	2.63301
Up	ENSG00000233802	3.80719	0.0497	TRIM49D2	11q14.3	protein_coding	6.90055	6.58973	4.20187	4.36375	9.26916	11.8037	4.42748	3.92045	2	2	2	2	2.2643	2	2	2
Up	ENSG00000198435	3.80622	3.84e-44	NRARP	9q34.3	protein_coding	11.3788	11.4265	8.73563	8.39131	12.5261	12.9852	7.25648	7.9069	11.793	11.9558	8.72868	8.67357	12.1674	12.1874	8.34614	8.2462
Up	ENSG00000144485	3.80415	8.91e-17	HES6	2q37.3	protein_coding	12.6115	12.6426	8.66525	8.55175	12.5561	12.601	8.03558	8.8062	10.1265	10.0767	6.7055	7.26011	10.9454	11.0291	7.97468	8.01386
Up	ENSG00000283776	3.79866	0.026	TAF11L13	5p15.1	protein_coding	5.76871	5.27519	2.57629	3.83481	6.00441	6.67613	2.62988	2.8153	2	2.41862	2	2	2	2	2	2
Up	ENSG00000267122	3.78256	0.0596		19p13.3	lncRNA	2	2	2	2	2	2.67731	2.34905	2.32564	2	2.41862	2	2	4.72889	4.06664	2	2.35095
Up	ENSG00000168126	3.77557	0.00177	OR2W6P	6p22.1	unprocessed_pseudogene	2	2.88515	2	2	2.69086	5.18406	2.62988	2.32564	3.80039	3.5945	2.30393	2.33249	2.85137	3.48226	2	2
Up	ENSG00000255587	3.7721	0.021	RAB44	6p21.2	protein_coding	3.19457	3.18296	2	2.48022	2.38639	2.37804	2	2	2	2	2	2.60252	4.26903	4.67392	2	2
Up	ENSG00000197153	3.7643	9.68e-11	H3C12	6p22.1	protein_coding	4.12128	3.53886	2.57629	2.83989	5.59172	5.40416	2.34905	2.32564	4.81362	4.88681	2.30393	2.60252	4.59128	5.06605	2.98719	2
Up	ENSG00000188613	3.74238	4.85e-06	NANOS1	10q26.11	protein_coding	11.9565	11.9454	8.45795	8.16385	9.10184	9.15685	4.69475	4.82319	11.328	11.1158	7.67759	7.73052	8.82	8.95395	3.66043	3.4073
Up	ENSG00000288704	3.72953	0.0613		19p13.3	lncRNA	2.33085	2	2	2.26	3.78951	3.1364	2	2	2	2	2	2	3.26746	2.48402	2	2
Up	ENSG00000178403	3.72683	0.0115	NEUROG2	4q25	protein_coding	3.19457	2	2	2	6.30264	5.52171	3.40181	2	3.64543	3.00716	2	2.33249	2.2643	2.26221	2.25878	2.63301
Up	ENSG00000258590	3.72516	0.0233	NBEAP1	15q11.2	transcribed_unprocessed_pseudogene	2	2.27708	2	2	2	3.32071	2	2.32564	3.47179	2.7427	2	2	2.48759	3.13482	2	2
Up	ENSG00000131979	3.7204	2.57e-13	GCH1	14q22.2	protein_coding	9.40794	9.50135	6.46686	6.21534	9.88045	9.66687	5.51113	5.97147	6.8767	6.73256	4.17552	4.79934	9.04094	9.17899	4.65639	4.76201
Up	ENSG00000239887	3.71757	6.46e-08	C1orf226	1q23.3	protein_coding	6.62722	6.94743	4.09539	3.12755	7.69995	7.81051	5.06875	4.87391	6.52315	6.28657	2.7685	2	6.77283	6.93069	2.47812	2.35095
Up	ENSG00000169862	3.70709	0.0502	CTNND2	5p15.2	protein_coding	2.5998	2.70948	2	2	3.78951	4.60712	2.62988	2	2.77355	2	2	2	2	2	2	2.35095
Up	ENSG00000187642	3.70465	0.000328	PERM1	1p36.33	protein_coding	3.73109	2.88515	2	2.48022	3.50728	4.53438	2.34905	2.32564	2	3.74698	2.95457	2.33249	6.44018	6.68456	2.98719	3.24914
Up	ENSG00000182759	3.70439	3.37e-05	MAFA ENSG00000182759	8q24.3	protein_coding	11.7685	11.822	6.9896	6.77938	10.9836	11.2464	4.42748	5.33855	13.0442	13.0288	10.0034	9.88945	9.61042	9.58606	4.70066	4.63984
Up	ENSG00000256779	3.69715	0.0697		11q21	transcribed_processed_pseudogene	4.03317	4.06214	3.30629	2.83989	4.31979	6.37658	2	2	2	2.41862	2	2	2	2	2	2
Up	ENSG00000272468	3.69513	1.91e-14		6p22.1	lncRNA	4.79251	3.90789	2.57629	2.48022	5.79692	5.91459	3.24403	2.8153	5.35376	5.82062	2.95457	2.82989	5.00663	5.34605	2.83662	2.35095
Up	ENSG00000186369	3.69162	0.0511	LINC00643	14q23.2	transcribed_unitary_pseudogene	2	2	2	2	6.38977	5.76366	3.06687	2.32564	2	2	2	2	3.4903	3.48226	2.47812	3.07149
Up	ENSG00000080166	3.6902	0.0495	DCT	13q32.1	protein_coding	2	2.50942	2	2	3.15606	3.6309	2	2	2	2	2	2	2.85137	2.99754	2	2.35095
Up	ENSG00000119698	3.68999	1.49e-14	PPP4R4	14q32.12	protein_coding	5.24882	5.27519	2.40854	2.83989	5.47703	5.88564	3.24403	3.71325	4.81362	5.18263	2	2	5.35733	5.34605	2.83662	2.35095
Up	ENSG00000129159	3.68693	6.82e-06	KCNC1	11p15.1	protein_coding	3.48763	3.8241	2.21868	2	5.43668	5.44442	2.86486	3.18021	3.27437	3.74698	2	2	4.14336	4.71829	2.25878	2.63301
Up	ENSG00000187210	3.67849	5.74e-05	GCNT1	9q21.13	protein_coding	3.93934	4.38812	2.57629	2	5.51628	5.9708	2	2.32564	2.77355	3.00716	2.7685	2.82989	6.7834	6.45473	3.56786	3.67952
Up	ENSG00000274180	3.67563	2.04e-21	NATD1	17p11.2	protein_coding	10.7685	10.7503	7.32026	7.31128	9.77111	10.1319	5.76459	6.75924	8.94285	8.97996	5.61541	5.88134	10.0109	9.93408	5.6767	5.65155
Up	ENSG00000180532	3.67207	0.0649	ZSCAN4	19q13.43	protein_coding	6.51785	6.47078	5.14669	4.87171	9.13689	11.0662	2	2.59114	3.04558	2.7427	2	2	2	2	2	2
Up	ENSG00000168348	3.6707	0.007	INSM2	14q13.2	protein_coding	4.56006	3.73514	2.21868	2.26	4.95544	5.08568	2	2	2	2	3.11935	2	3.14164	2.48402	2	2.35095
Up	ENSG00000197837	3.65832	1.43e-05	H4-16	12p12.3	protein_coding	5.92376	5.79867	3.2075	2.99088	4.40591	4.53438	2.62988	2.59114	6.78686	7.50582	3.9313	3.61986	2.85137	3.37548	2.47812	2
Up	ENSG00000064300	3.65773	1.1e-10	NGFR ENSG00000064300	17q21.33	protein_coding	13.2558	13.3076	7.48221	7.65449	12.1929	12.058	9.75036	9.4341	11.4376	11.418	6.1027	5.90649	11.3956	11.4401	9.1058	9.16649
Up	ENSG00000101331	3.64987	0.00449	CCM2L	20q11.21	protein_coding	2.82641	3.04173	2.21868	2.48022	3.9123	2.37804	2	2	2.77355	2	2	2	3.68328	2.99754	2	2
Up	ENSG00000232423	3.64744	0.058	PRAMEF6	1p36.21	protein_coding	4.35729	4.7478	3.2075	3.83481	6.11082	7.05981	2	2.8153	2	2.41862	2	2	2	2	2	2
Up	ENSG00000272449	3.64621	3.55e-08		1p36.32	lncRNA	8.65095	8.51097	4.34817	4.30731	5.69797	6.65912	2.34905	3.33303	5.54127	4.51428	3.52406	3.49277	6.49266	6.96792	4.78533	4.27965
Up	ENSG00000122735	3.64406	0.000105	DNAI1	9p13.3	protein_coding	3.61449	3.4297	2.40854	2	3.34233	3.76411	2	2	3.04558	2.7427	2	2.60252	3.00379	4.06664	2.25878	2
Up	ENSG00000198805	3.63714	1.67e-06	PNP	14q11.2	protein_coding	12.8944	12.9327	9.78452	9.71107	13.3875	14.3042	7.26677	7.07319	8.7986	8.90898	8.66008	8.81312	9.77042	9.68998	9.114	9.10432
Up	ENSG00000042832	3.63682	0.00415	TG	8q24.22	protein_coding	3.73109	3.3116	2.21868	2.48022	4.77301	5.59508	2.34905	2.59114	2	2	2	2	2.68092	2.67623	2.47812	2
Up	ENSG00000095637	3.62525	2.17e-22	SORBS1	10q24.1	protein_coding	10.1796	10.2368	6.9896	7.28229	9.60353	9.58144	5.64342	5.66085	10.1044	10.1941	6.23434	6.47593	9.06929	8.99285	4.90368	5.16778
Up	ENSG00000130821	3.61376	1.32e-135	SLC6A8	Xq28	protein_coding	14.3586	14.3549	11.0201	10.9958	14.5641	14.7764	10.2902	10.3945	14.4921	14.6205	10.9966	10.9782	14.1442	14.1058	10.9133	10.8748
Up	ENSG00000100604	3.61291	0.0153	CHGA	14q32.12	protein_coding	5.20916	5.27519	3.10145	2	2.38639	3.76411	2.34905	2	2.43801	2.7427	2.30393	2	2	2.67623	2	2
Up	ENSG00000166323	3.61041	8.62e-05	C11orf65	11q22.3	protein_coding	2.82641	2.88515	2	2.67124	5.21603	4.67636	2	2.59114	3.80039	3.00716	2	2	4.49165	4.19778	2.83662	2.35095
Up	ENSG00000228919	3.60842	0.0556		4p16.1	lncRNA	2.33085	2.27708	2	2	2.38639	3.1364	2	2.32564	4.06785	2	2	2	2.2643	2	2	2
Up	ENSG00000275527	3.60238	0.0692		15q24.1	lncRNA	2.5998	2.50942	2.21868	2	3.50728	3.32071	2	2	2	3.00716	2	2	2	2	2	2
Up	ENSG00000186493	3.60159	0.00707	C5orf38 ENSG00000186493	5p15.33	lncRNA	6.12897	5.50781	4.09539	3.75264	3.15606	3.76411	2	2	8.14736	7.81277	3.742	4.56669	2.2643	3.37548	2	2
Up	ENSG00000173825	3.57493	3.44e-21	TIGD3	11q13.1	protein_coding	5.94806	5.66056	3.7187	2.99088	6.28001	5.73148	3.40181	3.33303	5.19517	5.47242	2.55483	2.82989	6.41321	6.49354	3.24808	2.63301
Up	ENSG00000250130	3.56929	0.00468	GAPDHP43	15q15.3	processed_pseudogene	2.5998	2.88515	2	2	3.50728	3.1364	2.34905	2	2.43801	2	2	2	3.14164	3.76206	2.47812	2
Up	ENSG00000226179	3.56291	0.0196	LINC00685	Xp22.33	lncRNA	2	2	2	2.26	2.69086	3.48413	2	2	3.64543	3.23057	2	2	2.48759	2.48402	2.25878	2
Up	ENSG00000171303	3.56174	0.0042	KCNK3	2p23.3	protein_coding	3.73109	2	2.21868	2	2.94213	3.32071	2	2	3.27437	2.7427	2	2	2.85137	2.84581	2.47812	2
Up	ENSG00000066923	3.55079	0.000217	STAG3	7q22.1	protein_coding	2.82641	3.4297	2.86264	2.67124	6.51132	6.70955	3.54401	3.71325	3.80039	4.33337	2.55483	3.94524	8.77038	8.48698	4.65639	5.07653
Up	ENSG00000223417	3.54451	0.0955	TRIM49D1	11q14.3	protein_coding	5.28742	5.07225	4.48099	3.91254	8.80172	11.0799	3.06687	3.82057	2	2	2	2	2	2	2	2
Up	ENSG00000116985	3.54132	9.16e-12	BMP8B	1p34.2	protein_coding	5.39738	5.84192	4.6026	3.66552	8.01973	8.14572	4.27264	5.10377	6.65087	7.10133	3.26723	3.02626	7.35079	7.03085	3.12353	3.67952
Up	ENSG00000163624	3.53604	0.000765	CDS1	4q21.23	protein_coding	3.0222	3.64033	2	2.26	8.1377	8.10234	5.28674	5.57149	4.66015	5.01251	3.52406	3.19907	8.78361	8.83809	4.65639	4.35924
Up	ENSG00000125533	3.5357	4.2e-06	BHLHE23	20q13.33	protein_coding	4.20431	3.90789	2.40854	2.26	7.0816	7.40401	3.79222	3.47121	7.68291	7.44022	4.50843	4.12743	4.81385	4.76133	2.83662	3.79851
Up	ENSG00000281404	3.53515	0.00136	LINC01176	7p14.3	lncRNA	2.5998	3.73514	2	2.26	4.13038	3.76411	2	2	4.57683	4.95103	2.95457	2.82989	3.26746	2.26221	2	2
Up	ENSG00000188290	3.52977	9.41e-35	HES4	1p36.33	protein_coding	11.9502	11.8193	8.22211	8.04807	11.98	12.4317	9.49634	9.63675	12.4113	12.8613	8.04856	7.97006	12.1203	12.1903	8.70515	8.66564
Up	ENSG00000156042	3.51742	0.00649	CFAP70	10q22.2	protein_coding	3.19457	4.32855	2.98698	2.48022	3.15606	4.29117	2	2	4.06785	4.12648	2	2	2.68092	2	2	2
Up	ENSG00000196787	3.51608	7.36e-19	H2AC11	6p22.1	protein_coding	8.83809	8.89149	5.88249	5.81082	9.89727	9.81433	6.27346	6.75924	10.2392	10.4137	6.59786	7.09489	9.12022	8.98607	4.46432	5.12288
Up	ENSG00000166501	3.50775	1.4e-05	PRKCB	16p12.2	protein_coding	5.12641	4.1335	2.40854	2	5.01146	5.27617	2.34905	2.59114	3.27437	3.00716	2	2	4.97008	5.42849	3.36273	3.24914
Up	ENSG00000249693	3.50724	0.0175	THEGL	4q12	protein_coding	2	2	2	2	3.50728	3.76411	2.62988	2	3.04558	2.7427	2	2.33249	3.14164	2.99754	2	2
Up	ENSG00000159450	3.49768	0.0254	TCHH	1q21.3	protein_coding	2.82641	2.27708	2.40854	2	3.65528	2.92504	2	2	2	2	2.30393	2	4.07616	2.67623	2	2
Up	ENSG00000227036	3.49293	6.93e-06	LINC00511	17q24.3	lncRNA	8.04901	8.36665	3.78871	3.66552	6.80873	7.17196	4.49908	4.18431	3.47179	4.81961	3.52406	4.03921	3.68328	4.19778	3.12353	2.86885
Up	ENSG00000100027	3.49165	6.78e-08	YPEL1	22q11.22	protein_coding	4.94516	5.77655	2.72656	3.36728	8.76553	8.87328	4.81185	5.6019	8.01117	8.06573	4.44771	4.99963	6.49266	6.56817	3.82946	4.27965
Up	ENSG00000223638	3.48484	0.0434	RFPL4A	19q13.42	protein_coding	6.08583	5.58621	4.52268	3.91254	8.41196	11.276	3.24403	3.18021	2.77355	2	2	2	2	2.48402	2	2
Up	ENSG00000275713	3.48261	5.98e-11	H2BC9	6p22.2	protein_coding	6.78391	6.58973	3.98042	4.05647	7.53773	7.54953	3.79222	5.18635	8.29153	8.58399	4.6766	5.21628	6.42676	6.67334	2.47812	3.24914
Up	ENSG00000162772	3.47742	1.28e-08	ATF3	1q32.3	protein_coding	9.87676	9.81661	6.7297	6.94577	11.5295	11.9292	7.72811	7.6328	8.49814	8.35989	7.08023	6.57338	8.58038	8.72304	5.20969	5.21133
Up	ENSG00000101049	3.46937	0.00326	SGK2	20q13.12	protein_coding	2.33085	3.04173	2	2.26	3.78951	4.67636	2	2.59114	2	3.23057	2	2.33249	3.14164	2.99754	2.25878	2
Up	ENSG00000068078	3.46476	5.66e-14	FGFR3	4p16.3	protein_coding	12.262	12.2238	8.8628	8.83735	13.3618	13.1846	8.22698	9.11636	14.2943	14.2835	10.9759	10.9392	13.5513	13.4967	10.4948	10.3066
Up	ENSG00000106236	3.45494	4.15e-09	NPTX2	7q22.1	protein_coding	13.9493	13.9894	9.57883	9.5163	13.8921	13.8398	10.2178	9.69961	10.5172	10.453	7.71671	7.55076	12.6741	12.6993	10.6204	10.689
Up	ENSG00000183570	3.4545	3.6e-05	PCBP3	21q22.3	protein_coding	8.71252	8.57324	5.43567	5.38943	7.26562	7.98442	2.62988	3.00926	10.2256	9.93508	7.10992	6.89575	7.7888	7.43481	2.66848	3.4073
Up	ENSG00000163995	3.45204	4.81e-12	ABLIM2	4p16.1	protein_coding	6.94951	7.07072	4.88424	4.66265	5.73171	6.4575	2.86486	3.18021	8.21092	8.14337	3.40135	3.61986	6.6042	6.27331	4.11766	4.43467
Up	ENSG00000089847	3.44778	5.52e-05	ANKRD24	19p13.3	protein_coding	4.12128	4.95895	3.10145	4.05647	6.08494	6.43769	2.34905	3.00926	4.29339	4.74912	2	2.33249	4.72889	4.19778	2	2
Up	ENSG00000167861	3.44725	2.95e-08	HID1	17q25.1	protein_coding	5.49955	4.99772	2.98698	2.48022	6.74406	6.93821	4.00393	4.26252	5.74585	5.983	2	2.33249	6.83513	7.01315	4.2427	3.79851
Up	ENSG00000166013	3.44674	0.0946	TRIM53BP	11q14.3	unprocessed_pseudogene	4.20431	4.20149	2.40854	2.48022	7.45933	9.1629	3.67345	3.47121	2	2	2	2	2	2	2	2
Up	ENSG00000245694	3.4441	2.02e-22	CRNDE	16q12.2	lncRNA	11.2127	11.1917	8.82164	8.95454	13.1357	13.0185	8.94665	9.15532	11.8501	12.2172	8.64326	8.69177	11.3926	11.2205	7.93816	7.80232
Up	ENSG00000273983	3.4403	1.86e-09	H3C8	6p22.2	protein_coding	5.08319	4.99772	3.56757	3.47369	8.26414	8.05762	4.63243	5.50868	8.39853	8.53769	5.16559	5.13348	7.96165	7.72852	4.18154	3.79851
Up	ENSG00000236047	3.43903	0.0242	RPL13AP12	2q33.2	processed_pseudogene	2.33085	2.27708	2	2	2.38639	4.20005	2.34905	2	2	2.7427	2	2	2.85137	2.26221	2	2.35095
Up	ENSG00000275481	3.43307	1.5e-10		12q13.11	lncRNA	4.42809	3.64033	2.57629	2.83989	4.48718	5.08568	2	2.32564	5.01697	4.51428	2.55483	3.02626	4.81385	4.62814	2	2.86885
Up	ENSG00000227331	3.43008	0.0427	RPL7AP22	2q24.1	processed_pseudogene	2	2	2.21868	2.48022	3.50728	3.32071	2	2	2	2.41862	2	2	4.43913	4.25913	2	2.63301
Up	ENSG00000070388	3.42749	6.47e-08	FGF22	19p13.3	protein_coding	4.73781	4.1335	2.72656	2	5.73171	4.80562	2.34905	3.33303	6.1721	6.12894	2.7685	3.49277	3.93158	4.25913	2.83662	2.63301
Up	ENSG00000269981	3.42515	0.0392		1p36.33	processed_pseudogene	2.5998	2.27708	2.21868	2.26	2	2	2	2	4.73893	2.41862	2	2	2.85137	2.26221	2	2.35095
Up	ENSG00000057294	3.42368	5.72e-07	PKP2	12p11.21	protein_coding	5.89905	5.53442	4.43806	4.87171	6.84001	6.39724	3.67345	3.33303	5.66746	5.47242	2.30393	2.33249	8.25919	8.3632	4.30138	4.43467
Up	ENSG00000124635	3.41957	2.43e-14	H2BC11	6p22.1	protein_coding	6.46831	6.6639	3.48562	3.47369	8.10588	7.8782	4.97141	4.33672	7.30983	7.44022	3.9313	5.33219	6.93332	6.77136	3.24808	3.24914
Up	ENSG00000180573	3.41131	2.84e-09	H2AC6	6p22.2	protein_coding	9.41884	9.16064	6.13182	6.3331	11.4101	11.5008	8.39124	8.50207	12.1418	12.3994	8.25755	9.1015	10.5888	10.5131	6.60758	6.47287
Up	ENSG00000214548	3.41042	0.0738	MEG3	14q32.2	lncRNA	14.8498	14.675	10.0463	10.2192	12.6922	12.6818	9.40609	10.0587	2	2	2	2	11.5876	11.2675	10.6559	10.4645
Up	ENSG00000104369	3.40244	5.65e-05	JPH1	8q21.11	protein_coding	3.61449	4.50035	2.21868	2	3.15606	3.1364	2.62988	2	3.27437	2.7427	2.30393	2	4.07616	3.67469	2.25878	2.63301
Up	ENSG00000259017	3.39988	0.0246		14q13.2	lncRNA	2.5998	2	2	2	3.65528	2.67731	2	2	2.43801	2	2	2.33249	3.26746	2.84581	2	2.35095
Up	ENSG00000272163	3.39764	0.00936		8p21.2	lncRNA	7.75748	7.6474	2.57629	2.67124	7.53773	8.10862	4.81185	5.71749	2	2	2	2	5.38536	6.25836	3.56786	3.54982
Up	ENSG00000286883	3.39538	0.0389		2p13.1	lncRNA	2.5998	2.88515	2	2	4.70668	3.88605	2.62988	2	3.27437	3.00716	2	2	2	2	2.66848	2
Up	ENSG00000261888	3.38841	2.92e-08		17q25.3	lncRNA	5.79573	5.36688	5.09236	5.01957	7.58465	7.91449	3.40181	3.33303	7.84304	7.41767	5.40796	4.90295	9.43379	9.36317	5.11472	5.71344
Up	ENSG00000064687	3.3855	1.54e-29	ABCA7	19p13.3	protein_coding	10.8816	10.841	8.15742	8.11536	11.2971	11.2335	7.84264	8.47358	11.5518	11.6351	7.9035	8.13875	11.0688	10.9217	6.40843	6.39946
Up	ENSG00000259784	3.37777	0.031		16p13.3	protein_coding	3.19457	2.27708	2	2	4.40591	2.92504	2	2	2	2	2.55483	2	3.14164	3.37548	2.47812	2
Up	ENSG00000238198	3.37773	0.00438	LRIG2-DT	1p13.2	lncRNA	2.33085	2.50942	2	2	3.9123	3.99848	2.34905	2	2.77355	3.23057	2.30393	2	2.48759	2.99754	2	2.63301
Up	ENSG00000205683	3.36893	3.38e-07	DPF3	14q24.2	protein_coding	4.20431	5.33696	3.10145	2.67124	3.78951	3.32071	2	2.59114	4.18502	4.01073	2.30393	2	4.89408	5.37406	2.66848	2.63301
Up	ENSG00000185669	3.36843	0.00133	SNAI3	16q24.2	protein_coding	3.48763	3.3116	2.40854	2.83989	5.85931	4.74244	3.24403	3.33303	3.27437	2	2	2	5.49233	5.28836	2.25878	2
Up	ENSG00000099860	3.36831	6.09e-18	GADD45B	19p13.3	protein_coding	11.5106	11.4423	9.26709	9.2856	12.4272	12.8142	7.61985	6.8882	11.144	11.0946	8.85095	8.70975	11.6867	11.5968	7.75085	7.70666
Up	ENSG00000144010	3.35895	0.0772	TRIM43B	2q11.1	protein_coding	6.54995	6.18196	4.48099	4.30731	8.33171	10.2685	2.86486	3.82057	2	2.7427	2	2	2	2	2	2
Up	ENSG00000140986	3.34722	0.0738	RPL3L ENSG00000140986	16p13.3	protein_coding	2	2.27708	2	2	2.94213	3.88605	2	2	2	2	2	2	2.2643	3.37548	2.25878	2.35095
Up	ENSG00000283064	3.34713	0.000525		6p22.2	lncRNA	2	3.53886	2.57629	2.99088	4.13038	4.98008	2.34905	2.8153	6.60954	7.18382	2.95457	3.73667	3.59002	2.99754	2.47812	3.07149
Up	ENSG00000005513	3.34453	3.47e-32	SOX8	16p13.3	protein_coding	13.7792	13.7413	10.3011	10.3073	14.2566	14.1866	11.2682	11.2107	13.9974	13.8701	10.2072	10.0976	13.0793	13.0831	9.71721	9.69732
Up	ENSG00000288690	3.33155	0.00834	FLJ43315	9q13	transcribed_unprocessed_pseudogene	2	2	2	2	4.31979	4.60712	2.86486	2.32564	4.81362	4.74912	2.55483	2.60252	2.85137	2.67623	2.25878	2
Up	ENSG00000135919	3.32809	0.000666	SERPINE2	2q36.1	protein_coding	9.49503	9.6054	4.94683	5.21632	9.04928	8.57995	5.73524	4.92291	4.06785	4.51428	2	2	7.76232	7.89723	6.3401	6.28184
Up	ENSG00000158258	3.32149	0.0248	CLSTN2	3q23	protein_coding	8.31963	8.21454	4.52268	4.70696	3.65528	4.37688	2	2	2	3.23057	2	2	4.97008	4.84375	3.82946	4.43467
Up	ENSG00000233237	3.3167	9.42e-06	LINC00472	6q13	lncRNA	6.72888	6.48449	3.78871	3.47369	7.14558	7.19574	3.40181	3.5973	8.90064	9.11572	5.7722	6.09333	5.66233	5.16555	3.12353	3.4073
Up	ENSG00000272512	3.31373	4.35e-22		1p36.33	lncRNA	10.4124	10.464	6.76487	6.96414	8.78173	9.27038	6.40975	6.44387	10.52	11.0723	6.55532	6.54162	9.30765	9.07832	7.16875	7.31584
Up	ENSG00000142197	3.31223	1.07e-33	DOP1B	21q22.12	protein_coding	8.89856	9.00048	6.24822	6.45502	9.70469	9.84848	6.89436	7.0623	10.553	10.4051	7.08023	6.94514	10.1993	10.1967	6.3401	6.21922
Up	ENSG00000135127	3.31176	7.51e-09	BICDL1	12q24.23	protein_coding	6.23151	6.24775	3.91931	4.24857	6.36847	6.47704	3.06687	3.18021	4.66015	4.675	2	2.82989	7.209	7.03962	3.82946	4.10595
Up	ENSG00000206140	3.30926	7.53e-20	TMEM191C	22q11.21	protein_coding	5.32501	5.10812	3.48562	2.83989	6.18577	6.0249	3.67345	3.00926	5.74585	5.75018	3.52406	2.60252	6.37178	6.50625	3.36273	3.54982
Up	ENSG00000130812	3.2873	2.98e-20	ANGPTL6	19p13.2	protein_coding	6.15007	5.88391	3.91931	2.99088	5.59172	5.23085	3.67345	2.8153	5.92499	5.75018	2.7685	3.35338	5.59191	6.06576	2.47812	3.07149
Up	ENSG00000196589	3.26853	0.0713	MBD3L2B ENSG00000196589	19p13.2	protein_coding	4.73781	4.87816	4.52268	4.18733	8.77365	11.1515	3.54401	3.82057	2.77355	2	2	2	2.48759	2	2	2
Up	ENSG00000101180	3.26463	5.48e-07	HRH3	20q13.33	protein_coding	6.36382	6.32599	2.57629	2	4.83642	4.86615	3.06687	2	6.33311	6.76865	3.52406	3.84472	5.51787	5.40153	3.74742	4.27965
Up	ENSG00000198719	3.2541	6.27e-18	DLL1	6q27	protein_coding	11.2607	11.2324	8.28099	8.37424	12.1124	12.3542	7.25648	6.79915	11.3031	11.4094	8.54524	8.75545	12.2725	12.2193	9.51202	9.40083
Up	ENSG00000279036	3.25083	0.00485		17q21.33	TEC	3.34853	2.88515	2	2.26	4.31979	3.1364	2.34905	2.8153	3.64543	3.00716	2	2	2.48759	2.26221	2	2
Up	ENSG00000262165	3.24463	0.0182	C17orf114	17p13.2	protein_coding	3.34853	2.50942	2	2.26	4.22819	3.1364	2.62988	2	2	2	2	2	3.77088	3.67469	2	2.63301
Up	ENSG00000124406	3.23976	9.43e-10	ATP8A1	4p13	protein_coding	6.64219	6.74588	4.14962	3.91254	8.79376	9.37042	6.23203	6.73201	9.10405	8.45153	4.44771	5.09023	8.72175	9.19478	5.58521	5.71344
Up	ENSG00000215244	3.23399	0.00624	LINC02649	10p15.1	lncRNA	3.34853	3.18296	2	2.26	3.65528	4.10278	2.34905	2.8153	2	2.41862	2	2	3.00379	3.26016	2	2
Up	ENSG00000168298	3.2307	0.000253	H1-4	6p22.2	protein_coding	2.82641	2.27708	2.98698	2	5.11737	5.94296	2.34905	2.32564	4.4884	4.42666	2.7685	2.33249	3.00379	4.19778	2.83662	2.63301
Up	ENSG00000141582	3.22744	7.09e-59	CBX4	17q25.3	protein_coding	13.4046	13.3986	10.0833	10.1017	13.6181	13.974	10.154	10.252	14.0368	14.1367	11.03	11.0729	13.5477	13.4731	10.5608	10.3583
Up	ENSG00000153094	3.22716	1.76e-27	BCL2L11	2q13	protein_coding	11.0705	11.001	7.8971	7.84	10.4721	10.7391	6.00492	6.37512	10.639	10.6265	7.99652	8.07916	10.3385	10.3456	7.16875	7.1467
Up	ENSG00000185739	3.22388	0.0647	SRL	16p13.3	protein_coding	2.33085	2	2	2	2.38639	3.6309	2.62988	2	2.77355	2	2	2	3.00379	2.84581	2	2
Up	ENSG00000272690	3.21892	0.000948	LINC02018	3p12.3	lncRNA	2.82641	3.3116	2	2.48022	3.65528	3.6309	2	2.32564	3.47179	2.41862	2.30393	2.33249	2.68092	3.26016	2	2
Up	ENSG00000115339	3.21245	0.0815	GALNT3	2q24.3	protein_coding	2.33085	2	2	2	3.15606	3.76411	2	2.32564	2	2	2.30393	2	5.17666	4.71829	3.24808	2
Up	ENSG00000261324	3.20702	8.62e-05		12p12.3	lncRNA	6.62722	7.09773	4.52268	3.66552	4.95544	5.44442	3.24403	3.00926	8.42259	8.65318	5.23909	5.33219	4.49165	4.42895	3.46894	2.35095
Up	ENSG00000196890	3.19463	2.29e-14	H2BU1	1q42.13	protein_coding	6.77035	6.38566	4.39382	4.30731	7.49906	7.39377	4.35214	4.1016	6.08432	5.8546	3.11935	3.73667	6.31462	6.13286	2.66848	3.4073
Up	ENSG00000285796	3.19433	7.56e-15		20q13.12	lncRNA	8.59819	8.58283	6.19764	6.08711	8.31512	7.89283	4.49908	4.60036	9.14801	9.22039	5.58754	5.09023	7.14486	7.01315	4.94107	4.76201
Up	ENSG00000121207	3.19138	0.00022	LRAT	4q32.1	protein_coding	8.92021	8.92958	6.58962	6.48077	12.3934	11.9256	8.83694	7.73921	5.13818	5.01251	5.84463	5.93121	10.3843	10.6127	8.00589	7.9251
Up	ENSG00000271746	3.18128	0.00158		1p36.31	lncRNA	3.73109	3.18296	2	2.26	4.56412	3.32071	2	3.00926	3.47179	2.41862	2	2	3.14164	3.48226	2	2.63301
Up	ENSG00000173805	3.17913	0.000359	HAP1	17q21.2	protein_coding	8.32428	8.34802	5.6763	6.10378	8.3262	8.32892	3.40181	4.60036	4.29339	3.5945	2	2.82989	6.70772	6.8026	4.05083	3.90843
Up	ENSG00000118523	3.17835	1.83e-06	CCN2	6q23.2	protein_coding	9.57716	9.73723	8.68833	8.6401	14.5675	14.4053	11.0078	8.70478	12.5309	12.7739	10.2242	9.53758	13.3943	13.5437	10.955	10.973
Up	ENSG00000240005	3.17395	0.0971	STIM2-AS1 ENSG00000240005	4p15.2	lncRNA	2	2	2	2	4.13038	4.37688	3.06687	2	2	3.23057	2.30393	2	3.4903	2.84581	2	2
Up	ENSG00000157152	3.16466	0.000721	SYN2	3p25.2	protein_coding	4.89605	4.79257	3.10145	3.12755	4.77301	4.45777	2	2	2.77355	2	2	2.33249	4.49165	4.42895	2.66848	2.35095
Up	ENSG00000147883	3.16421	1.7e-12	CDKN2B	9p21.3	protein_coding	8.51118	8.48733	6.5599	6.29006	8.79775	8.61123	5.92917	5.10377	7.95453	7.84693	3.63714	4.03921	9.54203	9.43472	6.06326	5.68282
Up	ENSG00000071073	3.16125	2.24e-07	MGAT4A	2q11.2	protein_coding	7.72972	7.57876	5.09236	5.05428	7.57539	7.88553	5.2457	5.44302	6.08432	5.59806	2.30393	2.60252	8.21692	8.3062	3.90708	4.81943
Up	ENSG00000225329	3.16035	0.0542	LHFPL3-AS2	7q22.3	lncRNA	2.33085	2.50942	2	2.67124	3.15606	4.29117	2	2	2	2	2	2	4.26903	4.06664	2.83662	2
Up	ENSG00000106336	3.16021	1.54e-10	FBXO24	7q22.1	protein_coding	4.35729	4.60448	3.78871	3.12755	7.35494	6.58902	3.24403	3.00926	5.85598	6.31124	3.26723	3.94524	6.2551	6.49354	4.18154	3.67952
Up	ENSG00000214617	3.15631	0.0706	SLC6A10P	16p11.2	transcribed_unprocessed_pseudogene	2	2	2	2	10.6191	10.4878	5.20345	5.30198	10.5366	10.7205	8.29681	8.2608	8.41007	8.3062	5.56139	5.44817
Up	ENSG00000224897	3.15562	0.000633	POT1-AS1	7q31.33	lncRNA	3.19457	2.50942	2	2.48022	5.01146	4.60712	2	2.59114	4.73893	4.81961	3.40135	3.02626	3.93158	4.06664	2	2
Up	ENSG00000172602	3.15496	3.66e-12	RND1	12q13.12	protein_coding	7.16176	6.9573	3.7187	4.05647	6.47193	6.60687	3.24403	4.33672	6.89401	7.08711	4.62269	3.73667	5.20839	4.88326	3.36273	2.86885
Up	ENSG00000128917	3.15391	8.6e-07	DLL4	15q15.1	protein_coding	8.5071	8.68137	3.7187	2.48022	7.79079	7.68171	3.90196	3.33303	6.63036	5.75018	6.21626	5.74854	8.13262	8.24686	5.53718	4.81943
Up	ENSG00000130066	3.15211	6.06e-21	SAT1	Xp22.11	protein_coding	11.6266	11.7282	7.1378	7.4084	11.0636	11.3219	8.04159	8.20804	9.66674	10.0366	8.04344	8.1281	10.2277	10.112	7.28235	7.61235
Up	ENSG00000125657	3.14419	1.81e-08	TNFSF9	19p13.3	protein_coding	10.3025	10.3147	6.57978	6.4288	10.0421	10.1729	7.51148	7.05133	8.05801	7.81277	5.58754	5.25596	7.5803	7.63903	5.48751	5.21133
Up	ENSG00000279187	3.13916	0.0783		17q25.3	TEC	2	2	2	2	2.94213	3.48413	2.34905	2.32564	2.43801	2	2	2	2.68092	3.13482	2	2
Up	ENSG00000245904	3.13797	0.0231		12q21.33	lncRNA	2	2	2	2.26	5.16754	3.99848	2	2	3.04558	3.88487	2.55483	2.33249	3.4903	2.84581	2	3.07149
Up	ENSG00000165731	3.13503	2.35e-05	RET	10q11.21	protein_coding	9.41231	9.34479	5.9604	6.30455	8.31512	7.77148	4.86702	5.47623	4.73893	4.95103	3.63714	3.61986	6.87521	6.66202	3.90708	4.10595
Up	ENSG00000250790	3.13297	0.0953		12q24.33	lncRNA	4.12128	2.50942	2	2.48022	5.21603	5.03385	3.06687	2.8153	2	2	2	2	2	2.26221	2	2
Up	ENSG00000176058	3.11593	3.74e-23	TPRN	9q34.3	protein_coding	10.7659	10.6953	8.2749	8.05665	10.7286	10.477	7.06922	6.97207	10.8478	10.5701	7.4946	7.36364	9.71213	9.59501	6.47367	6.36131
Up	ENSG00000099338	3.11504	6.97e-05	CATSPERG	19q13.2	protein_coding	4.56006	4.06214	3.10145	3.36728	6.49176	6.49632	3.24403	3.33303	3.47179	4.12648	2	2	4.49165	4.06664	2.47812	3.24914
Up	ENSG00000095713	3.11093	0.04	CRTAC1	10q24.2	protein_coding	10.4373	10.4897	5.92973	6.19992	5.01146	5.08568	2.34905	2	3.27437	3.5945	2	2	9.0321	9.02412	7.26034	7.5027
Up	ENSG00000218690	3.10679	0.0113	H2AC10P	6p22.2	transcribed_unprocessed_pseudogene	2	2	2.40854	2	4.63716	2.67731	3.06687	2.32564	4.88464	5.07147	2.95457	2.82989	4.63862	4.31799	2	2
Up	ENSG00000254531	3.09746	6.07e-08	FLJ20021	4q24	lncRNA	4.35729	4.87816	2.57629	3.25239	7.0816	6.43769	3.79222	4.47455	5.74585	4.74912	3.11935	2.82989	6.86529	6.71773	3.66043	4.01057
Up	ENSG00000150907	3.09718	8.35e-16	FOXO1	13q14.11	protein_coding	7.48601	7.43081	5.03589	5.24665	7.10753	7.24215	2.86486	4.47455	7.51401	7.59895	4.31802	4.36371	6.53081	6.62754	4.18154	3.07149
Up	ENSG00000281538	3.08978	2.41e-05		22q13.2	lncRNA	4.35729	3.8241	2.72656	2.48022	4.13038	4.29117	2.62988	2	4.66015	4.51428	3.11935	2	2.68092	3.48226	2.25878	2
Up	ENSG00000164082	3.086	1.06e-08	GRM2	3p21.2	protein_coding	5.12641	4.91912	2.72656	3.12755	5.39517	5.13571	2.62988	2	3.27437	3.5945	2.95457	3.02626	5.23943	4.99569	2.98719	2.63301
Up	ENSG00000225173	3.08464	0.0256		6p22.1	lncRNA	2.33085	2.50942	2	2	4.40591	4.10278	2.62988	3.18021	3.27437	4.42666	2	2	2.2643	2.67623	2	2
Up	ENSG00000119411	3.08194	0.0545	BSPRY	9q32	protein_coding	2	2.27708	2.40854	2	2.94213	4.60712	2	2.32564	2	2	2	2	4.59128	4.71829	2.66848	2.86885
Up	ENSG00000164442	3.07939	2.11e-05	CITED2	6q24.1	protein_coding	10.0842	10.0797	6.4235	6.34717	9.61487	10.003	6.8264	6.5095	6.40734	5.67613	4.96356	3.02626	7.00734	7.07417	5.72037	6.36131
Up	ENSG00000277157	3.07656	0.000447	H4C4	6p22.2	protein_coding	2.5998	3.04173	2.57629	2.26	3.34233	3.6309	2.34905	2.32564	4.81362	5.18263	2	2	4.07616	3.13482	3.12353	2.35095
Up	ENSG00000164849	3.07118	9.16e-11	GPR146	7p22.3	protein_coding	4.56006	5.14311	3.78871	3.66552	6.08494	5.66489	3.24403	4.01387	7.08705	6.80385	3.26723	3.19907	5.32875	5.62774	2.66848	3.54982
Up	ENSG00000078053	3.0709	0.000473	AMPH	7p14.1	protein_coding	3.61449	3.90789	2	2	4.40591	4.37688	2.34905	3.18021	3.04558	2.41862	2.55483	2.33249	3.38318	4.25913	2	2.35095
Up	ENSG00000179399	3.06779	0.0168	GPC5	13q31.3	protein_coding	2.5998	2.70948	2	2	5.16754	5.23085	2.86486	4.53883	4.4884	5.01251	2	2	5.56765	5.19724	2.25878	2
Up	ENSG00000186834	3.06463	7.49e-45	HEXIM1	17q21.31	protein_coding	12.8889	12.9343	9.68362	9.7165	13.0067	12.9886	10.1733	10.0226	12.7959	12.7913	9.80439	9.82989	12.1767	12.1607	8.96543	8.84914
Up	ENSG00000177599	3.0602	0.029	ZNF491	19p13.2	protein_coding	2	3.18296	2.86264	3.66552	7.8067	7.76355	4.42748	4.65938	2	2	2	2.60252	5.35733	5.62774	2.83662	3.4073
Up	ENSG00000167470	3.05701	6.62e-24	MIDN	19p13.3	protein_coding	12.9911	12.9305	10.283	10.3037	14.6954	14.7317	11.5558	11.1952	13.9756	14.0689	11.0652	11.0688	14.3665	14.4027	11.4362	11.3537
Up	ENSG00000279744	3.05555	4.29e-12		17q25.3	TEC	4.84521	4.91912	2.98698	3.12755	6.36847	6.67613	2.86486	3.5973	5.70719	5.78583	3.9313	3.19907	5.11103	5.22826	2.83662	3.54982
Up	ENSG00000099875	3.05375	2.18e-09	MKNK2	19p13.3	protein_coding	14.4704	14.4762	10.1066	10.11	11.9011	12.4995	9.70566	9.98562	11.398	11.3608	9.79832	9.90201	11.6082	11.5998	10.1553	9.98295
Up	ENSG00000127328	3.05258	2.95e-08	RAB3IP	12q15	protein_coding	7.52691	7.65954	6.11829	5.79037	8.56954	8.58896	5.20345	5.57149	10.5297	10.5365	7.69728	7.53471	9.62372	9.66043	5.6767	5.98838
Up	ENSG00000185338	3.04811	0.000959	SOCS1	16p13.13	protein_coding	11.0815	11.0293	8.74226	8.58478	10.4316	10.3843	4.27264	4.47455	8.24505	8.57383	2.55483	3.35338	8.21692	8.4741	6.28301	6.39946
Up	ENSG00000196866	3.04124	0.0103	H2AC7	6p22.2	protein_coding	3.0222	4.91912	2	2	4.40591	5.76366	2.86486	2.8153	5.07885	2	4.01738	2.60252	3.77088	5.09998	2	2
Up	ENSG00000279161	3.03993	9.16e-05		19q13.32	TEC	3.19457	3.04173	2.21868	2.67124	4.22819	4.29117	2	2.32564	3.64543	2.7427	2.55483	2.82989	4.00568	3.92237	2	2
Up	ENSG00000197872	3.03552	6.49e-05	CYRIA	2p24.2	protein_coding	5.12641	5.42491	3.48562	2.48022	6.88569	6.78986	4.49908	4.92291	4.39418	4.33337	2.55483	2	6.66263	6.65062	3.12353	2.86885
Up	ENSG00000280184	3.03483	0.0152		6q24.3	TEC	2.33085	2.88515	2.57629	2.48022	3.65528	3.32071	2	2	2.43801	2	2	2	3.38318	4.1337	2	2.35095
Up	ENSG00000132357	3.03414	0.0355	CARD6	5p13.1	protein_coding	2	2	2.21868	2.26	2.94213	3.1364	2	2.32564	2.77355	2.41862	2	2	3.59002	2.67623	2	2
Up	ENSG00000130449	3.03181	2.9e-25	ZSWIM6	5q12.1	protein_coding	11.0405	10.9295	8.07225	8.17966	11.2949	11.8339	8.05353	8.03499	11.716	11.8318	9.09319	8.91269	10.6104	10.535	7.49211	7.7293
Up	ENSG00000159860	3.03128	0.0457	TCAF2P1	7q35	transcribed_unprocessed_pseudogene	2.33085	2.27708	2	2	3.50728	3.48413	2	2	2	2	2.30393	2.60252	4.32799	3.92237	2.66848	2
Up	ENSG00000196557	3.02388	4.5e-10	CACNA1H	16p13.3	protein_coding	12.1988	12.205	10.6315	10.6314	12.2803	12.3647	10.4835	10.6935	15.1394	15.0963	11.1569	11.3437	13.4842	13.4167	10.5282	10.3716
Up	ENSG00000279637	3.02345	0.0522		18q23	TEC	3.0222	3.04173	2.40854	2.67124	4.13038	4.74244	2.34905	2	2	3.00716	2	2.33249	2	2	2	2
Up	ENSG00000165555	3.01973	0.0649	NOXRED1 ENSG00000165555	14q24.3	protein_coding	3.93934	2.70948	2	2.26	3.34233	3.76411	2	2	2	2	2	2	3.26746	2	2.66848	2.35095
Up	ENSG00000138650	3.01399	0.00544	PCDH10	4q28.3	protein_coding	5.16838	5.6362	2.86264	2.67124	8.01973	8.09604	3.90196	4.87391	3.04558	3.42398	2	2	7.6103	7.46767	5.74171	5.07653
Up	ENSG00000108387	3.01385	1.7e-07	SEPTIN4	17q22	protein_coding	4.84521	4.38812	2.98698	3.25239	5.5545	5.9708	2.62988	3.5973	3.9403	4.01073	2.30393	3.02626	5.14422	4.99569	2	2.86885
Up	ENSG00000272138	3.00894	0.0769	LINC01607	8q21.13	lncRNA	2.82641	2.88515	2	2.67124	3.50728	3.1364	2	2	2	2	2	2	6.2551	5.78203	3.24808	3.79851
Up	ENSG00000284966	2.9974	0.00356		13q33.3	lncRNA	4.62178	5.33696	2.86264	2.26	7.38706	7.78722	3.24403	3.82057	7.94625	7.99895	5.89098	5.66257	4.49165	4.92172	2.25878	2
Up	ENSG00000223403	2.99662	0.0311	MEG9	14q32.31	lncRNA	9.80708	9.7358	5.73068	5.05428	7.02828	6.96613	5.4033	5.44302	2	2	2	2	5.72947	6.24326	5.93941	5.77278
Up	ENSG00000253368	2.98646	4.57e-11	TRNP1	1p36.11	protein_coding	9.97758	9.94983	7.2904	7.32556	10.1014	10.0849	6.56796	7.26591	8.9345	8.72381	5.95782	5.72045	8.29288	8.32426	5.14708	5.07653
Up	ENSG00000262877	2.98429	5.7e-07		17q25.3	lncRNA	4.68096	4.06214	4.34817	3.66552	7.38706	7.40401	3.24403	4.60036	8.01908	8.12956	4.17552	4.03921	6.76218	6.30275	4.70066	5.3346
Up	ENSG00000185000	2.97862	4.97e-14	DGAT1	8q24.3	protein_coding	13.4517	13.4118	9.55392	9.41977	11.9844	11.7818	9.15495	9.72228	10.9001	10.8152	8.97983	8.97643	11.6373	11.5695	9.24497	9.1966
Up	ENSG00000278952	2.97861	0.000136		11q13.1	TEC	3.93934	4.79257	2.86264	2.83989	4.22819	3.6309	2.34905	2.32564	3.04558	2.7427	2	2	3.4903	4.06664	2.47812	2
Up	ENSG00000258947	2.97786	6.21e-06	TUBB3	16q24.3	protein_coding	14.2453	14.2524	10.524	10.5302	15.0705	15.5243	12.6853	12.384	11.8606	11.6755	9.02469	9.02318	13.3219	13.3121	10.4654	10.5132
Up	ENSG00000285565	2.96853	0.0475		6p21.33	lncRNA	5.36165	4.91912	2	2	3.34233	4.20005	2	2	4.18502	5.47242	2	4.62846	4.14336	3.58168	2	2
Up	ENSG00000279283	2.96788	0.00411		12q24.33	TEC	4.03317	3.4297	2	2.26	3.50728	4.80562	2	2.32564	3.47179	3.23057	2.30393	3.35338	2.48759	2.84581	2	2
Up	ENSG00000141664	2.96008	3.05e-07	ZCCHC2	18q21.33	protein_coding	9.85605	9.87243	8.31401	8.37767	9.62164	9.84096	4.75449	5.33855	10.9225	10.8566	7.71027	7.66571	9.7744	9.86175	5.08162	5.3346
Up	ENSG00000125266	2.96	0.000134	EFNB2	13q33.3	protein_coding	12.0833	12.0218	8.62754	8.75798	13.1553	13.6481	9.49634	9.23751	13.7857	13.732	11.5806	11.4254	11.114	11.1254	5.93941	5.61958
Up	ENSG00000128567	2.95821	4.06e-07	PODXL	7q32.3	protein_coding	7.14083	7.00564	5.6198	5.5682	6.95875	6.86594	3.06687	2.59114	6.45479	6.49478	3.40135	2.82989	7.69673	7.53123	4.35777	4.01057
Up	ENSG00000226287	2.95751	2.53e-06	TMEM191A	22q11.21	transcribed_unprocessed_pseudogene	4.35729	4.38812	3.30629	2.99088	6.53062	6.37658	4.27264	4.01387	4.39418	4.675	2.7685	2.60252	6.84525	7.14902	3.82946	3.90843
Up	ENSG00000270820	2.95672	6.57e-14	USP34-DT	2p15	lncRNA	5.65523	5.96439	3.64511	4.18733	6.58701	5.9708	3.40181	3.92045	6.50072	7.07275	4.01738	4.03921	5.72947	5.31749	2.98719	2.63301
Up	ENSG00000130287	2.95585	0.0904	NCAN	19p13.11	protein_coding	5.65523	5.61142	3.64511	3.12755	2.38639	2.92504	2	2	2.43801	2.7427	2	2	3.26746	2	2	2
Up	ENSG00000169962	2.94475	5.58e-06	TAS1R3	1p36.33	protein_coding	3.19457	4.06214	3.39874	2.48022	4.95544	4.86615	2.86486	2.8153	3.9403	3.5945	2.30393	2.33249	5.35733	4.76133	2.66848	2
Up	ENSG00000118985	2.94251	0.000214	ELL2	5q15	protein_coding	9.23359	9.18813	6.49855	6.2306	10.2845	10.6408	7.34658	7.72547	6.80528	6.99873	2.7685	2.33249	9.23634	9.33851	6.7194	6.47287
Up	ENSG00000186765	2.94179	0.00107	FSCN2	17q25.3	protein_coding	4.12128	3.53886	3.78871	3.25239	6.11082	6.10243	2.34905	2.8153	3.9403	3.42398	2.30393	2.82989	3.77088	3.58168	2	2
Up	ENSG00000164061	2.93351	3.42e-11	BSN ENSG00000164061	3p21.31	protein_coding	6.04135	6.1479	4.56319	4.30731	7.79079	8.30178	5.47608	5.54043	7.02553	7.19712	3.63714	3.73667	7.91434	7.86799	4.41203	5.07653
Up	ENSG00000186472	2.92818	0.0187	PCLO	7q21.11	protein_coding	2	2	2	2	6.56846	7.41419	2.86486	4.47455	5.13818	4.33337	3.9313	3.61986	6.46666	6.94009	3.74742	4.35924
Up	ENSG00000232859	2.92802	2.74e-12	LYRM9	17q11.2	protein_coding	5.87391	6.77964	5.2984	4.56973	7.63009	7.64763	3.24403	4.65938	6.91112	6.87178	3.52406	4.28917	8.04747	7.8581	5.04775	5.16778
Up	ENSG00000104081	2.91619	3.82e-08	BMF	15q15.1	protein_coding	5.94806	5.77655	4.20187	4.05647	8.76145	8.57542	5.15993	6.63242	8.72794	8.75562	5.30903	6.02607	8.45374	8.29892	5.17872	5.41129
Up	ENSG00000185681	2.91535	0.0665	MORN5	9q33.2	protein_coding	3.0222	2.88515	2.40854	2	2.38639	2.92504	2	2.32564	2	2.41862	2	2	2	3.48226	2	2
Up	ENSG00000110324	2.91438	0.00366	IL10RA	11q23.3	protein_coding	4.79251	4.836	3.10145	2.83989	5.43668	4.98008	3.24403	2.59114	2	2	2	2	4.68446	4.84375	2.25878	3.24914
Up	ENSG00000247765	2.91287	0.0437		15q11.2	lncRNA	2	2.88515	2	2	3.50728	2.37804	2	2	4.66015	5.23515	2.7685	3.35338	3.00379	2.67623	2.25878	2
Up	ENSG00000278558	2.91068	9.58e-07	TMEM191B ENSG00000278558	22q11.21	protein_coding	4.35729	4.99772	3.7187	3.12755	5.35243	4.60712	2.34905	3.47121	3.9403	4.23363	2.30393	2.33249	5.72947	5.16555	2.25878	2.63301
Up	ENSG00000131459	2.91015	0.000743	GFPT2	5q35.3	protein_coding	13.9058	13.8964	11.0789	11.112	12.0918	12.3765	8.55978	8.82243	9.15161	9.37468	6.30451	5.97942	10.7994	10.8031	8.23011	8.55167
Up	ENSG00000269821	2.89989	8.98e-10	KCNQ1OT1	11p15.5	lncRNA	8.60203	8.79025	5.83364	6.19992	7.84575	9.09813	4.97141	5.63167	9.06253	8.70531	5.61541	5.82968	5.97056	5.90229	4.74362	5.41129
Up	ENSG00000227543	2.89549	5.13e-05	SPAG5-AS1	17q11.2	lncRNA	3.73109	2.88515	3.10145	2.99088	5.51628	5.40416	2.62988	2.59114	3.47179	3.42398	2.95457	2.33249	4.32799	4.80313	2.47812	2
Up	ENSG00000230424	2.89048	0.0077	EMC1-AS1	1p36.13	lncRNA	3.48763	3.98708	3.2075	2.83989	5.21603	4.45777	2.62988	2	2	3.00716	2	2	3.68328	3.26016	2.25878	2
Up	ENSG00000143816	2.88643	5.81e-06	WNT9A	1q42.13	protein_coding	8.84781	8.93708	5.6198	5.88982	6.85539	7.23069	3.90196	3.82057	7.85193	7.80411	5.97943	5.88134	6.3577	6.51885	3.12353	3.07149
Up	ENSG00000280213	2.8838	0.000341	UCKL1-AS1	20q13.33	lncRNA	4.49558	2.88515	2.40854	2.48022	4.63716	5.08568	3.24403	2.59114	3.27437	3.23057	2.95457	3.02626	6.56797	6.63913	3.90708	3.54982
Up	ENSG00000255104	2.88086	0.0762		17p12	protein_coding	2	4.70159	2	2.48022	4.77301	4.20005	2.34905	3.00926	2	2	2	2.60252	2.68092	2.48402	2	2
Up	ENSG00000171877	2.87959	0.00268	FRMD5	15q15.3	protein_coding	4.56006	4.99772	3.78871	2.99088	8.07335	8.1396	5.64342	5.54043	5.07885	5.01251	2	2	7.37895	7.24313	3.66043	4.57464
Up	ENSG00000167494	2.87669	0.068	NOS2P2	17p11.2	transcribed_unprocessed_pseudogene	2.33085	2	2	2	3.9123	4.20005	2	2.32564	2.43801	2	2	2	3.00379	2.99754	2.25878	2.86885
Up	ENSG00000176658	2.87191	7.73e-06	MYO1D	17q11.2	protein_coding	9.70027	9.69215	7.19048	7.49938	9.78925	10.1908	6.56796	7.19787	7.28379	7.56857	3.26723	3.35338	9.67429	9.84184	6.91058	6.77813
Up	ENSG00000255046	2.86856	0.041		8p23.1	lncRNA	2.5998	2.70948	2.21868	2.67124	3.65528	3.48413	2	2	2	2.41862	2	2	2.68092	2.48402	2	2
Up	ENSG00000134317	2.8595	2.38e-18	GRHL1	2p25.1	protein_coding	7.07616	6.69961	5.39135	5.41637	7.13301	7.13554	3.90196	4.33672	7.85193	7.90482	4.01738	4.50215	7.89984	7.93061	5.04775	5.21133
Up	ENSG00000225138	2.85884	0.00112	SLC9A3-AS1	5p15.33	lncRNA	10.7226	10.6827	8.67915	8.89594	8.52212	8.13346	6.07688	6.2843	11.3415	11.4826	6.9658	7.24046	6.38572	6.031	4.46432	4.19541
Up	ENSG00000008311	2.85846	0.0376	AASS	7q31.32	protein_coding	4.03317	4.06214	3.2075	3.12755	7.76657	7.61273	4.27264	4.77063	10.7055	10.827	7.9035	8.03992	5.17666	4.25913	2.66848	2
Up	ENSG00000253284	2.85807	0.0212		12p12.3	lncRNA	2.33085	2.50942	2	2	3.65528	3.32071	2	2.59114	2.77355	2.7427	2	2.60252	2.48759	2.84581	2	2
Up	ENSG00000084710	2.85698	8.21e-13	EFR3B	2p23.3	protein_coding	12.2171	12.2451	9.63218	9.67806	11.4411	11.3427	8.1896	8.57286	11.8738	11.8482	9.35941	9.16541	11.2479	11.205	7.26034	6.83492
Up	ENSG00000107295	2.85495	0.0112	SH3GL2	9p22.2	protein_coding	6.04135	5.50781	4.14962	4.12339	9.34743	9.30905	6.81241	7.14722	5.35376	5.23515	2	2	8.31855	8.43475	3.66043	3.79851
Up	ENSG00000224769	2.85193	0.0427	MUC20P1	3q29	unprocessed_pseudogene	4.49558	2.50942	2.57629	2.26	2.38639	3.6309	2.34905	2	2	2	2	2	2.68092	2.84581	2.25878	2
Up	ENSG00000119283	2.85157	0.0432	TRIM67	1q42.2	protein_coding	4.20431	4.32855	2.57629	2.67124	2.38639	2.92504	2.34905	2	2.77355	2.41862	2	2	2.48759	2	2	2
Up	ENSG00000180263	2.84955	5.56e-27	FGD6	12q22	protein_coding	9.00372	8.97156	7.45016	7.49307	10.25	10.3907	7.27699	7.46925	10.1411	10.0029	6.84152	7.19014	10.0498	10.0942	6.36782	6.49065
Up	ENSG00000286190	2.84902	1.85e-05		17p13.2	protein_coding	5.24882	5.42491	4.88424	4.52093	9.62164	9.91087	5.73524	7.29411	8.80776	8.64835	5.72181	5.97942	7.58635	7.63325	5.2697	5.21133
Up	ENSG00000152128	2.84787	0.0438	TMEM163	2q21.3	protein_coding	2.33085	2.50942	2	2	3.50728	3.48413	2	2	2.77355	2	2	2.33249	3.68328	3.58168	2.98719	2
Up	ENSG00000102554	2.84296	1.02e-07	KLF5	13q22.1	protein_coding	8.24315	7.96356	4.34817	4.70696	9.02907	9.29536	5.73524	6.01732	10.0724	9.89483	7.96978	7.54276	9.75035	9.79599	6.57228	6.57642
Up	ENSG00000151640	2.84197	1.05e-09	DPYSL4	10q26.3	protein_coding	10.2546	10.1066	7.04071	6.93649	9.44728	9.42173	7.08093	7.0623	8.81687	8.54291	4.77873	4.79934	8.03868	8.11616	5.90198	6.59298
Up	ENSG00000213213	2.84007	0.00639	CCDC183	9q34.3	protein_coding	3.73109	3.04173	2	2.67124	3.9123	4.20005	2	2.59114	2.43801	3.74698	2.30393	2.60252	2.68092	2.26221	2	2
Up	ENSG00000177459	2.83994	0.014	ERICH5	8q22.2	protein_coding	4.03317	3.98708	2.98698	3.25239	4.22819	3.48413	2	2	2	2.7427	2	2	4.07616	4.31799	2.25878	2
Up	ENSG00000185015	2.83683	6.08e-06	CA13	8q21.2	protein_coding	3.73109	4.38812	2.57629	2.83989	6.13624	6.10243	3.24403	2.32564	4.73893	5.18263	2.7685	2.60252	5.61576	5.97724	4.30138	4.01057
Up	ENSG00000287064	2.83678	0.000723		1q21.3	lncRNA	6.28971	5.73127	3.10145	2.67124	6.11082	7.62153	3.24403	4.26252	2.77355	2	2.7685	3.49277	5.68505	5.71791	4.35777	4.10595
Up	ENSG00000273345	2.83301	0.0677		5q31.1	lncRNA	2.5998	3.53886	3.30629	2	3.78951	2	2	2	3.47179	4.74912	2.30393	2	2.68092	2.26221	2	2
Up	ENSG00000171794	2.82913	0.00383	UTF1	10q26.3	protein_coding	4.03317	3.98708	3.2075	2.26	5.21603	5.55886	2.62988	2.8153	3.27437	4.23363	2.55483	2.60252	2	2.26221	2.47812	2
Up	ENSG00000287431	2.82774	5.88e-07	RENO1	17q25.3	lncRNA	6.70056	6.58973	5.92973	5.74859	8.30394	8.25727	6.39105	6.40991	10.3887	10.64	6.30451	6.1784	8.21302	8.06982	6.91997	6.32212
Up	ENSG00000170549	2.82737	0.0184	IRX1	5p15.33	protein_coding	4.49558	4.26642	2.86264	2.67124	2.69086	3.32071	2.34905	2.32564	7.05662	7.0288	8.67671	8.84274	3.26746	2.84581	2	2
Up	ENSG00000176887	2.81839	0.0861	SOX11 ENSG00000176887	2p25.2	protein_coding	3.48763	3.98708	2.40854	2.83989	13.2061	13.5207	10.6183	9.94468	12.6744	12.4648	10.163	9.99874	5.23943	5.62774	4.2427	4.27965
Up	ENSG00000111859	2.81634	2.11e-05	NEDD9	6p24.2	protein_coding	8.27231	8.18964	4.20187	4.52093	8.94166	8.55718	6.99686	6.2843	6.74929	6.96802	4.09862	3.61986	6.87521	6.77136	3.56786	3.79851
Up	ENSG00000010810	2.80986	3.88e-15	FYN	6q21	protein_coding	9.97905	9.94364	6.87357	6.72655	11.5083	11.4461	8.64905	8.93717	10.8666	10.866	8.16629	8.37333	10.8085	10.7875	7.93816	7.55434
Up	ENSG00000234709	2.8097	0.0276	UPF3AP3	9q31.1	transcribed_processed_pseudogene	3.34853	2	2	2.26	2.94213	3.88605	2.34905	2	2.43801	3.00716	2.7685	2	2.68092	2.99754	2	2
Up	ENSG00000115844	2.80873	3.18e-07	DLX2	2q31.1	protein_coding	10.0439	10.035	6.84099	6.64918	12.1522	12.258	9.98822	9.67658	11.3383	11.3965	8.9555	9.03463	12.8246	12.863	9.5473	9.4764
Up	ENSG00000230042	2.80827	0.000206	AK3P3	7p15.3	processed_pseudogene	2.5998	3.18296	2.21868	2.26	3.78951	4.45777	2	2.32564	4.57683	4.88681	3.52406	3.02626	4.81385	4.92172	2.47812	2.86885
Up	ENSG00000136826	2.80636	0.000215	KLF4	9q31.2	protein_coding	9.51346	9.64715	6.92888	6.98228	10.7055	10.9461	8.17873	6.96038	8.53723	8.39494	7.09019	6.13649	6.6042	6.53134	3.66043	3.79851
Up	ENSG00000073910	2.80503	0.00305	FRY	13q13.1	protein_coding	4.03317	5.24329	2.40854	2	5.69797	6.26861	2.62988	2.8153	3.80039	2.7427	2.30393	2.33249	6.23983	6.228	4.65639	4.35924
Up	ENSG00000185567	2.80012	2.06e-05	AHNAK2	14q32.33	protein_coding	12.1506	12.1402	9.41969	9.59651	11.1268	11.3022	8.5216	8.7428	9.49582	9.091	6.75646	6.50915	10.2855	10.4455	5.99379	5.77278
Up	ENSG00000228335	2.79802	0.028		7q22.1	processed_pseudogene	2	2.27708	2	2	2.69086	2.67731	2.34905	2	3.47179	3.88487	2.30393	2	3.38318	4.42895	2.25878	3.07149
Up	ENSG00000269897	2.79485	0.0272	COMMD3-BMI1	10p12.2	protein_coding	3.34853	4.87816	2	2	3.78951	3.48413	3.24403	2	2	3.42398	2	3.02626	4.07616	2.67623	2	2.35095
Up	ENSG00000250386	2.79412	0.0899	H3P21	5p15.1	processed_pseudogene	5.53206	5.24329	3.85549	3.66552	4.70668	6.47704	2.62988	3.00926	2	2.41862	2.30393	2	2	2	2	2
Up	ENSG00000106003	2.7933	1.23e-08	LFNG	7p22.3	protein_coding	11.727	11.7631	8.34339	8.16385	9.14943	9.1779	6.8264	6.49337	10.6569	10.6701	8.33921	8.03423	9.16335	9.12026	7.72964	7.64447
Up	ENSG00000229337	2.79009	0.00013		2q31.2	lncRNA	3.61449	3.3116	3.10145	2.67124	4.77301	3.99848	3.54401	2.32564	5.99085	5.92023	2.55483	3.19907	4.00568	3.67469	2.98719	2
Up	ENSG00000145214	2.78705	1.4e-42	DGKQ ENSG00000145214	4p16.3	protein_coding	10.0297	10.1926	8.01133	8.21077	10.4659	10.3791	7.83574	7.86989	10.4204	10.4265	6.93295	6.96921	10.5842	10.5589	7.42112	7.20172
Up	ENSG00000227376	2.78601	0.0118	FTH1P16	11q14.1	processed_pseudogene	2.33085	2.70948	2.21868	2	3.50728	3.1364	2	2	2	3.00716	2.30393	2	3.4903	3.76206	2.47812	2.63301
Up	ENSG00000133424	2.78561	0.0146	LARGE1	22q12.3	protein_coding	10.9576	10.839	7.99291	7.77905	7.9991	7.9073	4.42748	5.18635	9.83756	10.114	7.67096	7.6509	4.00568	3.67469	3.24808	2
Up	ENSG00000158955	2.78105	0.0465	WNT9B	17q21.32	protein_coding	4.42809	3.18296	2.57629	2.99088	3.15606	3.32071	2	2	2.77355	2	2	2	3.38318	2.26221	2	2
Up	ENSG00000170561	2.78089	0.0295	IRX2	5p15.33	protein_coding	10.1032	10.134	8.5389	8.17966	6.34686	7.40401	5.06875	4.53883	13.2386	13.4048	10.3035	10.428	6.07751	6.31725	3.98075	4.10595
Up	ENSG00000260103	2.77217	0.00111		15q24.1	transcribed_processed_pseudogene	3.83897	3.53886	2	2.67124	3.9123	4.53438	2	2.8153	2	3.00716	2.30393	2.33249	3.93158	3.26016	2.25878	2.63301
Up	ENSG00000149212	2.75917	8.04e-11	SESN3	11q21	protein_coding	10.8705	10.95	8.60346	8.49918	10.8933	11.307	7.21455	8.18311	12.066	12.1176	9.36558	9.87995	10.8699	10.9539	7.38087	7.24427
Up	ENSG00000139971	2.75845	0.000362	ARMH4	14q23.1	protein_coding	8.183	8.18964	5.45732	5.41637	8.63342	8.64617	5.11506	5.97147	10.677	10.7376	8.14732	8.20614	7.98015	7.72852	3.82946	4.10595
Up	ENSG00000204186	2.75424	5.08e-08	ZDBF2	2q33.3	protein_coding	3.48763	3.90789	2.72656	2.67124	4.83642	4.86615	2.86486	2.32564	4.81362	4.01073	2.95457	2.82989	4.43913	4.92172	2.25878	3.24914
Up	ENSG00000161835	2.75319	2.18e-07	TAMALIN ENSG00000161835	12q13.13	protein_coding	10.0649	10.1032	5.47866	5.5682	8.01973	7.92875	6.23203	6.35741	7.21656	7.40626	5.61541	5.74854	7.12837	6.98618	6.51144	6.08519
Up	ENSG00000233822	2.75226	0.000305	H2BC15	6p22.1	protein_coding	5.39738	5.10812	3.56757	3.91254	6.79283	7.20748	3.54401	3.71325	8.42259	8.54291	5.66959	6.31617	5.93308	5.78203	3.46894	2.86885
Up	ENSG00000115896	2.75077	0.0449	PLCL1	2q33.1	protein_coding	3.48763	3.04173	2.40854	2	6.95875	7.14778	5.57879	5.18635	3.80039	4.88681	3.40135	2.33249	10.0343	10.17	10.1241	10.0504
Up	ENSG00000175352	2.74493	7.25e-05	NRIP3	11p15.4	protein_coding	10.3534	10.2297	7.85693	7.58497	10.0589	9.9861	7.24611	7.69053	7.4569	7.44022	4.56669	3.49277	8.77038	8.81274	5.08162	5.48412
Up	ENSG00000235330	2.73813	0.0503	RPL12P25	9p24.3	transcribed_processed_pseudogene	2.33085	2.27708	2.21868	2	2.69086	3.6309	2	2.32564	2	2	2.30393	2	3.00379	3.48226	2	2.35095
Up	ENSG00000129355	2.73277	1.37e-06	CDKN2D	19p13.2	protein_coding	6.91295	6.62729	4.67833	5.18534	9.69403	9.77343	7.00917	7.6328	10.0819	9.83014	7.16753	7.35453	9.44549	9.50131	5.95776	6.17591
Up	ENSG00000215915	2.7272	0.0287	ATAD3C ENSG00000215915	1p36.33	protein_coding	2	2	2.40854	2	5.01146	4.45777	3.40181	3.5973	3.64543	4.01073	2.95457	2	6.65113	6.58024	3.82946	3.67952
Up	ENSG00000168502	2.72576	1.2e-05	MTCL1	18p11.22	protein_coding	7.89506	7.78118	7.25374	7.11973	8.28133	8.56176	5.20345	5.26446	9.82858	9.67955	5.79675	5.72045	7.04297	7.28798	3.66043	4.01057
Up	ENSG00000118946	2.72474	0.0283	PCDH17	13q21.1	protein_coding	2.33085	3.18296	2.21868	2.26	8.75736	8.61565	6.05329	5.77199	3.64543	3.23057	3.11935	3.35338	5.29958	5.69589	3.66043	3.24914
Up	ENSG00000204060	2.72457	2.18e-09	FOXO6	1p34.2	protein_coding	6.70056	6.42885	4.39382	4.56973	8.40674	8.3817	5.44014	5.89986	8.11818	8.40643	5.37573	5.93121	6.97081	6.76079	4.35777	4.01057
Up	ENSG00000188672	2.72456	0.000161	RHCE	1p36.11	protein_coding	3.93934	3.8241	2.98698	2.67124	5.94811	5.23085	2.86486	2.59114	3.27437	3.00716	2.30393	2.82989	3.26746	3.92237	2.98719	2.35095
Up	ENSG00000241489	2.72067	1.91e-08		Xq28	protein_coding	8.38338	8.31387	5.69466	6.6263	8.02654	7.60387	4.00393	5.18635	8.34916	8.77792	5.74722	5.43948	6.62785	6.58024	3.74742	4.70222
Up	ENSG00000115194	2.7201	7.53e-11	SLC30A3	2p23.3	protein_coding	7.73671	7.83568	4.78496	5.05428	6.72744	6.86594	4.56729	4.77063	6.28141	6.49478	3.83976	4.36371	5.85505	5.97724	3.90708	3.24914
Up	ENSG00000139364	2.71759	0.000206	TMEM132B	12q24.31	protein_coding	10.5928	10.5521	7.60857	7.73693	6.9006	7.15992	5.0209	4.01387	10.6919	10.8065	8.09879	7.93992	8.23244	7.99965	6.38149	6.28184
Up	ENSG00000175866	2.71707	9.23e-11	BAIAP2	17q25.3	protein_coding	12.4563	12.4659	8.74667	8.70707	11.4231	11.8578	9.13261	8.75638	9.87728	9.85553	7.79801	7.95808	11.4025	11.4091	9.66788	9.46745
Up	ENSG00000126733	2.71498	4.22e-05	DACH2	Xq21.2	protein_coding	6.90055	7.23383	5.03589	4.52093	7.29976	7.24215	4.75449	4.40728	9.82858	9.86597	8.76023	8.45232	7.32931	7.25824	5.20969	5.07653
Up	ENSG00000222009	2.71469	0.0491	BTBD19	1p34.1	protein_coding	5.03863	4.87816	2.86264	2.83989	3.50728	3.32071	2	2	2.43801	2	2.55483	2	3.59002	2	2	2.86885
Up	ENSG00000176845	2.71057	1.89e-55	METRNL	17q25.3	protein_coding	12.1597	12.1633	9.64757	9.67806	12.521	12.6131	9.9472	9.76825	12.9929	13.1896	10.2288	10.1565	12.7363	12.788	10.2051	10.0713
Up	ENSG00000131773	2.70972	2.49e-05	KHDRBS3	8q24.23	protein_coding	9.02386	8.9909	4.75028	4.30731	9.99429	10.1594	7.90986	7.56496	8.73275	8.70531	4.62269	3.84472	9.63105	9.623	7.54163	7.52875
Up	ENSG00000276337	2.70854	0.027		16q24.2	lncRNA	2.33085	2.50942	2.57629	2	2.94213	3.6309	2.34905	2.32564	2	2.41862	2	2	3.4903	3.84444	2	2.35095
Up	ENSG00000153132	2.70529	0.000248	CLGN	4q31.1	protein_coding	5.03863	4.55335	3.48562	2.99088	5.01146	5.69857	3.24403	3.47121	5.30281	4.74912	2.7685	2	7.21682	7.28798	4.8653	4.70222
Up	ENSG00000139631	2.70112	6.04e-14	CSAD	12q13.13	protein_coding	8.40548	8.28282	6.73857	6.88921	9.03246	9.01368	6.05329	6.70425	10.1769	10.5828	6.73121	6.70823	8.694	8.4611	6.63065	6.8068
Up	ENSG00000267390	2.69829	2.52e-07	KDSR-DT	18q21.33	lncRNA	4.03317	4.38812	3.30629	3.75264	5.01146	4.53438	2.62988	2.59114	5.45056	5.75018	3.40135	2.82989	4.59128	4.95918	2.66848	2
Up	ENSG00000285533	2.69735	8.7e-12	RELA-DT	11q13.1	lncRNA	5.56385	5.96439	4.48099	4.61694	6.45182	6.60687	3.67345	4.26252	5.54127	6.558	2.95457	3.02626	7.15304	6.68456	3.90708	4.43467
Up	ENSG00000118307	2.69469	0.00499	CFAP94 ENSG00000118307	12p12.1	protein_coding	2.5998	2	2	2.83989	4.56412	4.86615	2.34905	3.00926	4.29339	4.01073	2.55483	3.19907	3.77088	4.62814	2	2.35095
Up	ENSG00000110169	2.69255	0.000801	HPX	11p15.4	protein_coding	4.03317	4.06214	2.86264	3.12755	4.56412	4.20005	2	2	3.27437	2.7427	2	2	3.85347	3.48226	2.83662	2.35095
Up	ENSG00000206077	2.68933	0.000286	ZDHHC11B	5p15.33	protein_coding	10.3037	10.202	8.0439	8.3947	8.36972	8.15787	5.4033	4.92291	11.8562	11.9529	8.75084	8.86857	8.66285	8.38401	6.91058	6.82093
Up	ENSG00000213937	2.68902	0.0597	CLDN9	16p13.3	protein_coding	3.0222	2.27708	2.21868	2.67124	4.77301	4.74244	2.86486	2.8153	2	2	2	2	2.85137	3.26016	2	2
Up	ENSG00000109689	2.68893	1.07e-22	STIM2	4p15.2	protein_coding	10.5831	10.3895	9.1406	9.1417	11.3705	11.3434	9.01236	8.77652	12.0204	12.1219	8.71264	8.51907	12.1226	12.1256	9.16427	9.13291
Up	ENSG00000141639	2.68477	0.00189	MAPK4	18q21.1	protein_coding	3.83897	4.1335	2.21868	2.83989	6.47193	6.176	3.06687	4.40728	3.27437	3.23057	2.55483	2.82989	4.20756	4.95918	3.24808	2
Up	ENSG00000262898	2.68464	0.029		17q25.3	lncRNA	3.19457	2.27708	2.57629	2.99088	2.94213	3.88605	2	2.8153	2	2.41862	2	2	5.51787	5.48094	2.98719	2.86885
Up	ENSG00000272562	2.67847	0.0791	H3-3A-DT	1q42.12	lncRNA	3.0222	2.27708	2.21868	2.26	3.50728	3.1364	2	2.59114	2	3.23057	2	2	2.2643	2	2	2
Up	ENSG00000111981	2.67106	0.0131	ULBP1	6q25.1	protein_coding	10.3816	10.4299	7.56933	7.53668	6.72744	6.65912	4.86702	4.92291	4.18502	4.59688	3.63714	2.33249	6.53081	6.6957	4.82587	5.37346
Up	ENSG00000099822	2.66687	1.01e-07	HCN2 ENSG00000099822	19p13.3	protein_coding	9.22118	9.33347	6.58962	6.71575	8.51244	8.97984	5.84923	6.54123	11.0745	11.0875	8.24868	8.59839	9.72041	9.73521	7.16085	6.92922
Up	ENSG00000198355	2.66425	4.76e-07	PIM3	22q13.33	protein_coding	10.11	10.2629	9.46984	9.44778	12.049	12.1327	10.5567	10.2168	14.0943	13.9734	9.92622	9.80669	12.0533	12.0997	10.227	10.3003
Up	ENSG00000151117	2.65974	8.97e-11	TMEM86A	11p15.1	protein_coding	6.04135	6.47078	4.75028	4.74994	6.64128	6.70955	3.24403	4.01387	5.45056	6.04316	4.24853	3.49277	6.23983	6.56817	2.66848	3.4073
Up	ENSG00000149809	2.65822	6.9e-06	TM7SF2	11q13.1	protein_coding	11.0177	11.0571	8.81117	8.8791	9.90284	9.66687	7.10408	7.17782	8.31743	8.55329	5.23909	5.72045	10.3739	10.3305	6.74076	6.59298
Up	ENSG00000168140	2.65759	2.27e-10	VASN	16p13.3	protein_coding	12.5749	12.6431	9.19318	9.12343	10.8546	11.05	9.01541	8.55354	11.0184	11.2756	9.32607	9.27811	10.2102	10.2823	7.94738	7.6285
Up	ENSG00000172901	2.65381	0.0394	LVRN	5q23.1	protein_coding	3.48763	3.4297	2.86264	2	4.77301	4.60712	2.34905	2.8153	2	2	2	2	3.14164	3.13482	2	2.86885
Up	ENSG00000104267	2.65256	0.0166	CA2	8q21.2	protein_coding	7.46932	7.37302	5.54085	4.79169	7.50883	7.39377	3.40181	3.5973	2	2	2.7685	2	6.2551	6.16527	4.41203	5.02864
Up	ENSG00000257341	2.65113	0.0537		14q32.33	protein_coding	3.34853	4.44533	2.72656	2	4.70668	2.92504	2	2	3.27437	5.18263	2	4.03921	2.48759	3.13482	2	2
Up	ENSG00000167244	2.64401	2.01e-07	IGF2	11p15.5	protein_coding	14.1496	14.1985	9.63337	9.69329	12.0738	12.1748	9.96943	9.51021	12.1359	11.9597	11.379	11.4046	12.058	11.9863	9.455	9.30107
Up	ENSG00000187479	2.63872	0.0117	C11orf96	11p11.2	protein_coding	11.6072	11.5656	8.79425	8.56083	7.74195	7.40401	5.87637	5.30198	8.04256	7.92094	6.62553	6.35323	4.26903	4.62814	5.2697	4.63984
Up	ENSG00000130396	2.63855	7.91e-05	AFDN	6q27	protein_coding	11.8989	11.8494	10.2477	10.349	9.47991	9.99798	5.64342	5.50868	11.9976	12.0839	8.97714	9.06567	12.7319	12.7267	9.40738	9.47417
Up	ENSG00000257433	2.63755	2.74e-07	ENSG00000257433	12q13.11	lncRNA	4.73781	4.44533	3.30629	2.26	4.13038	4.92424	3.24403	2.59114	4.29339	4.33337	2	2	4.32799	4.19778	2.98719	3.07149
Up	ENSG00000227382	2.63725	0.0822	EIF4A2P2	10q22.2	processed_pseudogene	2	2.27708	2.21868	2	2.94213	2	2.86486	2.32564	3.27437	3.88487	2	2	3.38318	2.67623	2	2
Up	ENSG00000151726	2.63593	4.94e-34	ACSL1	4q35.1	protein_coding	10.3838	10.4889	8.8628	8.76061	11.3111	11.1508	8.22698	8.54574	10.7888	10.8141	8.19889	8.2608	11.6409	11.6386	8.29652	8.49112
Up	ENSG00000174460	2.63113	5.38e-06	ZCCHC12	Xq24	protein_coding	6.99686	7.12425	4.88424	4.94754	8.30394	8.95915	3.24403	4.47455	7.7027	7.98369	6.28728	6.60445	6.23983	6.75014	4.11766	4.35924
Up	ENSG00000240801	2.63086	6.35e-07		11p15.5	lncRNA	9.275	9.0335	5.00681	5.01957	6.62342	6.93821	5.32665	3.92045	6.63036	6.69556	6.25221	6.04884	7.47338	7.2507	4.74362	5.48412
Up	ENSG00000225746	2.63068	0.0358	MEG8	14q32.2	lncRNA	8.22834	8.20629	4.94683	3.91254	6.79283	6.37658	5.20345	4.1016	2	2	2	2	7.09481	6.83319	5.32731	5.58689
Up	ENSG00000266036	2.6304	3.66e-05	SLC9A3R1-AS1	17q25.1	lncRNA	2.82641	3.4297	2.72656	2.26	5.43668	5.23085	3.90196	3.18021	5.35376	5.33479	2.95457	3.19907	4.63862	5.37406	3.24808	2.35095
Up	ENSG00000171450	2.63021	0.000611	CDK5R2	2q35	protein_coding	5.97195	6.21523	3.30629	3.91254	5.59172	5.44442	2	2	6.11418	5.82062	2.55483	2.33249	4.49165	5.0313	4.8653	4.27965
Up	ENSG00000085117	2.62524	2.67e-19	CD82	11p11.2	protein_coding	6.56574	6.6396	4.56319	4.70696	7.603	7.20748	4.27264	5.30198	6.6711	6.51616	3.63714	3.84472	6.71878	6.73942	4.46432	4.43467
Up	ENSG00000254706	2.62294	0.00279		1q23.3	protein_coding	4.20431	4.55335	2	2	3.78951	3.6309	2.86486	3.47121	3.04558	3.23057	2	2.82989	3.68328	4.06664	2.25878	2
Up	ENSG00000136378	2.61437	1.67e-10	ADAMTS7	15q25.1	protein_coding	8.44015	8.34802	5.99042	6.08711	9.71738	9.7911	6.89436	7.02912	10.2239	10.164	7.48708	7.55076	8.27051	8.31345	6.14564	6.41817
Up	ENSG00000114796	2.61307	8.09e-13	KLHL24 ENSG00000114796	3q27.1	protein_coding	10.1419	10.1154	8.46598	8.57286	10.9401	10.9381	6.99686	8.12672	11.358	11.2574	9.04019	9.3185	11.1161	11.2142	7.16085	7.36487
Up	ENSG00000259375	2.61162	0.0375		15q25.3	lncRNA	2.33085	2.27708	2	2	2.69086	2.92504	2	2	3.64543	2.7427	2	2	3.26746	2.84581	2.66848	2.63301
Up	ENSG00000254363	2.60595	0.000337		5q31.3	lncRNA	3.34853	4.06214	2.72656	2.67124	4.48718	4.45777	3.06687	3.33303	3.47179	3.74698	2	2	3.85347	3.92237	2	2
Up	ENSG00000143878	2.60537	4.69e-08	RHOB	2p24.1	protein_coding	14.7469	14.7083	12.3683	12.2332	13.7492	13.9588	11.1681	10.9712	13.093	13.1037	10.5634	10.3057	12.6725	12.8154	9.7688	9.81315
Up	ENSG00000119547	2.60399	1.63e-10	ONECUT2	18q21.31	protein_coding	4.73781	5.33696	3.39874	4.05647	6.43143	7.0468	3.67345	3.5973	5.7835	5.33479	4.01738	4.03921	6.5433	6.75014	4.30138	4.19541
Up	ENSG00000122877	2.60352	0.0107	EGR2	10q21.3	protein_coding	6.77035	6.9573	3.39874	2.67124	6.64128	6.43769	5.57879	4.18431	3.04558	2.41862	2	2	5.81439	5.69589	3.66043	3.67952
Up	ENSG00000170745	2.60284	0.00972	KCNS3	2p24.2	protein_coding	2.5998	3.3116	2.21868	2.67124	5.06539	3.6309	2	3.5973	2.43801	3.00716	2.7685	2	4.89408	4.67392	2.66848	2
Up	ENSG00000172771	2.59416	1.04e-07	EFCAB12	3q21.3	protein_coding	4.12128	4.1335	2.40854	2.67124	5.79692	4.60712	3.24403	3.47121	4.18502	4.81961	3.11935	3.02626	4.85452	4.42895	2.83662	2.63301
Up	ENSG00000163016	2.59388	0.0666	ALMS1P1	2p13.1	transcribed_unprocessed_pseudogene	2.82641	2.88515	2.21868	2.67124	2	4.60712	2.34905	2.32564	2	2	2	2	3.38318	2.84581	2.25878	2
Up	ENSG00000103184	2.59131	0.0553	SEC14L5	16p13.3	protein_coding	3.73109	3.53886	2	2	6.08494	5.59508	3.06687	4.33672	2	2.41862	2	2	4.93258	4.76133	2.66848	3.4073
Up	ENSG00000178573	2.58876	0.0501	MAF	16q23.2	protein_coding	3.61449	4.1335	2	2	11.2315	11.3314	8.16229	8.66574	7.93793	7.9129	5.34276	5.21628	9.68279	9.66611	7.80761	7.71424
Up	ENSG00000158813	2.58671	1.4e-05	EDA	Xq13.1	protein_coding	6.81066	6.6759	4.67833	4.41807	6.05859	6.15189	3.06687	4.01387	4.06785	4.42666	2.7685	2.33249	6.49266	6.60408	4.35777	4.19541
Up	ENSG00000262468	2.58629	1.62e-11	LINC01569	16p13.3	lncRNA	7.60539	7.34323	5.63888	5.59202	8.2409	7.85599	5.82156	5.71749	7.59035	7.98369	3.742	4.21056	6.83513	6.77136	4.51479	4.57464
Up	ENSG00000259803	2.5806	0.0128	SLC22A31	16q24.3	protein_coding	6.10756	6.81262	4.97713	5.01957	6.05859	5.69857	2	3.18021	3.47179	4.81961	2	2	5.41285	5.40153	2.47812	2.63301
Up	ENSG00000228222	2.57998	0.0989		2q24.3	lncRNA	2	2	2	2	3.9123	4.20005	2.34905	2.59114	3.64543	2	2.7685	2	3.14164	2.67623	2	2.35095
Up	ENSG00000113916	2.57924	1.03e-43	BCL6	3q27.3	protein_coding	8.66201	8.67839	6.07691	6.3611	8.3262	8.62005	5.70528	6.33947	8.87906	8.99907	6.38767	5.80314	9.05845	9.12439	6.75132	6.62553
Up	ENSG00000270116	2.57539	0.0342		21q22.13	lncRNA	2.33085	2.70948	2.40854	2.67124	2	3.32071	2	2	3.64543	3.88487	2	2.82989	3.77088	2.84581	2	2
Up	ENSG00000198108	2.57181	0.0672	CHSY3	5q23.3	protein_coding	3.73109	2.70948	2.21868	2	5.16754	5.40416	3.40181	3.5973	2.77355	2.7427	2	2.33249	3.59002	2	2	2
Up	ENSG00000178568	2.57108	0.0329	ERBB4	2q34	protein_coding	2	2	2	2	6.87062	6.88069	4.97141	4.1016	6.38302	6.31124	4.09862	3.84472	5.54297	5.95886	3.66043	3.67952
Up	ENSG00000073861	2.56601	0.0434	TBX21	17q21.32	protein_coding	4.68096	5.3064	2.72656	3.25239	3.65528	3.6309	2	2	2.43801	2	2.7685	2.82989	2.2643	3.58168	2	2
Up	ENSG00000175155	2.562	1.96e-08	YPEL2	17q22	protein_coding	7.47769	7.49318	5.41368	5.92776	8.05348	8.2797	5.11506	6.46056	9.37153	9.29342	6.19794	6.73656	7.5803	7.44804	4.05083	5.41129
Up	ENSG00000100033	2.56003	0.043	PRODH	22q11.21	protein_coding	5.79573	5.79867	4.30103	4.36375	5.06539	4.45777	2	2	3.04558	3.5945	2	2	4.54232	4.48138	2	2.35095
Up	ENSG00000163328	2.55991	2.44e-05	GPR155	2q31.1	protein_coding	6.45141	6.87641	6.23574	5.81082	7.6914	7.95685	4.75449	5.40903	9.54871	9.83227	6.56964	7.12734	7.59238	7.36675	4.30138	4.63984
Up	ENSG00000244119	2.55907	0.0377	PDCL3P4	3q12.3	processed_pseudogene	3.73109	3.3116	2	3.12755	3.65528	3.76411	2	2	2	3.23057	2	2.33249	2.2643	3.26016	2.47812	2
Up	ENSG00000111860	2.55845	1.07e-33	CEP85L	6q22.31	protein_coding	8.41423	8.58283	6.88161	6.97324	9.67465	9.67957	6.56796	6.70425	9.47007	9.46266	7.04991	6.73656	9.58345	9.67317	6.99299	6.98046
Up	ENSG00000279692	2.55799	2.43e-06		17q25.3	TEC	6.91295	6.69961	5.36867	5.1213	9.73204	9.81048	6.68003	6.20728	9.99228	9.83014	7.72313	7.5901	8.9216	9.09314	6.77222	6.62553
Up	ENSG00000198729	2.55346	0.0013	PPP1R14C	6q25.1	protein_coding	8.69469	8.88634	5.0644	5.21632	5.51628	6.26861	4.92016	4.26252	7.27059	6.69556	5.9136	5.95552	4.93258	5.31749	2.83662	2.35095
Up	ENSG00000228451	2.54627	2.2e-12	SDAD1P1	8p21.2	transcribed_processed_pseudogene	5.94806	5.61142	4.52268	4.18733	7.01464	7.0468	3.24403	5.01617	6.28141	5.983	3.742	4.12743	6.07751	6.49354	3.56786	3.90843
Up	ENSG00000155657	2.54516	0.0643	TTN	2q31.2	protein_coding	2	2.27708	2	2	4.02546	2.67731	2.34905	2.59114	2.77355	2.41862	2	2.60252	3.00379	3.13482	2	2
Up	ENSG00000171368	2.54453	6.17e-06	TPPP	5p15.33	protein_coding	11.7401	11.7578	9.45107	9.64143	9.54779	9.51211	6.40975	6.30292	11.7538	11.643	9.00638	9.12848	10.5614	10.5687	7.66965	7.47617
Up	ENSG00000198598	2.54227	1.14e-08	MMP17	12q24.33	protein_coding	10.2619	10.2328	7.56933	7.90325	8.97726	9.19864	6.61706	5.71749	8.79399	8.5636	6.48152	6.44192	8.32217	8.16507	5.90198	5.8846
Up	ENSG00000164877	2.54143	0.0048	MICALL2	7p22.3	protein_coding	11.6462	11.5836	8.65357	8.80714	9.25473	9.05652	6.69536	6.78597	8.27179	8.34801	7.47192	7.21048	6.2088	6.0133	3.74742	4.87464
Up	ENSG00000223573	2.54112	0.00898	TINCR	19p13.3	protein_coding	3.73109	4.06214	4.39382	4.47041	5.35243	5.82594	2.34905	3.00926	2.77355	2.7427	2.55483	2	6.76218	6.86314	3.82946	3.07149
Up	ENSG00000166165	2.53859	1.79e-15	CKB	14q32.33	protein_coding	14.5784	14.5571	12.0999	12.1471	14.3638	13.9652	11.4925	11.4257	13.2028	13.2865	11.3718	11.4128	13.633	13.6805	10.3803	10.3302
Up	ENSG00000241288	2.53282	6.33e-05	LINC02614	3q21.2	lncRNA	3.0222	3.73514	2.40854	2.67124	4.63716	3.76411	2.86486	2.59114	4.39418	4.675	2.30393	3.02626	3.14164	3.67469	2.66848	2
Up	ENSG00000244270	2.53	3.47e-08	RPL32P29	14q21.3	processed_pseudogene	5.76871	5.77655	4.09539	3.57279	6.47193	6.49632	3.90196	4.97029	4.88464	5.63762	3.63714	2.60252	6.02503	5.65082	2.98719	3.07149
Up	ENSG00000198722	2.52988	3.72e-09	UNC13B	9p13.3	protein_coding	10.6091	10.6033	9.56269	9.5832	12.2192	12.3154	9.83061	10.0791	12.7592	12.6961	9.26799	9.28772	13.3538	13.3456	10.7445	10.7867
Up	ENSG00000279748	2.52962	0.00162		19p13.11	TEC	3.34853	2.88515	2.86264	2.26	3.65528	4.10278	2.62988	2	2.77355	2.7427	2.30393	2	4.59128	4.42895	2.66848	2.86885
Up	ENSG00000168621	2.52877	0.000924	GDNF	5p13.2	protein_coding	9.07164	8.98368	6.17167	5.96472	7.21879	7.48345	2.34905	2.59114	5.19517	5.92023	6.26985	6.38936	8.08214	8.2278	5.29879	5.07653
Up	ENSG00000266306	2.52607	0.0321		17q11.2	unprocessed_pseudogene	2.5998	2.27708	2.21868	2	2.38639	3.88605	2.62988	2	2.43801	2	2.30393	2.33249	4.54232	4.37453	2.66848	2.63301
Up	ENSG00000274904	2.52279	0.05		16p11.2	lncRNA	2.82641	2.88515	2	2.26	2.38639	3.48413	2.62988	2	2	2.41862	2	2	2.68092	2.67623	2	2.35095
Up	ENSG00000158555	2.51985	2.25e-07	GDPD5	11q13.5	protein_coding	9.17304	8.94206	7.14449	7.18384	9.39822	9.23639	6.48221	6.7182	7.81605	7.85534	4.17552	4.28917	8.27426	8.3943	5.43606	6.0132
Up	ENSG00000196972	2.51869	0.00116	SMIM10L2B	Xq26.3	protein_coding	4.99265	5.39619	3.91931	3.91254	6.20992	5.8561	3.06687	2.59114	8.14012	7.89669	5.66959	6.07126	6.2088	6.30275	3.12353	3.07149
Up	ENSG00000116299	2.51861	0.0501	ELAPOR1	1p13.3	protein_coding	3.19457	3.64033	2.40854	2.67124	4.63716	4.10278	2	3.18021	2	2	2	2	2.85137	3.26016	2	2.35095
Up	ENSG00000139438	2.51678	2.14e-09	FAM222A	12q24.11	protein_coding	10.3477	10.2924	7.94388	7.97295	10.3512	10.3409	6.49977	6.73201	10.9161	10.7857	9.12746	9.11235	10.3607	10.3367	6.68675	6.9029
Up	ENSG00000028277	2.51629	0.00353	POU2F2	19q13.2	protein_coding	2.82641	3.18296	2.86264	2.99088	4.31979	4.10278	3.24403	3.33303	3.04558	3.23057	2.95457	2.33249	6.67403	6.46778	3.82946	3.4073
Up	ENSG00000149260	2.51387	2.1e-10	CAPN5	11q13.5	protein_coding	10.3001	10.404	7.79448	7.83002	10.6503	10.4709	7.80075	8.23738	9.07777	9.27472	6.14155	6.42461	10.8606	10.905	8.59218	8.49993
Up	ENSG00000275329	2.5129	0.0109		9q34.3	lncRNA	3.19457	3.64033	2.86264	2.99088	5.5545	4.53438	3.79222	2	2.43801	2.7427	2	2.33249	4.38463	4.58086	2.66848	2
Up	ENSG00000178342	2.5087	0.0052	KCNG2	18q23	protein_coding	3.0222	3.04173	2	2	4.77301	4.20005	3.24403	2	4.81362	4.81961	3.11935	3.35338	3.4903	3.13482	2.47812	2.35095
Up	ENSG00000184709	2.50717	0.0148	LRRC26	9q34.3	protein_coding	3.48763	3.18296	3.10145	2.99088	3.34233	2.67731	2	2	4.73893	4.95103	2	2.60252	2.2643	2.99754	2.25878	2.35095
Up	ENSG00000131196	2.50131	0.00846	NFATC1	18q23	protein_coding	11.7067	11.672	9.00746	8.95224	11.102	11.1309	8.5216	7.78631	9.85535	9.7824	8.28384	8.5553	5.72947	4.84375	3.24808	3.90843
Up	ENSG00000109758	2.49602	0.0122	HGFAC	4p16.3	protein_coding	3.0222	2.88515	2.86264	2.99088	5.16754	4.80562	2.86486	2.32564	2	2	2.55483	2	4.89408	4.42895	2.83662	2.63301
Up	ENSG00000281207	2.48922	1.68e-09	SLFNL1-AS1	1p34.2	lncRNA	6.3995	6.07727	4.25231	3.91254	6.7605	6.8054	4.27264	3.82057	5.01697	5.63762	2.7685	3.02626	5.70743	5.53155	4.41203	4.35924
Up	ENSG00000281189	2.48698	1.69e-05	GHET1	7q36.1	lncRNA	4.20431	3.53886	3.64511	3.36728	6.56846	5.94296	3.90196	4.26252	6.50072	5.88779	4.01738	3.73667	5.41285	4.88326	2.66848	2.63301
Up	ENSG00000153162	2.48426	0.00525	BMP6	6p24.3	protein_coding	8.0602	7.93888	4.81882	4.61694	9.59209	9.59268	7.64374	7.15749	5.58457	5.07147	3.63714	2.82989	7.209	6.99523	4.56355	4.27965
Up	ENSG00000197969	2.48391	0.00439	VPS13A	9q21.2	protein_coding	5.99546	5.58621	4.34817	4.36375	10.7401	11.1674	8.69169	8.952	11.1903	11.1892	7.81012	7.6509	11.4451	11.4781	9.10168	9.41487
Up	ENSG00000128016	2.4831	8.06e-07	ZFP36	19q13.2	protein_coding	11.4885	11.5387	8.11376	8.23744	10.5212	10.5105	7.77213	7.86363	8.28498	8.33604	7.92594	7.48549	11.417	11.4028	9.19361	9.33345
Up	ENSG00000148082	2.48255	0.051	SHC3	9q22.1	protein_coding	2.33085	2.50942	2.57629	2.48022	2	3.32071	2.34905	2	2.77355	2.7427	2	2	5.23943	5.0313	7.01068	7.1467
Up	ENSG00000204389	2.47856	4.74e-15	HSPA1A	6p21.33	protein_coding	13.9031	13.9255	11.3182	11.4168	13.1187	13.7984	9.60783	10.5508	14.2577	14.4089	11.7827	12.1605	13.5038	13.4729	11.5419	11.3494
Up	ENSG00000133639	2.47755	1.7e-07	BTG1	12q21.33	protein_coding	9.84315	9.75006	6.28502	5.83098	10.9783	11.1838	8.02955	8.23738	10.743	10.6641	9.24364	9.05164	10.1603	10.2851	7.45382	7.17996
Up	ENSG00000262155	2.4757	0.00742	LINC02175	16p12.1	lncRNA	3.83897	3.8241	3.7187	3.25239	6.71061	6.0249	3.54401	3.47121	3.27437	2.41862	2	2	4.43913	4.71829	2.98719	3.54982
Up	ENSG00000143674	2.47313	0.079	MAP3K21	1q42.2	protein_coding	2.5998	2.27708	2.21868	2	4.02546	4.10278	2.86486	2.32564	2	2	2	2	2.85137	3.37548	2	2.63301
Up	ENSG00000116717	2.47098	1.39e-09	GADD45A	1p31.3	protein_coding	10.0828	10.1187	7.46092	7.13603	10.1475	10.8198	7.44051	7.65472	9.44385	9.29342	7.84585	8.11737	8.56208	8.60097	5.80392	6.21922
Up	ENSG00000175445	2.45784	0.0469	LPL	8p21.3	protein_coding	3.0222	3.53886	2	2.26	2	3.6309	2	2	3.04558	2.7427	2	2	3.59002	2.67623	3.12353	2.35095
Up	ENSG00000129194	2.44814	0.00018	SOX15	17p13.1	protein_coding	3.93934	3.3116	2.72656	2.48022	2.69086	3.6309	2.62988	2.8153	4.39418	4.23363	2	2.60252	3.26746	3.67469	2.25878	2.35095
Up	ENSG00000157933	2.44683	1.21e-30	SKI	1p36.33	protein_coding	13.1879	13.1682	11.1342	11.0687	12.6869	12.8852	10.8669	10.829	13.5893	13.5395	9.99414	9.936	12.9121	12.9364	10.7205	10.5956
Up	ENSG00000130675	2.44647	0.000228	MNX1	7q36.3	protein_coding	7.99173	7.82495	6.44535	6.10378	8.23503	8.3817	3.06687	4.40728	9.49582	9.45991	7.26753	7.58232	7.84033	7.77127	4.18154	4.63984
Up	ENSG00000177606	2.4451	0.000108	JUN	1p32.1	protein_coding	11.8335	11.7885	9.585	9.5287	12.2453	13.0658	10.5567	10.4921	9.82407	9.79776	6.78128	6.31617	11.7711	11.784	8.66102	8.58516
Up	ENSG00000142871	2.44355	8.57e-05	CCN1	1p22.3	protein_coding	13.1903	13.1721	11.1122	11.0824	13.5564	13.5762	9.81667	7.98971	9.44679	9.65325	9.53931	8.90958	12.1061	12.2409	10.5266	10.6784
Up	ENSG00000224043	2.44031	2.79e-20	CCNT2-AS1	2q21.3	lncRNA	7.30032	6.89706	5.99042	5.66121	7.72529	7.62153	5.2457	5.10377	8.38021	8.54811	5.82089	5.66257	8.09492	8.23163	5.56139	5.51919
Up	ENSG00000177666	2.43998	7.45e-24	PNPLA2	11p15.5	protein_coding	11.4395	11.4313	9.11528	9.15975	10.9642	10.697	8.06537	8.22278	10.2826	10.3119	8.25312	8.34601	11.2828	11.2016	8.59218	8.51738
Up	ENSG00000135678	2.4367	7.85e-09	CPM	12q15	protein_coding	6.12897	6.4146	4.48099	3.9863	6.30264	7.0468	3.06687	3.47121	5.13818	4.74912	4.44771	3.94524	5.41285	5.80278	3.98075	3.54982
Up	ENSG00000170379	2.435	0.0486	TCAF2	7q35	protein_coding	2	2	2.21868	2.48022	5.21603	5.9708	3.40181	4.18431	3.04558	3.00716	2.30393	3.19907	7.06046	6.81287	4.61072	4.10595
Up	ENSG00000124374	2.4342	0.000106	PAIP2B	2p13.3	protein_coding	5.89905	5.42491	5.39135	5.05428	7.61209	7.74755	5.0209	4.97029	9.19067	9.12619	6.56964	6.64984	6.9238	6.78185	4.41203	4.27965
Up	ENSG00000118402	2.43046	8.62e-05	ELOVL4	6q14.1	protein_coding	7.63562	7.59781	6.03431	6.08711	9.98033	10.0511	7.14929	7.54945	9.8751	9.85133	7.61684	7.70924	8.00294	7.72852	4.18154	4.87464
Up	ENSG00000164543	2.42996	9.1e-40	STK17A	7p13	protein_coding	10.5136	10.4666	8.12056	8.00879	10.3754	10.233	7.60369	7.81255	9.59444	9.50071	7.47192	7.43452	10.0508	10.0708	7.52941	7.7293
Up	ENSG00000267493	2.42612	8.15e-07	CIRBP-AS1	19p13.3	lncRNA	4.68096	4.65385	4.09539	3.91254	6.43143	5.79513	4.09917	4.01387	5.58457	5.47242	2.55483	2.60252	5.72947	4.92172	2.83662	3.24914
Up	ENSG00000111834	2.4259	0.000416	RSPH4A ENSG00000111834	6q22.1	protein_coding	3.19457	3.53886	3.39874	2.83989	5.06539	5.13571	3.06687	2.59114	4.06785	3.5945	3.63714	3.02626	4.72889	5.58045	2	2.35095
Up	ENSG00000137449	2.4248	0.0205	CPEB2	4p15.32	protein_coding	2.82641	3.04173	2.57629	2.48022	3.50728	3.1364	2.34905	2	2.43801	2	2	2	3.38318	2.99754	2.25878	2
Up	ENSG00000172348	2.42478	0.00723	RCAN2	6p12.3	protein_coding	3.19457	4.32855	3.10145	3.83481	7.15804	7.63028	4.86702	4.71608	3.64543	3.00716	2.30393	2.82989	5.35733	5.37406	3.74742	3.4073
Up	ENSG00000261115	2.42286	0.0355	TMEM178B	7q34	protein_coding	3.48763	2.88515	2.57629	2	2.38639	3.99848	2.34905	2	3.9403	3.23057	2.55483	2.82989	2	2.84581	2	2
Up	ENSG00000257599	2.41407	0.0449	OVCH1-AS1	12p11.22	lncRNA	2	2.50942	2.40854	2	2.94213	3.48413	2.62988	2	3.47179	5.42799	2.95457	3.02626	2.68092	2.99754	2.25878	2
Up	ENSG00000152465	2.41382	1.95e-16	NMT2	10p13	protein_coding	8.96852	8.97156	7.11754	7.45461	10.2702	10.4226	7.7576	7.53376	10.7888	10.7736	8.1281	8.09018	10.0454	10.046	7.93816	7.95102
Up	ENSG00000166446	2.41159	0.00341	CDYL2	16q23.2	protein_coding	3.73109	3.04173	2.40854	2	5.06539	5.23085	3.06687	2.8153	3.80039	2	2.55483	2.82989	4.81385	4.92172	3.56786	3.07149
Up	ENSG00000262585	2.41097	0.026	LINC01979	17q25.3	lncRNA	2.33085	3.4297	2.57629	2	3.9123	5.40416	2	3.71325	3.04558	3.23057	3.26723	4.21056	6.56797	6.3316	2.66848	3.90843
Up	ENSG00000243710	2.40816	0.00105	CFAP57	1p34.2	protein_coding	2.82641	4.06214	2.57629	2.48022	3.78951	4.45777	2.34905	2.59114	3.04558	2.7427	2.30393	2.60252	3.00379	3.37548	2.47812	2
Up	ENSG00000169093	2.40698	1.93e-39	ASMTL	Xp22.33	protein_coding	9.1365	9.1585	6.34435	6.45502	8.72002	8.80148	6.25289	6.73201	8.2784	8.45153	6.16059	6.13649	9.04094	8.96551	6.91058	6.76358
Up	ENSG00000116525	2.40573	2.17e-19	TRIM62	1p35.1	protein_coding	8.09326	7.79775	6.4775	6.63779	9.21054	8.7741	6.40975	6.55683	8.54273	8.51131	6.04238	5.7761	9.44049	9.26937	6.79281	6.65737
Up	ENSG00000245532	2.40201	1.91e-24	NEAT1	11q13.1	lncRNA	11.9494	11.8947	10.1066	10.1049	13.2542	12.9004	9.87671	10.775	12.6129	12.8211	10.1665	10.3738	13.2094	12.9921	10.7791	10.5966
Up	ENSG00000164659	2.40149	0.00383	ELAPOR2	7q21.12	protein_coding	7.47769	7.53989	7.17749	7.18384	8.09296	8.22297	3.67345	4.18431	7.7027	7.08711	3.83976	3.19907	7.86542	8.0741	2.25878	3.67952
Up	ENSG00000245322	2.3983	0.0144	H2AZ1-DT	4q23	lncRNA	3.34853	3.4297	2.86264	3.75264	5.11737	4.74244	2.34905	2	3.04558	2.41862	2	2.60252	5.54297	5.48094	2.47812	4.01057
Up	ENSG00000144802	2.39765	0.00362	NFKBIZ	3q12.3	protein_coding	7.96816	7.71293	5.71278	5.21632	8.02654	7.9073	5.51113	5.97147	4.06785	3.42398	3.26723	2.82989	9.14297	8.80761	6.78255	6.34185
Up	ENSG00000173868	2.39757	3.19e-09	PHOSPHO1	17q21.32	protein_coding	6.23151	6.34114	3.91931	4.47041	5.69797	5.82594	3.24403	4.1016	5.85598	6.07233	3.742	4.21056	5.14422	4.92172	2.47812	3.4073
Up	ENSG00000268089	2.39341	0.0201	GABRQ	Xq28	protein_coding	5.03863	4.44533	2.72656	2.67124	7.14558	6.70955	3.90196	3.92045	3.27437	2.7427	2	2	5.85505	6.16527	5.29879	4.35924
Up	ENSG00000087510	2.39141	0.0308	TFAP2C	20q13.31	protein_coding	3.93934	3.98708	2.86264	3.25239	8.03332	7.85599	5.0209	4.01387	4.88464	4.88681	4.56669	4.50215	9.81875	9.81016	7.60123	7.44914
Up	ENSG00000237037	2.39014	1.11e-13	NDUFA6-DT	22q13.2	lncRNA	9.02386	9.01944	7.21612	7.21485	8.74915	8.53871	5.61147	5.92413	9.50711	9.54819	7.16753	7.20035	8.74627	8.69556	5.65437	6.13126
Up	ENSG00000171817	2.39008	7.64e-09	ZNF540	19q13.12	protein_coding	5.71308	5.45308	4.64096	4.83226	6.25702	6.41761	4.27264	4.40728	7.05662	7.15684	4.09862	4.43459	6.14465	5.67353	3.12353	3.07149
Up	ENSG00000260482	2.38965	0.0885		16p12.2	lncRNA	3.19457	2	2.40854	2.83989	2.69086	3.76411	2	2	2.77355	2	2	2.60252	3.4903	3.58168	2	2
Up	ENSG00000169885	2.38684	0.0178	CALML6	1p36.33	protein_coding	4.03317	4.65385	3.48562	3.47369	5.97653	5.69857	3.67345	3.00926	2.43801	2	2.30393	2	4.14336	3.37548	2.47812	2.35095
Up	ENSG00000018869	2.38548	0.0281	ZNF582	19q13.43	protein_coding	4.35729	3.4297	2.57629	2.67124	2.69086	3.48413	2	2.32564	2	2.7427	2	2	2.68092	3.13482	2.66848	2
Up	ENSG00000285542	2.3852	0.00244		2p21	protein_coding	3.0222	3.64033	3.39874	2.83989	5.43668	4.74244	2.62988	4.40728	6.84143	5.82062	3.83976	4.03921	4.32799	5.45495	2	3.07149
Up	ENSG00000126803	2.38266	0.0385	HSPA2	14q23.3	protein_coding	11.1925	11.1659	8.57897	8.70434	8.97726	9.62369	6.42821	7.64745	3.04558	3.00716	2.95457	3.49277	7.59838	7.71763	5.72037	6.41817
Up	ENSG00000261123	2.37832	0.0928		16p13.3	lncRNA	2.5998	3.18296	2	2	3.78951	3.48413	2	2.32564	2	3.23057	2.30393	2	2	2.26221	2.25878	2.86885
Up	ENSG00000007944	2.37569	2.13e-06	MYLIP ENSG00000007944	6p22.3	protein_coding	10.747	10.8778	8.46063	8.30386	9.00512	9.39116	5.73524	5.82451	10.1857	10.2996	8.13775	8.18574	8.8097	8.84811	6.99299	6.79254
Up	ENSG00000176973	2.37253	1.38e-10	FAM89B	11q13.1	protein_coding	10.4255	10.3683	8.85874	8.60248	11.8773	11.7882	9.71696	9.6748	11.0821	10.943	8.73822	8.98826	12.536	12.5634	9.68175	9.65063
Up	ENSG00000115255	2.36876	0.00136	REEP6	19p13.3	protein_coding	9.00082	9.11729	8.25958	8.26364	9.12106	8.78197	4.27264	3.82057	9.16594	8.99145	6.04238	5.80314	8.87787	8.72031	4.05083	3.79851
Up	ENSG00000114812	2.36753	0.0257	VIPR1	3p22.1	protein_coding	3.83897	3.53886	2.21868	2.48022	5.06539	3.99848	2.34905	2.59114	2	3.42398	2	2	5.17666	5.34605	4.18154	3.4073
Up	ENSG00000259969	2.36701	0.0825		14q23.1	lncRNA	3.19457	3.3116	2	2	2.38639	4.20005	2	2.8153	6.05383	6.28657	4.01738	4.36371	3.14164	2.99754	2.47812	2
Up	ENSG00000089692	2.36316	3.5e-06	LAG3	12p13.31	protein_coding	8.40548	8.18964	4.81882	4.41807	6.41075	6.26861	4.18852	4.40728	5.92499	5.47242	5.20281	4.79934	6.12815	5.82324	5.01306	5.29467
Up	ENSG00000088808	2.36279	2.21e-21	PPP1R13B	14q32.33	protein_coding	11.3608	11.2896	8.91852	8.9841	10.5224	10.6288	7.96779	8.13714	10.1519	9.97036	8.09384	8.2461	10.6962	10.6266	8.18017	8.09165
Up	ENSG00000129521	2.36121	0.00383	EGLN3	14q13.1	protein_coding	8.90478	8.90939	5.65772	5.81082	7.87624	7.715	5.98011	6.44387	5.30281	4.74912	4.72857	4.28917	4.72889	5.06605	3.66043	3.07149
Up	ENSG00000197903	2.3556	5.23e-05	H2BC12	6p22.1	protein_coding	9.68228	9.65171	7.184	7.30409	11.2432	11.1972	8.46014	8.41485	11.2844	11.2771	9.70088	10.4592	11.2077	11.2001	6.40843	6.30212
Up	ENSG00000127528	2.35223	0.0197	KLF2	19p13.11	protein_coding	9.99226	10.0797	6.66602	6.48077	4.89715	3.99848	2.62988	3.71325	7.95453	7.59895	7.37741	6.95723	5.81439	5.53155	4.8653	4.50635
Up	ENSG00000164675	2.35125	0.0112	IQUB	7q31.32	protein_coding	2.5998	2.27708	2	2.67124	3.9123	2.92504	2.62988	2.59114	3.9403	3.88487	2.30393	2.82989	3.77088	2.99754	2	2
Up	ENSG00000166750	2.34761	0.00794	SLFN5	17q12	protein_coding	8.13089	7.84634	6.27286	6.29006	6.67636	7.15992	3.40181	4.1016	4.73893	4.95103	2	2.82989	8.37555	8.37364	5.90198	5.93742
Up	ENSG00000142920	2.34492	1.6e-08	AZIN2	1p35.1	protein_coding	7.07616	6.62729	4.81882	4.70696	7.36572	7.25353	4.92016	4.92291	5.62661	5.82062	3.26723	4.7446	5.98895	5.90229	3.90708	3.67952
Up	ENSG00000242265	2.34291	0.0377	PEG10	7q21.3	protein_coding	7.75059	7.86218	4.25231	3.91254	13.9041	14.1311	11.36	11.6654	13.8828	13.7307	12.805	12.9731	15.2526	15.3025	11.7131	11.7837
Up	ENSG00000237357	2.34071	0.0952		9p11.1	lncRNA	2	2	2	2	5.69797	3.48413	2.62988	3.18021	3.80039	2.41862	2	2.33249	3.26746	4.06664	2.83662	3.24914
Up	ENSG00000162040	2.34045	1.95e-05	HS3ST6	16p13.3	protein_coding	3.93934	4.44533	2.40854	2.99088	4.13038	4.60712	2.34905	2.8153	4.06785	3.74698	2.55483	3.49277	3.4903	3.76206	2.25878	2.35095
Up	ENSG00000178038	2.33803	0.0398	ALS2CL	3p21.31	protein_coding	2.82641	3.3116	2.57629	3.12755	5.39517	5.79513	3.24403	3.92045	2.43801	2	2.30393	2	4.59128	4.06664	2	2.63301
Up	ENSG00000153291	2.33761	0.000128	SLC25A27	6p12.3	protein_coding	4.79251	4.70159	3.48562	3.75264	5.85931	5.94296	2.34905	3.00926	6.45479	6.83821	4.96356	4.28917	5.11103	4.31799	3.82946	2.86885
Up	ENSG00000179698	2.33731	0.000374	WDR97	8q24.3	protein_coding	6.12897	5.79867	3.64511	4.52093	9.13689	8.59791	5.92917	6.73201	7.25727	7.26184	3.52406	4.28917	8.01644	7.78176	6.44793	6.19773
Up	ENSG00000103260	2.33638	1.09e-07	METRN	16p13.3	protein_coding	9.79373	9.83546	8.30508	8.09467	11.2815	11.2104	8.14006	8.65852	11.6715	11.3414	9.49311	9.62352	10.4118	10.4512	7.05399	7.05406
Up	ENSG00000273888	2.33532	3.3e-07	FRMD6-AS1	14q22.1	lncRNA	4.73781	5.03546	3.48562	3.57279	6.30264	5.23085	3.40181	3.33303	4.06785	4.23363	2.7685	2.82989	4.85452	4.92172	3.12353	3.67952
Up	ENSG00000118004	2.33076	0.0894	COLEC11	2p25.3	protein_coding	2	2	2	2	3.34233	2.67731	2.34905	2.32564	3.64543	3.74698	2	2.33249	3.00379	3.26016	2	3.07149
Up	ENSG00000115129	2.32338	2.28e-05	TP53I3	2p23.3	protein_coding	10.7305	10.6909	8.30508	8.3465	10.2427	10.1304	7.6827	7.27537	8.21092	8.26203	6.43536	6.55759	7.90469	7.94001	6.60758	6.60935
Up	ENSG00000264207	2.32165	1.77e-06		1q21.2	lncRNA	4.99265	5.33696	4.8519	5.18534	7.74195	7.13554	5.61147	5.22593	7.92955	8.21703	5.58754	5.57115	7.39971	7.28798	4.46432	3.90843
Up	ENSG00000043355	2.32136	0.000839	ZIC2	13q32.3	protein_coding	9.17818	9.08165	6.71179	7.11151	11.4075	11.4355	8.38653	7.9548	11.8176	11.9901	10.3663	10.2143	10.66	10.6332	6.65336	6.50822
Up	ENSG00000230869	2.31891	0.0328	AGAP10P	10q11.22	unprocessed_pseudogene	2	2.70948	2.21868	2	4.40591	3.6309	2.86486	3.5973	4.4884	4.51428	2	2.60252	3.26746	3.37548	2.47812	2
Up	ENSG00000136931	2.31879	0.0204	NR5A1	9q33.3	protein_coding	2.33085	3.53886	2.40854	2	3.50728	4.20005	2	2	3.04558	2.7427	2.95457	2.33249	2.68092	2.99754	2.66848	2
Up	ENSG00000160973	2.3183	1.23e-07	FOXH1	8q24.3	protein_coding	3.83897	4.44533	3.48562	3.36728	5.21603	4.53438	3.24403	3.92045	5.49662	5.59806	3.26723	3.73667	5.75117	5.58045	3.12353	2.63301
Up	ENSG00000229325	2.31649	0.0412	ACAP2-IT1	3q29	lncRNA	3.0222	2.88515	2.40854	2	2.38639	3.6309	2	2	3.27437	3.42398	2.55483	2.82989	2.48759	2.26221	2	2
Up	ENSG00000117616	2.31628	3.54e-17	RSRP1	1p36.11	protein_coding	10.4395	10.3994	8.59616	8.76323	11.1527	11.5127	8.07125	8.80293	10.2661	10.8227	7.53164	8.00541	10.1684	9.83933	8.5595	8.16547
Up	ENSG00000268744	2.31286	0.000494		19p13.2	lncRNA	3.34853	2.88515	3.48562	2.99088	4.48718	5.40416	2	3.33303	5.35376	5.23515	2.95457	2.33249	4.72889	4.48138	3.74742	2.86885
Up	ENSG00000267287	2.30622	0.0433		18q23	lncRNA	7.04271	6.85546	4.91587	4.87171	6.79283	6.51534	3.90196	4.33672	6.43126	6.0134	4.31802	4.62846	2	2	2	2.35095
Up	ENSG00000180233	2.30588	0.00804	ZNRF2	7p14.3	protein_coding	6.10756	6.05906	5.80013	5.24665	8.29268	8.01815	4.69475	4.40728	9.74039	9.83014	7.81613	7.72346	7.44702	7.44144	3.36273	3.07149
Up	ENSG00000161912	2.30316	2.74e-06	ADCY10P1	6p21.1	transcribed_unprocessed_pseudogene	4.56006	4.06214	3.48562	3.83481	5.39517	5.44442	2.62988	3.5973	4.18502	4.74912	2.30393	2.33249	5.04228	4.84375	3.24808	3.07149
Up	ENSG00000274750	2.30236	0.000822	H3C6	6p22.2	protein_coding	5.46629	5.75409	4.6026	4.36375	5.39517	6.92404	5.0209	5.10377	8.26515	8.87214	5.34276	5.90649	4.68446	5.09998	4.11766	4.19541
Up	ENSG00000163354	2.30127	0.014	DCST2	1q21.3	protein_coding	2.33085	2	2.21868	2.26	5.01146	4.10278	2.62988	2.59114	3.80039	3.88487	2.55483	3.19907	2.68092	3.76206	2.47812	2.35095
Up	ENSG00000141441	2.30088	0.00863	GAREM1	18q12.1	protein_coding	6.15007	6.02193	3.2075	3.36728	8.42748	8.73811	6.31373	6.54123	7.94625	7.53754	3.742	4.03921	9.75573	9.77514	7.8177	7.66811
Up	ENSG00000158158	2.29899	9.91e-132	CNNM4	2q11.2	protein_coding	10.4201	10.3185	8.00766	8.09467	10.4495	10.5317	8.20038	8.16795	10.3672	10.4208	8.1184	8.13344	10.0908	10.1026	7.91955	7.82352
Up	ENSG00000197461	2.29768	0.0132	PDGFA	7p22.3	protein_coding	10.8457	10.8269	9.36774	9.4181	9.71105	9.51919	6.79829	6.12592	11.518	11.4893	8.59158	8.39571	5.72947	5.78203	4.41203	4.43467
Up	ENSG00000288640	2.29392	0.0367		7q31.1	protein_coding	6.657	6.21523	3.91931	4.05647	10.2587	10.8575	7.89666	8.13714	7.23026	6.98346	2	4.43459	10.1409	10.1428	8.5444	8.0015
Up	ENSG00000070759	2.29252	1.22e-11	TESK2	1p34.1	protein_coding	6.08583	6.2952	4.48099	4.70696	7.6828	7.74755	5.36548	5.99458	8.01117	7.66745	5.30903	5.25596	7.61623	7.51874	5.46201	5.2536
Up	ENSG00000286416	2.29251	0.00163		13q32.1	lncRNA	2.82641	2.27708	2.86264	2.99088	5.06539	5.03385	2.34905	3.00926	4.39418	4.33337	2.55483	2.82989	3.38318	3.58168	2.66848	2.63301
Up	ENSG00000203685	2.2917	0.00187	STUM	1q42.12	protein_coding	7.61301	7.86218	7.62302	7.54281	5.76468	5.40416	3.24403	3.33303	4.95232	4.88681	3.11935	3.35338	5.04228	4.84375	3.56786	4.19541
Up	ENSG00000165030	2.29075	2.61e-07	NFIL3	9q22.31	protein_coding	9.65487	9.69952	7.24131	7.03537	9.2976	9.81241	6.79829	6.7182	10.4689	10.6302	8.96907	8.87496	9.86179	9.74597	6.32604	6.67303
Up	ENSG00000118640	2.2866	0.029	VAMP8	2p11.2	protein_coding	2	2.27708	2	2	4.02546	3.32071	2.86486	2.59114	3.27437	3.42398	2.30393	2.60252	4.14336	2.67623	2.25878	2.35095
Up	ENSG00000182791	2.28649	2.38e-05	CCDC87	11q13.2	protein_coding	5.46629	5.42491	4.39382	3.66552	5.21603	5.08568	3.24403	2.32564	4.88464	4.33337	3.40135	2.82989	6.67403	6.228	4.05083	4.43467
Up	ENSG00000138604	2.2857	6.88e-29	GLCE	15q23	protein_coding	10.747	10.7616	9.04549	9.04146	10.9871	11.1986	8.90771	9.12685	11.9931	11.9675	9.31549	9.23408	11.5514	11.5362	9.12623	9.27821
Up	ENSG00000183779	2.28328	0.0019	ZNF703	8p11.23	protein_coding	12.1849	12.1939	9.3577	9.3861	11.0578	11.1764	8.33854	7.69758	13.6867	13.7543	11.4489	11.577	9.85303	9.83807	9.19555	8.93607
Up	ENSG00000162434	2.28079	1.79e-108	JAK1	1p31.3	protein_coding	12.4212	12.3989	10.5176	10.5794	12.5821	12.6448	9.9504	10.0366	12.5454	12.3875	10.2083	10.1433	12.5696	12.6456	10.1867	10.2594
Up	ENSG00000184524	2.27799	0.00434	CEND1	11p15.5	protein_coding	6.48501	6.56413	5.09236	5.38943	8.22321	7.63028	6.33345	5.71749	8.07329	8.29333	5.58754	4.56669	4.43913	4.19778	2.25878	3.07149
Up	ENSG00000197380	2.27486	5.54e-08	DACT3	19q13.32	protein_coding	8.05462	8.11227	7.7513	7.48673	10.0455	10.0429	7.06922	7.57266	10.6377	10.6067	8.30539	8.41774	9.75707	9.90078	6.88203	6.71901
Up	ENSG00000171223	2.27456	3.42e-06	JUNB	19p13.13	protein_coding	12.0458	12.0076	8.43902	8.56385	12.2262	12.3608	10.1937	10.1515	9.57846	9.66766	8.6734	8.86537	12.3024	12.4753	10.2242	10.3116
Up	ENSG00000109771	2.27356	0.000129	LRP2BP	4q35.1	protein_coding	3.73109	2.70948	3.39874	2.99088	4.70668	5.03385	3.24403	4.1016	5.30281	5.67613	2.95457	2.60252	4.68446	5.42849	2.83662	3.07149
Up	ENSG00000235859	2.27178	0.00989		7p14.3	processed_pseudogene	4.12128	3.53886	3.56757	3.47369	5.11737	5.23085	3.40181	3.33303	7.08705	6.65757	4.6766	5.13348	5.17666	5.50647	2	2
Up	ENSG00000196388	2.27055	0.000322	INCA1	17p13.2	protein_coding	4.28283	3.64033	3.2075	3.36728	3.78951	4.29117	2.86486	2.8153	3.9403	3.23057	2	2.33249	4.49165	4.53198	2	2.63301
Up	ENSG00000204388	2.26756	7.93e-11	HSPA1B	6p21.33	protein_coding	12.3099	12.3149	10.0265	10.1396	11.7753	12.5973	8.39594	9.65137	13.1035	13.4012	10.4606	10.8935	12.2837	12.2011	10.9378	10.6929
Up	ENSG00000236397	2.26659	0.00456	DDX11L2	2q14.1	unprocessed_pseudogene	3.83897	3.4297	2.21868	2.26	3.34233	3.1364	2.62988	2.59114	3.64543	2	2	2.60252	3.38318	3.13482	2.66848	2
Up	ENSG00000100234	2.26496	0.0813	TIMP3	22q12.3	protein_coding	11.2662	11.2715	7.36105	7.59679	10.5605	10.4074	8.88784	8.77984	2.43801	2.7427	2	2.82989	8.07355	8.11201	7.87195	7.95743
Up	ENSG00000215769	2.25771	0.0115	ARHGAP27P1-BPTFP1-KPNA2P3	17q24.1	lncRNA	6.98517	6.60236	5.03589	5.46877	5.97653	6.64191	3.24403	3.47121	6.47794	6.83821	5.08814	3.49277	2.68092	3.92237	2.47812	2
Up	ENSG00000181218	2.25589	1.09e-06	H2AW	1q42.13	protein_coding	9.70741	9.6892	7.50838	7.68803	10.2916	10.6665	7.76488	7.86363	9.24566	9.36293	7.40163	7.71637	7.86044	7.80252	5.95776	5.80156
Up	ENSG00000197943	2.25564	2.43e-07	PLCG2 ENSG00000197943	16q23.3	protein_coding	8.25293	8.39234	6.85737	6.93649	8.88281	9.04675	5.67468	6.5095	10.3625	10.0713	8.05875	7.95808	8.86549	8.79731	6.38149	6.34185
Up	ENSG00000061938	2.25559	2.54e-12	TNK2	3q29	protein_coding	9.56346	9.60384	8.10693	8.17178	10.2398	10.3031	7.78651	8.39762	11.1566	11.18	8.78191	8.77607	10.2344	10.1438	7.3254	7.2856
Up	ENSG00000151229	2.25515	6.29e-06	SLC2A13	12q12	protein_coding	8.89856	9.06121	7.41185	7.40167	8.3372	8.14572	4.49908	4.40728	9.88812	10.001	7.47952	7.65832	9.12438	9.20845	6.9293	7.04205
Up	ENSG00000137727	2.25473	0.0682	ARHGAP20	11q23.1	protein_coding	4.12128	4.06214	2	2.67124	7.99215	8.04458	6.16757	5.33855	3.64543	3.5945	2.30393	2	6.27021	6.65062	4.82587	4.57464
Up	ENSG00000130997	2.25351	5.22e-05	POLN	4p16.3	protein_coding	6.01859	5.86307	3.78871	4.61694	5.62802	4.98008	3.06687	3.33303	3.9403	3.74698	2.30393	3.49277	6.04274	5.69589	3.66043	3.67952
Up	ENSG00000275993	2.25128	1.18e-24	SIK1B	21p12	protein_coding	9.97315	9.89955	6.95956	7.19165	9.33101	10.0976	7.59555	7.07319	10.1302	9.95087	7.81012	7.68036	9.19735	9.10989	7.83766	7.83748
Up	ENSG00000279152	2.24896	0.0258		17p13.1	TEC	2.5998	2	2	2.48022	4.02546	4.10278	2.62988	2.8153	3.47179	4.23363	2	2	4.38463	3.67469	3.12353	3.07149
Up	ENSG00000076641	2.24657	2.14e-17	PAG1	8q21.13	protein_coding	10.8934	10.9666	8.2472	8.26734	11.1896	11.5062	8.4912	8.40626	11.4769	11.4187	9.87238	9.64423	11.0774	11.1834	8.99684	9.01499
Up	ENSG00000267706	2.2423	0.0245		19q13.42	protein_coding	3.34853	2.88515	2.21868	2.26	3.65528	2.92504	2	2.59114	3.04558	2.41862	2.30393	2.60252	2.2643	2.67623	2	2
Up	ENSG00000124762	2.24229	0.00668	CDKN1A	6p21.2	protein_coding	12.5414	12.5386	10.8933	10.8796	11.1942	11.276	7.36586	6.47706	10.5841	10.8608	8.12326	8.3506	10.0992	10.0868	5.60863	5.51919
Up	ENSG00000283809	2.2347	0.0437		22q11.21	protein_coding	3.61449	3.04173	2.72656	2	2.94213	3.76411	2	2	4.81362	4.12648	3.11935	3.61986	2.68092	3.58168	2	2
Up	ENSG00000165312	2.23431	0.0158	OTUD1	10p12.2	protein_coding	6.94951	6.6639	6.22315	6.2306	5.47703	5.79513	2.62988	2.32564	9.24566	8.937	6.56964	6.63487	6.61607	7.08268	3.24808	3.54982
Up	ENSG00000103723	2.23232	0.0877	AP3B2	15q25.2	protein_coding	4.89605	4.55335	2.98698	3.57279	3.65528	3.76411	2	2	2	2	2.55483	2.82989	3.77088	3.48226	2	2
Up	ENSG00000245573	2.23162	1.35e-05	BDNF-AS	11p14.1	lncRNA	3.34853	3.90789	2.86264	2.83989	4.95544	4.80562	2.62988	3.47121	4.73893	4.59688	2.30393	3.19907	4.07616	3.92237	2.47812	3.24914
Up	ENSG00000074317	2.2307	0.00709	SNCB	5q35.2	protein_coding	7.18238	7.23383	5.69466	5.27636	4.48718	5.32011	3.06687	2.59114	5.74585	5.18263	3.63714	3.61986	5.79362	5.58045	2.98719	2
Up	ENSG00000169738	2.22818	4.08e-17	DCXR	17q25.3	protein_coding	10.9666	10.9605	9.33008	9.33408	11.9436	11.7021	9.19593	9.28981	10.872	10.844	9.28544	9.2757	12.332	12.3055	9.67345	9.71634
Up	ENSG00000224892	2.22767	8.75e-06	RPS4XP16	13q14.3	transcribed_processed_pseudogene	4.12128	3.4297	3.2075	3.36728	3.9123	4.86615	3.06687	2.59114	3.9403	4.33337	2.7685	2.33249	4.63862	4.42895	2.66848	2.35095
Up	ENSG00000251562	2.22589	6.23e-10	MALAT1	11q13.1	lncRNA	12.3193	12.1478	10.6141	10.5379	11.2957	12.138	8.64905	9.40852	12.0061	12.3994	9.55918	9.83153	11.2939	11.091	8.7767	8.58516
Up	ENSG00000246982	2.22553	3.52e-05		6p21.31	lncRNA	4.35729	3.3116	3.2075	3.66552	4.70668	4.92424	2.86486	2.32564	4.88464	4.42666	2.55483	2.82989	4.07616	3.67469	2.66848	2.63301
Up	ENSG00000111885	2.22512	0.0395	MAN1A1	6q22.31	protein_coding	7.52691	7.53989	4.09539	3.75264	9.96799	10.0248	7.61985	7.65472	6.11418	6.12894	3.26723	3.19907	10.9306	10.937	8.91934	8.8966
Up	ENSG00000257285	2.22159	0.000139		14q11.2	lncRNA	3.73109	3.18296	2.86264	3.57279	4.02546	4.29117	2.34905	2	4.18502	5.01251	2.55483	2.60252	4.26903	4.53198	2.83662	3.24914
Up	ENSG00000233967	2.22057	0.0435		6q14.1	lncRNA	4.79251	3.04173	2.98698	2.99088	3.34233	3.76411	2	2.32564	5.40297	4.88681	3.83976	2	2	2.48402	2.47812	2.63301
Up	ENSG00000139714	2.21592	0.0848	MORN3	12q24.31	protein_coding	3.48763	3.90789	3.10145	2.67124	6.85539	5.69857	4.69475	4.60036	2	2	2	2	5.70743	5.55621	3.12353	3.07149
Up	ENSG00000143669	2.21568	7.99e-13	LYST	1q42.3	protein_coding	8.05462	8.03052	6.61875	6.5794	9.34743	9.8334	6.76962	7.22742	9.36223	9.30575	7.08023	7.24046	8.45043	8.46436	6.08011	6.60935
Up	ENSG00000109756	2.21563	1.2e-09	RAPGEF2	4q32.1	protein_coding	11.2245	11.1444	9.43751	9.28925	11.13	11.3008	8.195	7.84469	11.5974	11.4537	9.74096	9.77802	10.6097	10.6461	7.76655	7.72179
Up	ENSG00000134438	2.21518	0.0036	RAX	18q21.32	protein_coding	2.5998	2.27708	2.72656	3.12755	5.69797	5.88564	3.54401	3.33303	4.06785	3.74698	2.7685	3.73667	5.43983	5.28836	3.36273	3.07149
Up	ENSG00000160179	2.21328	0.00496	ABCG1	21q22.3	protein_coding	9.78533	10.0032	7.48221	7.31128	6.64128	6.93821	2.62988	3.18021	9.00791	9.17069	7.67096	7.32685	8.04747	8.2201	6.3401	5.41129
Up	ENSG00000273542	2.21323	0.0397	H4C12	6p22.1	protein_coding	3.48763	3.98708	3.64511	4.36375	2	4.86615	3.40181	2	6.71073	6.87178	4.50843	2	4.68446	4.1337	3.12353	3.54982
Up	ENSG00000059728	2.21259	4.1e-12	MXD1	2p13.3	protein_coding	8.86066	8.81216	7.14449	6.96414	8.43774	8.48664	6.44644	6.22692	9.36223	9.48723	7.14858	7.07284	8.34733	8.13674	5.51256	5.65155
Up	ENSG00000236204	2.21101	0.0186	LINC01376	2p24.1	lncRNA	2.5998	3.3116	2.21868	2	2.38639	3.32071	2.86486	2.8153	3.04558	3.74698	2	2	3.00379	3.26016	2.47812	2
Up	ENSG00000288586	2.20904	0.00313		9p13.3	lncRNA	2.33085	2.70948	2	2.48022	4.40591	4.53438	2.34905	2.59114	4.18502	4.01073	3.11935	2.60252	3.68328	3.99631	2.83662	3.07149
Up	ENSG00000268069	2.2089	0.00963	ENSG00000268069	12q13.11	lncRNA	2.33085	3.18296	2.21868	2.26	4.13038	3.88605	2.34905	3.18021	4.18502	4.12648	2.7685	3.61986	4.00568	4.19778	2	2
Up	ENSG00000260259	2.20807	0.0102	LINC02166	16q24.3	lncRNA	2.33085	2.50942	2.40854	2.48022	3.65528	3.6309	2.34905	2.8153	2.77355	3.00716	2.30393	2	3.4903	3.48226	2.25878	2
Up	ENSG00000263756	2.20599	0.00999		6p21.32	lncRNA	2.82641	2.70948	2	2	4.56412	3.1364	2.86486	3.33303	3.80039	3.88487	2.30393	3.02626	4.20756	3.48226	2.25878	2.35095
Up	ENSG00000285851	2.20453	0.00663		1p22.3	lncRNA	3.83897	3.3116	2.57629	2.83989	3.50728	3.76411	2.62988	2	3.64543	4.12648	2	2.82989	2.2643	2.67623	2.25878	2.35095
Up	ENSG00000187686	2.20159	0.00632	KRT18P59	11q24.2	transcribed_processed_pseudogene	3.0222	2.88515	2.72656	2	4.13038	2.67731	2.34905	2.8153	3.27437	3.00716	2.30393	3.02626	3.93158	5.06605	2.66848	2.63301
Up	ENSG00000238286	2.20159	0.0387	SLC35E1P1	13q12.11	processed_pseudogene	2.33085	2.50942	2.40854	2	2.94213	2.92504	2.62988	2.32564	2.43801	2.7427	2	2	4.38463	3.67469	2.83662	2.35095
Up	ENSG00000210082	2.19891	0.00126	MT-RNR2	MT	Mt_rRNA	17.3909	17.2985	16.1702	16.3262	15.975	15.8878	12.5762	12.837	15.8417	16.3096	11.6801	12.0674	16.2286	15.9225	13.1983	12.6268
Up	ENSG00000100867	2.19712	0.00732	DHRS2	14q11.2	protein_coding	4.35729	3.90789	2.21868	2.83989	6.71061	7.41419	4.63243	5.18635	3.9403	4.23363	2.7685	3.61986	5.54297	5.90229	3.98075	4.01057
Up	ENSG00000107104	2.19567	0.0375	KANK1	9p24.3	protein_coding	4.89605	5.17728	4.43806	4.18733	5.11737	5.03385	3.24403	2.32564	3.47179	4.01073	2	2	7.34367	7.54977	8.69698	8.62596
Up	ENSG00000249209	2.19415	0.00411	ENSG00000249209	21q22.11	protein_coding	2.5998	3.53886	3.2075	2	4.22819	3.1364	2.62988	2.59114	5.19517	4.33337	2.95457	2	4.72889	3.99631	3.24808	3.24914
Up	ENSG00000188559	2.19223	3.05e-09	RALGAPA2	20p11.23	protein_coding	9.23112	9.04973	8.1035	8.17966	9.45235	9.82199	6.51712	6.9486	9.40513	9.53253	7.1955	6.64984	10.6464	10.6274	8.24139	8.23041
Up	ENSG00000177614	2.19041	0.000399	PGBD5	1q42.13	protein_coding	6.25117	5.39619	3.98042	3.75264	6.05859	6.07705	4.00393	2.59114	3.27437	3.23057	3.9313	3.19907	4.54232	5.34605	3.90708	2.86885
Up	ENSG00000152495	2.18936	0.0373	CAMK4	5q22.1	protein_coding	3.34853	2	2.21868	2.48022	4.02546	4.10278	2.62988	3.33303	2	2.7427	2	2.33249	4.32799	4.37453	2.66848	2.35095
Up	ENSG00000263424	2.18289	0.0919		18q22.1	lncRNA	2	2	2	2	4.02546	3.1364	2.62988	2	2.77355	2.41862	2.30393	2.60252	3.68328	3.99631	2.83662	2.35095
Up	ENSG00000136828	2.18045	5.72e-14	RALGPS1	9q33.3	protein_coding	7.11959	7.26595	6.21045	6.07025	7.47934	8.15181	5.32665	5.71749	7.92955	8.21703	6.00072	4.90295	8.63685	8.33142	6.32604	5.91125
Up	ENSG00000286650	2.17904	0.0035		Xq26.1	lncRNA	2.5998	3.3116	2.21868	2.67124	2.94213	3.76411	2	2.59114	3.80039	3.42398	2.30393	2.33249	3.14164	2.84581	2.25878	2.63301
Up	ENSG00000175662	2.17888	2.75e-27	TOM1L2	17p11.2	protein_coding	10.0593	9.88928	8.32878	8.36044	10.4097	10.401	7.82881	7.9489	9.58647	9.35108	7.64416	7.59784	10.4007	10.4163	7.9007	7.80942
Up	ENSG00000184221	2.17549	0.0105	OLIG1	21q22.11	protein_coding	4.12128	4.26642	3.10145	2.83989	2.38639	2.67731	2	2.32564	3.9403	4.23363	2.95457	2.33249	3.14164	3.13482	2.25878	2
Up	ENSG00000284461	2.17505	0.000574		7q11.21	protein_coding	5.68445	5.73127	4.34817	3.57279	4.48718	5.63041	2	2.59114	5.54127	5.42799	3.11935	2.60252	5.51787	5.0313	3.36273	5.07653
Up	ENSG00000259207	2.1732	7.37e-05	ITGB3	17q21.32	protein_coding	5.12641	5.07225	3.56757	3.91254	4.22819	4.86615	3.06687	3.00926	3.47179	3.23057	2.55483	2.82989	4.89408	5.50647	2.98719	2.86885
Up	ENSG00000140470	2.17288	0.00133	ADAMTS17	15q26.3	protein_coding	8.06577	8.0117	4.48099	4.984	7.1948	7.68171	6.12294	6.5095	7.66285	7.89669	6.00072	5.17547	5.38536	4.76133	3.56786	2.63301
Up	ENSG00000130522	2.17275	1.83e-14	JUND	19p13.11	protein_coding	12.0352	12.0497	10.3093	10.2287	12.4821	13.3063	10.4956	10.7438	12.3141	12.4279	10.5345	10.5072	12.0642	12.1344	9.14237	9.17751
Up	ENSG00000114948	2.17176	0.00606	ADAM23	2q33.3	protein_coding	3.73109	4.32855	3.39874	2.83989	5.79692	6.35563	3.90196	3.92045	3.47179	3.00716	2.30393	2	4.38463	4.58086	3.56786	3.07149
Up	ENSG00000277687	2.1683	0.0418		10q26.11	lncRNA	4.79251	3.4297	2.98698	3.25239	2.69086	2	3.06687	2	4.66015	4.23363	2.7685	2.33249	2.85137	3.67469	2	2
Up	ENSG00000154265	2.16747	4.16e-06	ABCA5	17q24.3	protein_coding	7.00846	6.9375	5.86639	5.94636	8.16265	8.73406	6.07688	6.01732	8.60189	8.68185	6.62553	6.49263	9.62959	9.83807	7.35341	7.59601
Up	ENSG00000164970	2.16707	6.88e-09	FAM219A	9p13.3	protein_coding	9.21369	9.19648	7.42839	7.51815	11.3139	10.9643	8.98768	8.81271	11.0754	10.9982	8.9084	8.74852	11.0897	11.0655	8.98122	8.87645
Up	ENSG00000185418	2.16651	3.38e-08	TARS3	15q26.3	protein_coding	8.27711	8.4247	5.89841	5.68356	8.8601	8.90248	6.23203	6.74569	9.33396	9.23658	7.40961	7.14858	9.82516	9.86175	7.79235	7.91854
Up	ENSG00000197070	2.16407	4.54e-12	ARRDC1	9q34.3	protein_coding	8.24315	8.40321	7.12433	7.31128	9.14317	8.80921	6.81241	7.13688	8.7986	8.78675	5.16559	5.6918	8.6968	8.75534	6.16156	6.10841
Up	ENSG00000169991	2.15904	3.54e-06	IFFO2 ENSG00000169991	1p36.13	protein_coding	9.97315	10.0315	9.02751	8.97959	10.0655	10.1195	6.00492	6.39262	9.85755	9.74214	7.56775	7.45171	9.60149	9.62154	6.47367	6.52557
Up	ENSG00000178809	2.15861	0.00443	TRIM73	7q11.23	protein_coding	5.56385	4.87816	4.03905	3.66552	5.39517	6.12737	3.90196	4.1016	5.45056	5.82062	3.742	3.02626	3.4903	2.48402	2	2.63301
Up	ENSG00000135241	2.15718	0.003	PNPLA8	7q31.1	protein_coding	9.65117	9.5928	7.98547	8.10712	12.5731	12.5574	10.4967	10.8521	10.7501	10.7747	8.13293	8.32284	13.3285	13.3917	11.0409	11.0089
Up	ENSG00000204334	2.15624	0.0759	ERICH2	2q31.1	protein_coding	3.73109	2.88515	2	2.67124	2	2.37804	2	2	3.27437	3.23057	2	2.82989	3.85347	2.26221	2.47812	2.35095
Up	ENSG00000269938	2.15508	0.0924		12q24.31	lncRNA	2.33085	2.70948	2.21868	2.26	2.94213	3.6309	2	2.59114	2.43801	2	2	2	2.48759	2.48402	2	2.35095
Up	ENSG00000178104	2.15234	1.45e-23	PDE4DIP	1q21.2	protein_coding	9.9311	9.89185	8.43902	8.45115	11.0586	11.1355	8.84039	8.91918	11.0409	11.0449	8.78498	8.92812	10.8549	10.9163	8.37033	8.43712
Up	ENSG00000276903	2.15201	0.0817	H2AC16	6p22.1	protein_coding	2	2	2.86264	2.26	2.69086	2.67731	2.86486	2.32564	5.82019	5.23515	3.52406	2.33249	2.48759	2.99754	2.66848	2.63301
Up	ENSG00000163590	2.14984	4.35e-05	PPM1L	3q25.33	protein_coding	8.40986	8.47364	6.35592	6.13654	9.33376	9.56556	6.72552	6.8882	7.88695	7.75998	5.20281	4.43459	9.4865	9.54045	7.85735	8.03824
Up	ENSG00000123989	2.14663	0.000201	CHPF	2q35	protein_coding	8.74061	8.69617	6.62833	6.4021	11.7974	11.7926	9.51373	9.488	10.8163	10.7802	8.36407	8.5553	11.1654	11.2487	9.41238	9.39612
Up	ENSG00000153404	2.14653	0.0696	PLEKHG4B	5p15.33	protein_coding	6.01859	5.70808	6.54985	6.63779	3.34233	2.37804	2.34905	2.8153	2	2.7427	2.55483	2.82989	3.26746	2	2.66848	2.63301
Up	ENSG00000285278	2.14484	1.17e-09	TFAP2A-AS2	6p24.3	lncRNA	4.84521	4.95895	4.30103	4.41807	6.32492	6.07705	3.54401	3.18021	5.92499	6.12894	3.742	3.73667	5.46632	5.48094	3.98075	3.90843
Up	ENSG00000141665	2.1437	0.0214	FBXO15	18q22.3	protein_coding	2.33085	2.70948	2.21868	2.26	3.34233	3.48413	2.62988	2.59114	2.43801	2.7427	2.7685	2	4.26903	4.71829	2.98719	2.35095
Up	ENSG00000184060	2.14362	0.0227	ADAP2	17q11.2	protein_coding	3.61449	4.44533	3.48562	3.57279	4.83642	5.18406	2	3.33303	3.04558	3.00716	2	2.33249	3.00379	4.06664	2.47812	2
Up	ENSG00000106415	2.14256	0.015	GLCCI1	7p21.3	protein_coding	7.69425	7.43788	5.74836	5.72724	9.68975	10.0527	7.18229	7.97236	9.80589	9.74441	7.76106	7.73052	5.20839	5.65082	2.98719	3.90843
Up	ENSG00000078549	2.14253	0.0344	ADCYAP1R1	7p14.3	protein_coding	4.68096	4.91912	2.86264	2.99088	3.34233	3.6309	2.34905	2	2.43801	3.5945	2	3.19907	3.4903	2	2.83662	2.35095
Up	ENSG00000173559	2.14053	0.000603	NABP1	2q32.3	protein_coding	9.41884	9.32968	7.21612	7.42175	9.55015	9.32532	7.52869	7.084	7.11685	7.19712	4.09862	4.03921	7.83017	7.62744	6.11325	5.8846
Up	ENSG00000167702	2.13996	9.32e-09	KIFC2	8q24.3	protein_coding	12.043	11.9975	10.9464	10.9613	11.8607	11.4792	9.03361	9.79317	12.0155	11.9529	9.49499	9.60252	12.4996	12.2661	8.71058	8.54318
Up	ENSG00000267322	2.13764	0.0766	SNHG22	18q21.1	lncRNA	3.0222	2.27708	2.40854	2	3.34233	3.88605	2	2	3.04558	3.88487	2	2.82989	2	2.67623	2.83662	2.35095
Up	ENSG00000173137	2.13644	1.36e-43	ADCK5	8q24.3	protein_coding	9.55162	9.53633	7.47692	7.62015	10.0704	9.45167	7.13812	7.58032	9.34659	9.17742	7.12938	7.19014	9.67713	9.50606	7.80761	7.49391
Up	ENSG00000239827	2.13614	0.0486	SUGT1P3	13q14.11	transcribed_unprocessed_pseudogene	3.0222	2.88515	2	2.67124	2	3.48413	2.34905	2	3.9403	3.74698	2.55483	2.60252	3.26746	2	2.25878	2.35095
Up	ENSG00000165115	2.13232	3.37e-08	KIF27	9q21.32	protein_coding	7.93815	7.9488	6.83273	6.79998	8.63787	8.78981	5.98011	6.08346	9.43205	9.19741	7.29364	7.138	8.12016	7.86305	5.60863	5.02864
Up	ENSG00000109062	2.13194	1.49e-16	SLC9A3R1	17q25.1	protein_coding	11.6661	11.6178	9.63456	9.60531	11.7687	11.6942	8.87444	9.27573	11.3304	11.2326	8.88855	9.00873	12.0871	12.0999	10.338	10.2516
Up	ENSG00000198825	2.13162	2.35e-08	INPP5F ENSG00000198825	10q26.11	protein_coding	9.76667	9.68029	7.70225	7.76863	10.1475	10.3595	7.83574	8.12148	11.3934	11.3965	9.27237	9.39158	10.215	10.0772	7.8671	8.01999
Up	ENSG00000197019	2.12947	4.61e-19	SERTAD1	19q13.2	protein_coding	10.5115	10.4623	8.12734	7.74226	10.1692	10.5387	8.53017	8.11095	9.25239	9.37175	7.59601	7.36364	9.94536	9.97694	8.06635	8.05028
Up	ENSG00000176020	2.12781	1.78e-18	AMIGO3	3p21.31	protein_coding	8.01492	8.03983	4.97713	5.41637	7.4288	7.23069	6.21086	6.33947	7.61144	7.41767	5.69593	5.50682	8.04308	8.13674	5.88289	5.44817
Up	ENSG00000143367	2.12691	7.54e-17	TUFT1	1q21.3	protein_coding	8.94758	8.96669	7.57429	7.77385	10.52	10.4401	8.32874	7.94297	9.94738	9.8618	7.84585	7.4687	10.263	10.2123	7.96563	8.05028
Up	ENSG00000100994	2.12494	3.7e-20	PYGB	20p11.21	protein_coding	12.2146	12.1998	10.0092	10.2373	12.4307	12.4392	10.7135	10.6127	12.2663	12.2395	9.53749	9.67017	12.9568	12.9373	10.8002	10.7885
Up	ENSG00000136770	2.12406	9.08e-21	DNAJC1	10p12.31	protein_coding	10.5507	10.6048	9.25941	9.09662	10.8546	10.7442	8.4238	8.21297	10.6467	10.5714	8.20807	8.10112	10.3589	10.3007	8.04075	7.73677
Up	ENSG00000124302	2.12227	4.47e-05	CHST8	19q13.11	protein_coding	11.076	11.2094	6.30905	6.46795	10.4406	10.7751	8.57228	8.47358	11.3304	11.3089	10.1724	10.1353	10.8411	10.8044	8.18797	8.31768
Up	ENSG00000280339	2.11995	0.000225		11q14.2	TEC	5.08319	4.99772	3.10145	3.57279	6.69359	6.49632	3.54401	4.40728	7.71249	7.52704	5.30903	5.50682	6.55569	6.51885	5.20969	5.41129
Up	ENSG00000152527	2.11945	1.69e-05	PLEKHH2	2p21	protein_coding	6.28971	6.31068	4.52268	4.47041	5.30838	6.22305	4.35214	4.40728	4.39418	3.88487	3.40135	3.19907	6.59222	6.6957	4.2427	4.01057
Up	ENSG00000170791	2.11837	7.5e-10	CHCHD7	8q12.1	protein_coding	8.3473	8.22682	6.51929	6.2306	9.95555	9.74147	7.34658	7.11596	9.53497	9.51671	7.96978	7.68764	9.95941	9.8191	7.77175	7.83748
Up	ENSG00000178607	2.1162	4.2e-33	ERN1	17q23.3	protein_coding	10.1629	10.0373	7.6794	7.88408	10.3633	10.5212	8.2217	8.4612	10.8061	10.6387	8.37226	8.13875	10.1954	10.2675	8.66102	8.64594
Up	ENSG00000286176	2.11563	0.0523		4p16.1	lncRNA	4.28283	4.06214	2.40854	2.26	3.50728	2	2.34905	2	2	2.41862	2.30393	2.60252	3.00379	2.48402	2.47812	2.63301
Up	ENSG00000105519	2.1131	7.71e-06	CAPS	19p13.3	protein_coding	5.74116	5.3064	4.56319	4.12339	5.76468	6.05121	2	4.01387	6.69105	6.75072	5.08814	4.43459	5.51787	5.71791	3.66043	3.90843
Up	ENSG00000116035	2.11256	1.87e-14	VAX2	2p13.3	protein_coding	7.94421	7.76442	5.71278	6.48077	7.53773	7.51214	4.75449	5.10377	8.13284	8.1086	6.23434	6.1576	7.62801	7.41473	5.20969	5.41129
Up	ENSG00000140948	2.11245	1.7e-15	ZCCHC14	16q24.2	protein_coding	11.7893	11.7812	10.6841	10.6385	11.9002	12.138	9.99132	10.2217	13.2653	13.1783	10.0539	10.1901	12.072	12.059	10.176	10.1601
Up	ENSG00000134595	2.11012	0.0393	SOX3	Xq27.1	protein_coding	4.89605	4.06214	2.21868	2.48022	6.38977	6.176	3.40181	2.59114	5.74585	5.88779	6.12225	5.88134	8.6163	8.65619	5.80392	6.15376
Up	ENSG00000101347	2.10785	2.75e-06	SAMHD1	20q11.23	protein_coding	9.42751	9.53303	8.52358	8.39808	10.6191	10.5912	8.64511	8.73253	11.8601	11.8872	9.36763	9.35321	12.0067	12.0764	9.8619	9.96716
Up	ENSG00000136449	2.10665	0.0035	MYCBPAP	17q21.33	protein_coding	4.03317	3.4297	2.98698	2.48022	5.47703	5.73148	3.06687	4.71608	4.95232	5.88779	2.55483	2.82989	4.00568	3.37548	2.98719	3.54982
Up	ENSG00000255769	2.10646	9.94e-07	GOLGA2P10	15q25.2	transcribed_unprocessed_pseudogene	8.95659	8.90175	8.17713	8.3465	9.16186	9.14469	6.81241	7.084	10.6235	10.7319	7.76106	8.04559	9.00526	9.03513	6.3401	6.50822
Up	ENSG00000054598	2.10613	0.00289	FOXC1	6p25.3	protein_coding	10.2595	10.1726	7.50319	7.45461	12.73	13.0684	10.3592	9.67837	13.5226	13.5395	11.9969	11.908	12.6004	12.6221	10.117	10.0032
Up	ENSG00000279253	2.10395	1.23e-08		20q11.22	TEC	4.99265	4.7478	3.64511	2.99088	4.95544	4.92424	3.54401	3.00926	4.57683	4.88681	2.55483	2.82989	4.00568	4.92172	3.36273	3.54982
Up	ENSG00000229931	2.10237	0.0453	ATXN1-AS1	6p22.3	lncRNA	3.19457	3.18296	3.48562	2.67124	5.21603	4.98008	2.34905	2.59114	3.27437	3.88487	2.95457	3.02626	2	2.84581	2	2
Up	ENSG00000284652	2.10171	0.0522		1p36.22	lncRNA	2.5998	2.27708	2.40854	2.26	2.38639	2.67731	2.34905	2	2.77355	2.41862	2	2	3.38318	3.67469	2.25878	2.63301
Up	ENSG00000267169	2.09786	9.24e-07	ADGRL1-AS1	19p13.12	lncRNA	4.99265	4.99772	3.2075	2.83989	6.05859	5.88564	4.75449	4.18431	5.99085	6.73256	4.17552	4.36371	5.68505	5.34605	3.66043	4.19541
Up	ENSG00000179862	2.09637	0.0206	CITED4	1p34.2	protein_coding	4.20431	4.26642	2.57629	2.67124	8.33171	8.21717	6.25289	6.5095	6.08432	5.8546	3.40135	4.36371	6.6042	6.4013	3.90708	4.63984
Up	ENSG00000287725	2.09573	0.0741		11q13.3	protein_coding	3.73109	3.3116	3.56757	3.66552	5.91911	6.57095	4.18852	4.71608	3.9403	4.675	2.7685	3.02626	9.25545	9.22007	7.01945	7.17996
Up	ENSG00000279611	2.09427	0.00381		19q13.43	TEC	5.89905	5.94469	4.09539	3.9863	5.5545	4.45777	3.40181	2.8153	6.08432	6.45103	4.6766	4.50215	3.85347	2.99754	2.66848	2.35095
Up	ENSG00000231551	2.0921	0.0664	PDE4DIPP6	1q21.2	transcribed_unprocessed_pseudogene	2.5998	2	2	2	2.94213	3.1364	2.34905	2.32564	2.77355	4.95103	2.30393	3.19907	4.14336	2.84581	2.83662	2.63301
Up	ENSG00000073350	2.09136	0.000279	LLGL2	17q25.1	protein_coding	7.39173	7.47269	6.83273	6.5794	9.95198	9.76352	7.72064	7.9548	7.50277	7.46242	6.49659	6.09333	10.3835	10.3535	7.94277	7.44001
Up	ENSG00000187239	2.09078	7.67e-19	FNBP1	9q34.11	protein_coding	11.4021	11.395	9.69734	9.78269	11.5174	11.5251	9.4406	9.46751	11.7001	11.7037	9.29193	9.28292	10.8007	10.7914	8.35656	8.56012
Up	ENSG00000279879	2.08917	0.00985		17q21.31	TEC	3.83897	3.18296	3.10145	2	5.21603	4.86615	3.06687	3.5973	3.47179	3.00716	3.11935	2	3.38318	4.06664	2.47812	2.35095
Up	ENSG00000132475	2.08518	1.38e-06	H3-3B	17q25.1	protein_coding	12.5548	12.6124	11.955	11.9495	15.6177	15.5725	12.9695	12.77	14.6718	14.4302	12.7453	12.636	14.1134	14.1294	12.2189	12.3097
Up	ENSG00000140600	2.08346	0.00207	SH3GL3	15q25.2	protein_coding	4.42809	3.8241	3.7187	3.47369	5.11737	5.52171	3.40181	3.5973	3.80039	3.23057	2.30393	2	5.66233	5.82324	3.56786	3.90843
Up	ENSG00000268583	2.07763	0.000447		19q13.33	lncRNA	3.34853	3.8241	2.72656	2.83989	5.16754	5.52171	2.86486	3.47121	4.29339	4.12648	2.55483	2.60252	5.11103	4.53198	4.18154	3.24914
Up	ENSG00000172915	2.07646	7.99e-12	NBEA	13q13.3	protein_coding	6.53399	6.26374	4.8519	4.74994	6.80873	6.8054	3.79222	3.92045	6.78686	6.12894	5.12738	4.6877	5.77255	5.69589	4.2427	4.27965
Up	ENSG00000159314	2.07493	4.88e-05	ARHGAP27	17q21.31	protein_coding	6.78391	6.84487	5.561	5.27636	6.69359	6.51534	3.24403	3.33303	6.94475	6.42866	5.00629	4.6877	5.26982	5.09998	3.82946	3.54982
Up	ENSG00000077522	2.07469	0.000162	ACTN2	1q43	protein_coding	5.49955	5.27519	2.72656	2.99088	5.06539	4.53438	3.24403	3.47121	5.13818	4.95103	3.9313	4.03921	3.59002	3.58168	2.47812	2.86885
Up	ENSG00000124216	2.0739	0.0649	SNAI1	20q13.13	protein_coding	6.56574	6.58973	3.10145	2.83989	8.80965	9.8258	7.20388	6.78597	3.64543	3.23057	2.55483	3.84472	5.91396	6.08283	5.84394	6.26126
Up	ENSG00000285596	2.07245	0.000593		7p13	lncRNA	4.42809	4.1335	3.30629	2.99088	4.13038	4.20005	2	3.00926	3.27437	4.51428	3.11935	2.33249	3.85347	2.99754	2.47812	2.35095
Up	ENSG00000205456	2.06956	0.00665	TP53TG3D	16p11.2	protein_coding	3.19457	3.18296	3.10145	2.26	5.16754	4.74244	3.06687	3.5973	2.77355	4.01073	2.55483	2	3.93158	4.06664	2.25878	3.07149
Up	ENSG00000272444	2.06728	0.0711		14q32.31	lncRNA	2.82641	3.4297	2.21868	2.48022	3.50728	2.37804	2	2	2	2.7427	2.55483	2.60252	2.85137	2.48402	2	2
Up	ENSG00000181222	2.06671	5.03e-06	POLR2A	17p13.1	protein_coding	15.2791	15.2918	12.7188	12.7934	13.8079	13.8662	12.3006	12.0213	12.3428	12.1657	11.4455	11.3806	14.0308	14.0245	11.9664	11.9253
Up	ENSG00000091409	2.06544	0.013	ITGA6	2q31.1	protein_coding	7.14083	7.23383	5.99042	5.96472	8.52693	8.4525	6.35291	6.96038	4.57683	5.18263	2.30393	2.60252	8.2091	8.0526	4.78533	5.44817
Up	ENSG00000178977	2.0651	0.009	LINC00324	17p13.1	lncRNA	3.48763	2.70948	2.72656	2.83989	4.77301	5.23085	2.62988	2	3.80039	3.42398	3.52406	4.28917	5.07706	5.25862	2.66848	2.63301
Up	ENSG00000227456	2.06409	0.00338	LINC00310	21q22.11	lncRNA	2.82641	3.18296	2.57629	2.26	4.02546	3.88605	2	2.32564	3.04558	3.88487	2.95457	2	4.14336	3.84444	3.12353	3.07149
Up	ENSG00000104888	2.05909	3.13e-08	SLC17A7	19q13.33	protein_coding	9.53768	9.55431	8.22842	8.35348	10.2859	10.4074	7.9866	8.77652	11.0428	11.0523	8.39656	8.91579	9.53579	9.61128	7.01945	6.91612
Up	ENSG00000148200	2.05728	8.08e-19	NR6A1 ENSG00000148200	9q33.3	protein_coding	8.54741	8.48733	6.78213	7.04403	8.37506	8.7859	6.37211	6.60266	9.40513	9.55595	7.22294	7.20035	8.65711	8.4741	6.67571	6.49065
Up	ENSG00000267343	2.05707	0.0298	ZNF833P	19p13.2	transcribed_unprocessed_pseudogene	2	3.8241	2.98698	2	5.06539	5.23085	3.40181	3.18021	4.06785	4.88681	4.01738	2.60252	3.4903	3.99631	2.47812	2
Up	ENSG00000232160	2.05668	6.72e-09	RAP2C-AS1	Xq26.2	lncRNA	5.16838	5.58621	4.20187	3.91254	6.18577	5.91459	4.09917	3.82057	6.65087	6.69556	4.62269	4.90295	5.61576	5.34605	3.74742	3.79851
Up	ENSG00000125740	2.05645	0.00769	FOSB	19q13.32	protein_coding	7.45243	7.17586	5.14669	5.30547	6.11082	6.47704	5.15993	4.01387	3.9403	3.74698	3.26723	3.19907	5.23943	4.71829	2.83662	3.07149
Up	ENSG00000279066	2.05496	0.0575	HEXD-IT1	17q25.3	lncRNA	3.48763	2.70948	2.72656	2.83989	3.34233	4.20005	2.34905	2	2	2.41862	2	2.33249	2.68092	3.13482	2	2.35095
Up	ENSG00000179168	2.05475	9.38e-05	GGN	19q13.2	protein_coding	4.73781	5.58621	3.64511	3.75264	6.00441	5.27617	4.27264	3.5973	4.73893	4.74912	3.26723	3.02626	4.38463	3.58168	2.66848	2.63301
Up	ENSG00000113070	2.05433	0.000334	HBEGF	5q31.3	protein_coding	8.52336	8.35177	6.24822	6.00076	7.6828	7.76355	5.82156	5.82451	5.70719	5.92023	3.9313	3.02626	6.91421	6.96792	5.58521	5.77278
Up	ENSG00000116039	2.05032	0.000616	ATP6V1B1	2p13.3	protein_coding	5.53206	5.77655	4.71476	4.66265	5.94811	4.74244	2	2.8153	7.07191	7.07275	5.12738	4.9521	6.31462	6.41484	4.30138	4.70222
Up	ENSG00000140022	2.04955	0.00187	STON2	14q31.1	protein_coding	4.35729	3.98708	3.2075	2.99088	5.30838	5.08568	3.40181	3.00926	2.43801	3.88487	2.30393	2	4.63862	4.67392	3.74742	3.24914
Up	ENSG00000188229	2.04926	3.32e-07	TUBB4B	9q34.3	protein_coding	14.0337	14.0404	12.7924	12.7484	15.0581	15.1658	12.0618	11.7536	12.713	12.5138	11.2888	11.3466	14.1057	14.1209	12.3057	12.287
Up	ENSG00000135929	2.04824	0.0421	CYP27A1	2q35	protein_coding	4.20431	4.20149	2.72656	2.67124	3.15606	5.03385	2.34905	3.33303	2.43801	2	2	2	3.77088	3.13482	3.24808	2.35095
Up	ENSG00000185668	2.047	0.00428	POU3F1	1p34.3	protein_coding	10.2607	10.203	4.56319	4.36375	9.43453	9.50499	6.97191	7.19787	9.75941	9.78901	6.25221	6.45902	10.1512	10.17	9.51667	9.48086
Up	ENSG00000182253	2.04676	0.015	SYNM	15q26.3	protein_coding	11.1538	11.1111	9.07732	9.16373	8.3262	8.56633	3.67345	4.65938	8.67883	8.7466	7.92594	7.33613	8.64267	8.53428	5.93941	5.68282
Up	ENSG00000271614	2.0467	0.00113	ATP2B1-AS1	12q21.33	lncRNA	4.49558	4.20149	3.39874	3.25239	7.6914	7.40401	5.2457	5.40903	6.28141	6.07233	3.9313	4.28917	5.81439	5.50647	4.82587	4.43467
Up	ENSG00000261678	2.04574	0.0027	SCRT1	8q24.3	protein_coding	8.12024	8.21042	4.20187	4.24857	6.72744	6.58902	5.54536	5.22593	4.57683	5.92023	5.20281	5.72045	4.72889	4.25913	4.11766	4.01057
Up	ENSG00000274997	2.04259	0.0437	H2AC12	6p22.1	protein_coding	2.82641	2.70948	2.21868	2.48022	2	3.99848	2	2	2.43801	3.42398	2.55483	2.60252	3.00379	3.37548	2.66848	2
Up	ENSG00000183091	2.04204	0.0714	NEB	2q23.3	protein_coding	4.42809	4.06214	3.2075	2.48022	5.06539	5.88564	3.67345	3.47121	2	2	2	2	3.59002	3.92237	2.66848	3.54982
Up	ENSG00000196843	2.04133	1.14e-18	ARID5A	2q11.2	protein_coding	8.85103	8.74255	6.65669	6.66049	8.77365	8.85473	6.55121	6.74569	9.08155	8.77792	6.89934	7.14858	7.97093	7.72309	6.17731	6.17591
Up	ENSG00000269194	2.04101	0.0878	ENSG00000269194	19q13.33	lncRNA	2.33085	2.27708	2.57629	2	3.15606	3.32071	2	2.59114	3.04558	3.5945	2	2.82989	2.2643	2.99754	2	2
Up	ENSG00000175264	2.03913	0.00555	CHST1	11p11.2	protein_coding	7.36491	7.18429	5.22454	4.74994	7.63901	7.40401	5.70528	6.26542	4.66015	5.23515	3.11935	3.35338	5.63923	5.76097	3.24808	3.07149
Up	ENSG00000165868	2.03902	0.000112	HSPA12A	10q25.3	protein_coding	10.1046	10.2589	8.19336	8.30386	11.5186	11.6732	9.11847	9.10314	10.9309	11.2107	9.64788	9.61019	9.39813	9.47892	6.58414	6.55967
Up	ENSG00000166016	2.03733	0.00492	ABTB2	11p13	protein_coding	11.9744	11.9396	10.3366	10.3594	11.2002	11.3795	8.68019	8.26139	9.34344	9.04024	5.84463	5.09023	10.3349	10.274	8.3669	8.40934
Up	ENSG00000249992	2.03678	0.00127	TMEM158	3p21.31	protein_coding	8.48236	8.2551	6.46686	6.19992	7.8146	8.01815	6.39105	6.61762	6.80528	6.88827	3.11935	3.49277	6.50549	6.73942	4.2427	4.63984
Up	ENSG00000081479	2.03564	0.00787	LRP2	2q31.1	protein_coding	3.93934	3.04173	2.40854	2.48022	3.50728	3.6309	2.34905	2.8153	5.45056	5.18263	7.52431	7.2795	3.4903	2.67623	2.66848	2.86885
Up	ENSG00000246263	2.03245	1.6e-12	UBR5-AS1	8q22.3	lncRNA	5.94806	5.24329	4.03905	4.79169	6.34686	6.22305	4.49908	4.26252	5.82019	6.35936	3.63714	3.49277	6.19302	6.28811	4.56355	4.57464
Up	ENSG00000214595	2.02856	4.5e-05	EML6	2p16.1	protein_coding	4.89605	4.87816	4.03905	4.30731	6.54966	6.51534	3.06687	4.53883	4.73893	5.12812	3.63714	3.73667	4.81385	4.95918	3.56786	2.86885
Up	ENSG00000198221	2.02603	0.0532	AFDN-DT	6q27	lncRNA	3.0222	2.88515	2.21868	2.48022	2.94213	2	2.34905	2	3.80039	2.41862	2	2	3.00379	2.67623	2.66848	2.35095
Up	ENSG00000225830	2.02552	0.000411	ERCC6	10q11.23	protein_coding	9.01239	9.08165	7.47692	7.61434	11.8927	11.856	9.52878	9.64955	10.0043	10.1035	8.59508	8.6477	9.54979	9.67879	7.31832	7.44001
Up	ENSG00000197329	2.01792	1.74e-13	PELI1	2p14	protein_coding	10.1247	10.1577	8.70879	8.6401	10.0885	10.1819	8.00516	8.08428	10.79	10.6569	8.33083	8.6477	9.64416	9.69969	7.11251	7.38403
Up	ENSG00000270362	2.01759	2.64e-07	HMGN3-AS1	6q14.1	lncRNA	4.99265	5.33696	4.09539	4.05647	6.34686	6.58902	4.97141	3.92045	6.82347	6.59866	3.40135	4.50215	5.72947	5.53155	4.30138	4.87464
Up	ENSG00000166578	2.01734	2.18e-13	IQCD	12q24.13	protein_coding	6.15007	6.24775	4.67833	4.36375	6.45182	5.73148	3.67345	4.1016	6.11418	6.65757	3.83976	4.03921	6.11147	5.78203	4.70066	5.07653
Up	ENSG00000176842	2.01654	2.87e-12	IRX5	16q12.2	protein_coding	11.7951	11.8344	10.4231	10.3384	12.1831	12.4944	9.82191	9.3759	11.0792	10.7868	9.62236	9.66465	11.6101	11.6497	9.09547	9.05737
Up	ENSG00000012822	2.01621	6.24e-11	CALCOCO1	12q13.13	protein_coding	10.7374	10.6938	8.66292	8.75006	9.97505	9.86711	7.51148	8.0571	9.7523	10.0928	7.36105	7.78579	9.24402	9.07406	7.75085	7.7442
Up	ENSG00000285230	2.01481	1.14e-12	RALY-AS1	20q11.22	lncRNA	6.38177	5.92471	5.2742	4.36375	6.84001	6.51534	4.09917	4.71608	5.82019	6.04316	3.9313	4.79934	6.77283	6.82307	4.61072	4.63984
Up	ENSG00000130222	2.01437	0.0367	GADD45G	9q22.2	protein_coding	7.79145	7.91376	6.15851	6.41551	6.98696	7.60387	4.69475	3.33303	4.4884	4.51428	3.63714	3.61986	3.68328	3.58168	3.46894	2.63301
Up	ENSG00000170340	2.01215	8.6e-19	B3GNT2	2p15	protein_coding	9.30823	9.22943	8.12734	8.06093	9.96976	10.1594	7.56251	7.59551	10.217	10.1366	7.79801	7.73052	9.11604	9.15296	7.38766	7.49391
Up	ENSG00000259407	2.01023	0.00339		15q25.3	lncRNA	3.0222	3.04173	2.72656	2	4.22819	3.76411	2	2.59114	3.04558	3.88487	2.7685	2.33249	4.00568	3.92237	3.24808	2.86885
Up	ENSG00000260081	2.00786	6.09e-07		Xq28	transcribed_processed_pseudogene	4.49558	4.38812	2.86264	3.91254	5.26294	5.36274	2.62988	3.71325	5.62661	5.55739	3.742	3.35338	5.17666	4.42895	3.82946	3.67952
Up	ENSG00000261455	2.00728	5.95e-14	LINC01003	7q36.1	lncRNA	7.11959	7.0616	6.40133	6.26064	7.9281	8.30178	5.61147	5.82451	8.34287	8.53246	5.37573	5.88134	7.7299	7.97243	6.26838	6.17591
Up	ENSG00000048471	2.0061	6.25e-11	SNX29	16p13.13	protein_coding	9.89719	9.98281	8.26266	8.11536	9.80914	9.9895	7.38489	7.85735	10.7643	10.6949	8.69968	8.73102	9.29847	9.39939	7.58361	7.15787
Up	ENSG00000090020	2.00568	1.04e-07	SLC9A1	1p36.11	protein_coding	11.7901	11.8026	9.21242	9.10285	10.8109	10.8779	8.8845	8.96083	9.393	9.43767	8.06886	8.14405	10.4645	10.4297	9.12826	9.02722
Up	ENSG00000286138	2.00361	0.0201		19p13.2	lncRNA	2.82641	2.27708	2.98698	2.67124	3.65528	3.76411	2.62988	2.59114	4.18502	4.33337	2	2.33249	3.38318	2.67623	2	2.86885
Up	ENSG00000236778	2.00199	1.21e-06	INTS6-AS1	13q14.3	lncRNA	4.89605	4.38812	3.78871	3.36728	5.5545	5.13571	3.54401	4.40728	5.45056	5.82062	3.52406	4.36371	5.38536	5.71791	2.47812	3.54982
Up	ENSG00000263786	2.0013	3.6e-05		17q25.1	lncRNA	3.61449	4.60448	2.72656	3.36728	4.70668	5.23085	3.06687	3.00926	4.88464	4.95103	3.11935	2.82989	3.59002	3.67469	3.46894	3.24914
Up	ENSG00000186480	2.00127	2.48e-11	INSIG1	7q36.3	protein_coding	13.9563	13.987	11.221	11.2914	12.8973	13.8204	10.965	12.1283	12.4524	13.0687	11.2676	11.5242	14.1057	14.1042	12.1164	12.1981
Up	ENSG00000181826	1.99941	1.1e-13	RELL1	4p14	protein_coding	8.37892	8.37772	6.77353	7.06971	8.38039	8.44756	6.05329	5.30198	7.7027	7.82995	6.40374	6.13649	8.73814	8.97468	6.66457	6.57642
Up	ENSG00000007402	1.99755	0.00282	CACNA2D2	3p21.31	protein_coding	7.41806	7.38768	5.0644	5.27636	5.62802	4.80562	4.00393	4.01387	4.73893	3.42398	3.9313	2.82989	5.85505	5.69589	4.35777	4.10595
Up	ENSG00000067141	1.99719	0.0639	NEO1 ENSG00000067141	15q24.1	protein_coding	8.0878	8.0117	5.63888	5.54398	8.62446	8.63317	5.54536	5.97147	12.8239	12.8246	10.9773	10.943	10.9198	11.0136	8.69971	8.58929
Up	ENSG00000092929	1.99694	0.001	UNC13D	17q25.1	protein_coding	4.28283	3.98708	2.86264	2.67124	4.02546	4.45777	2.86486	3.82057	5.13818	4.42666	3.52406	2.33249	4.00568	2.99754	2.25878	2.63301
Up	ENSG00000070371	1.99609	1.48e-27	CLTCL1	22q11.21	protein_coding	8.89856	8.7652	7.65617	7.37446	9.50696	9.3414	7.02138	7.37557	9.07398	9.18077	7.04991	6.95723	9.64995	9.72981	7.47946	7.58777
Up	ENSG00000188981	1.99407	0.00105	MSANTD1	4p16.3	protein_coding	3.34853	3.04173	2.72656	2.26	3.78951	3.99848	2.86486	3.00926	3.47179	3.00716	2.30393	2.33249	4.49165	4.06664	2.83662	2.86885
Up	ENSG00000104419	1.99277	5.81e-06	NDRG1	8q24.22	protein_coding	10.753	10.7777	7.88117	7.825	11.2949	11.0353	8.81255	8.29435	11.7603	11.6509	10.3684	10.1747	10.3322	10.3917	8.38397	8.49553
Up	ENSG00000047346	1.99019	1.75e-21	FAM214A	15q21.3	protein_coding	9.06887	8.84708	7.58908	7.69904	9.63953	9.57239	7.30723	7.82549	9.39908	9.33612	7.48708	7.40835	9.42875	9.28051	6.69772	6.49065
Up	ENSG00000103241	1.9901	4.42e-35	FOXF1	16q24.1	protein_coding	11.4336	11.4202	9.91841	9.82351	12.0464	12.1646	9.97572	9.28279	12.0085	12.1184	10.006	10.0205	11.5767	11.5554	9.78817	9.74255
Up	ENSG00000229212	1.98817	0.00611	ENSG00000229212	15q25.3	transcribed_unprocessed_pseudogene	6.54995	5.3064	5.83364	5.92776	5.30838	4.86615	2.86486	4.33672	7.90414	8.56872	5.9136	5.57115	6.49266	6.77136	3.82946	3.67952
Up	ENSG00000135709	1.98484	5.06e-10	KIAA0513	16q24.1	protein_coding	10.0677	10.002	8.22842	8.21077	10.3444	10.4099	8.55978	8.76648	9.46138	9.37468	6.71841	6.61974	10.095	10.0623	8.09151	7.86501
Up	ENSG00000236496	1.98308	0.0139	GPS2P1	9p24.2	processed_pseudogene	3.34853	2.70948	2	2.67124	3.78951	3.32071	2.86486	3.00926	3.47179	2.41862	2.30393	2.60252	4.07616	3.26016	2.25878	2
Up	ENSG00000236017	1.98139	0.000898	ASMTL-AS1	Xp22.33	lncRNA	4.49558	4.06214	3.2075	3.75264	3.78951	4.29117	3.06687	2	4.39418	4.675	2.7685	2.60252	3.59002	3.37548	2.47812	2.35095
Up	ENSG00000112139	1.98089	8.81e-06	MDGA1	6p21.2	protein_coding	5.53206	5.50781	4.09539	4.984	6.16122	6.39724	3.24403	3.18021	5.40297	5.92023	3.63714	3.84472	4.72889	4.42895	3.82946	3.90843
Up	ENSG00000096696	1.97888	0.00276	DSP	6p24.3	protein_coding	7.74367	7.39496	8.97028	9.00421	5.26294	5.52171	3.67345	3.71325	4.4884	5.07147	4.77873	3.61986	5.35733	5.94025	3.66043	3.54982
Up	ENSG00000163406	1.97638	0.012	SLC15A2	3q13.33	protein_coding	3.19457	3.64033	2.40854	2	3.78951	5.03385	2	3.47121	3.47179	3.74698	2.30393	3.19907	4.68446	4.80313	3.36273	3.67952
Up	ENSG00000168280	1.97356	0.0097	KIF5C	2q23.1	protein_coding	8.84134	8.99809	6.80765	6.77938	11.3455	11.4349	10.1443	10.3891	10.6632	10.7636	6.85327	6.57338	10.1512	10.167	6.36782	6.47287
Up	ENSG00000006459	1.97324	3.23e-18	KDM7A	7q34	protein_coding	9.62692	9.49966	7.95535	7.7634	10.6281	10.8302	8.46014	8.87939	10.2891	10.2024	8.38041	8.51907	10.3213	10.3332	8.05787	8.20909
Up	ENSG00000204256	1.97293	7.53e-26	BRD2	6p21.32	protein_coding	14.3431	14.38	11.9507	11.9935	13.8159	14.0001	11.7911	11.7128	13.1679	13.1176	11.8996	11.9952	13.7572	13.8203	11.915	11.8597
Up	ENSG00000022567	1.97165	4.47e-05	SLC45A4	8q24.3	protein_coding	10.3613	10.4906	9.08777	9.23354	9.54542	9.26477	6.81241	6.7182	9.4787	9.50873	6.91063	7.06168	9.62372	9.5695	6.7194	6.79254
Up	ENSG00000272079	1.97131	0.0734		16p13.3	lncRNA	4.89605	4.50035	4.14962	3.91254	6.30264	6.29086	4.63243	4.18431	2.77355	2.7427	2	2	4.85452	4.58086	2.66848	2
Up	ENSG00000257446	1.97087	0.0999	ZNF878	19p13.2	protein_coding	6.38177	5.6362	5.00681	4.47041	6.82445	6.8054	3.67345	4.97029	2	2	2	2	6.12815	6.031	4.18154	4.76201
Up	ENSG00000205559	1.9706	3.55e-14	CHKB-DT	22q13.33	lncRNA	5.87391	6.24775	5.36867	5.05428	6.74406	6.77415	4.00393	4.33672	6.89401	6.6382	4.6766	4.36371	6.45348	6.3316	4.56355	4.81943
Up	ENSG00000261064	1.96406	0.0157	LINC02256	15q13.3	lncRNA	3.19457	2.88515	2.98698	2.83989	4.13038	4.60712	2.86486	2.8153	3.80039	3.00716	2.30393	2	2.48759	3.58168	2	2.63301
Up	ENSG00000078018	1.96237	0.00643	MAP2	2q34	protein_coding	8.49478	8.60497	5.65772	5.24665	11.5378	12.0901	9.72818	10.1567	10.6795	10.7376	8.57038	8.49854	11.4199	11.4833	9.529	9.70876
Up	ENSG00000165359	1.96139	0.0387	INTS6L	Xq26.3	protein_coding	10.7685	10.6443	7.77736	7.77905	9.27203	9.51211	7.35625	7.9548	3.9403	4.12648	3.63714	3.94524	8.84797	8.71211	8.21111	8.171
Up	ENSG00000272379	1.96104	0.0733		6p24.1	lncRNA	2.33085	2.70948	2.40854	2.26	2.94213	2.67731	2	2.32564	3.47179	2.41862	2.30393	2	2.68092	2.26221	2	2.35095
Up	ENSG00000161277	1.96007	4.59e-12	THAP8	19q13.12	protein_coding	8.20333	8.2551	6.89754	7.05264	7.56606	7.70675	5.54536	5.6019	8.02695	8.33604	5.43949	6.27813	8.38599	8.37017	6.09678	5.96313
Up	ENSG00000169814	1.95926	1.56e-22	BTD	3p25.1	protein_coding	9.74082	9.83813	8.19013	8.23366	9.78323	9.75154	7.77933	7.41891	9.3148	9.22039	7.48708	7.55871	9.60447	9.48374	7.11251	7.0895
Up	ENSG00000186310	1.95526	0.082	NAP1L3	Xq21.32	protein_coding	4.68096	5.10812	3.7187	3.9863	7.78276	7.88553	4.75449	5.14565	9.80817	9.95674	8.06886	8.09566	4.81385	4.95918	3.74742	3.67952
Up	ENSG00000276846	1.95477	0.0164		19q13.12	lncRNA	3.0222	2.88515	2.72656	2.83989	4.77301	4.98008	2.34905	3.33303	2	3.23057	2.7685	2.33249	4.26903	3.76206	3.12353	2.35095
Up	ENSG00000148926	1.95336	0.00616	ADM	11p15.4	protein_coding	11.8598	11.9122	9.89082	9.88867	9.86342	9.68589	6.48221	5.54043	8.50379	8.69128	7.97517	7.9029	9.69684	9.89717	8.16049	8.13752
Up	ENSG00000234329	1.95139	0.00755		1p34.1	processed_pseudogene	3.61449	3.64033	2.57629	2.99088	4.95544	5.03385	2.34905	3.00926	2.77355	2.7427	2.30393	2.82989	3.68328	3.37548	2.47812	3.54982
Up	ENSG00000166311	1.94908	1.98e-06	SMPD1 ENSG00000166311	11p15.4	protein_coding	10.4298	10.3958	8.88894	8.81475	9.72996	9.60606	7.42221	7.32178	9.08909	9.03284	6.82967	6.13649	9.56212	9.59947	7.42772	7.72179
Up	ENSG00000225975	1.94857	2.33e-08	LINC01534	19q13.12	lncRNA	5.43224	4.87816	4.43806	3.91254	6.38977	5.91459	4.27264	3.71325	5.95829	6.04316	4.24853	3.94524	5.00663	5.0313	3.46894	3.79851
Up	ENSG00000164983	1.94822	3.37e-13	TMEM65	8q24.13	protein_coding	10.3259	10.2905	9.13221	9.04362	11.2556	11.1801	8.78058	9.20816	11.6404	11.6461	9.79376	9.88629	11.1171	11.3403	8.88378	8.62193
Up	ENSG00000260428	1.94769	0.000619	SCX	8q24.3	protein_coding	13.4428	13.3503	9.04728	8.83486	13.4737	13.7325	11.6712	12.3248	10.9193	10.9331	10.3279	10.3636	12.5689	12.584	11.1467	10.9832
Up	ENSG00000166455	1.94528	0.0108	C16orf46	16q23.2	protein_coding	3.19457	4.26642	3.78871	4.05647	5.21603	5.73148	4.27264	2.32564	5.01697	6.0134	2	3.35338	4.72889	3.37548	3.74742	2.63301
Up	ENSG00000170525	1.94435	5.23e-06	PFKFB3	10p15.1	protein_coding	12.5339	12.5285	9.59846	9.47366	11.2672	11.4804	9.62594	9.38467	10.6832	10.6593	9.52101	9.33016	9.50259	9.64902	9.49011	9.41952
Up	ENSG00000255185	1.9438	0.0489	PDXDC2P	16q22.1	transcribed_unprocessed_pseudogene	4.03317	4.1335	2.21868	2.83989	5.97653	5.36274	4.75449	3.33303	4.18502	2.41862	2.30393	2.60252	3.85347	2.48402	2.66848	2.35095
Up	ENSG00000224914	1.94196	0.000126	LINC00863	10q23.2	lncRNA	9.67138	9.69215	7.75568	7.96385	8.82536	8.83215	6.23203	6.2463	9.96387	9.81296	8.24868	8.06806	7.84033	7.8778	5.6767	5.93742
Up	ENSG00000223891	1.94011	6.31e-06	OSER1-DT	20q13.12	lncRNA	6.06376	6.1479	5.94515	5.44281	7.35494	7.21913	5.28674	4.87391	8.49246	8.54811	6.54086	6.31617	7.67985	7.50614	5.29879	5.55344
Up	ENSG00000168505	1.93903	6.45e-05	GBX2	2q37.2	protein_coding	11.0774	11.0719	9.91058	10.0141	10.6787	11.1986	7.26677	6.01732	10.5747	10.6448	9.02987	8.83294	11.7017	11.8082	9.61102	9.69923
Up	ENSG00000001084	1.93837	5.09e-12	GCLC	6p12.1	protein_coding	10.4501	10.4649	8.78571	8.68786	12.0215	11.8508	9.70566	9.83376	11.1147	10.942	9.15146	8.99414	11.3054	11.3518	9.63261	9.58386
Up	ENSG00000087301	1.9337	1.86e-24	TXNDC16	14q22.1	protein_coding	9.89093	9.89827	8.55406	8.49287	9.9194	10.0944	7.82881	8.40195	10.5558	10.6191	8.23976	8.35973	9.8742	9.91157	7.72429	7.76627
Up	ENSG00000263766	1.93352	0.0253	KPNB1-DT	17q21.32	lncRNA	3.34853	2.70948	2.72656	2	2.69086	3.6309	2.62988	2.32564	2.77355	3.88487	3.11935	2.82989	3.26746	4.06664	2	2
Up	ENSG00000127419	1.93048	5.86e-09	TMEM175	4p16.3	protein_coding	9.35213	9.17339	8.08969	8.00879	9.14317	8.96608	6.76962	6.77267	9.10032	9.24621	6.26985	6.70823	8.43375	8.33854	6.53608	6.30212
Up	ENSG00000158457	1.92904	3.43e-06	TSPAN33	7q32.1	protein_coding	7.11959	6.97683	5.11978	5.36198	8.32067	8.24022	5.67468	6.52545	8.06567	7.89669	6.28728	6.04884	8.9144	8.9701	7.28235	7.01773
Up	ENSG00000261360	1.92683	0.000649	OTULIN-DT	5p15.2	lncRNA	3.93934	4.06214	3.48562	2.48022	3.78951	3.76411	2.34905	2.59114	4.18502	4.01073	2.30393	2.82989	3.68328	2.99754	2.66848	2.63301
Up	ENSG00000160188	1.92675	0.00351	RSPH1	21q22.3	protein_coding	3.0222	3.98708	2.86264	2.99088	3.78951	3.1364	2.34905	2.59114	3.9403	3.42398	2.7685	2.33249	2.85137	3.58168	2.25878	2
Up	ENSG00000084234	1.92497	2.86e-07	APLP2	11q24.3	protein_coding	14.0486	14.1365	12.7471	12.7961	13.7392	13.7183	11.5267	11.2911	13.8339	13.9674	11.6916	11.7124	15.194	15.1678	13.1433	13.112
Up	ENSG00000274422	1.92456	1.05e-05		22q11.22	lncRNA	4.73781	5.48071	3.48562	4.12339	5.26294	6.26861	2.86486	4.1016	5.7835	6.53723	4.17552	4.28917	4.63862	4.62814	4.11766	4.01057
Up	ENSG00000188641	1.92352	0.0389	DPYD	1p21.3	protein_coding	2.5998	2.50942	2	2	5.82845	5.66489	3.67345	4.18431	5.07885	5.28583	3.83976	3.73667	4.43913	5.37406	3.90708	3.24914
Up	ENSG00000177181	1.92139	0.00192	RIMKLA	1p34.2	protein_coding	3.48763	3.98708	3.56757	4.12339	5.51628	5.66489	3.79222	3.5973	4.29339	3.88487	2.30393	2.33249	5.66233	5.42849	3.56786	3.67952
Up	ENSG00000262903	1.92127	0.0357		17p13.2	lncRNA	4.28283	3.90789	3.30629	3.57279	3.34233	3.32071	2.34905	2.32564	4.39418	3.5945	2.55483	2	2.85137	2.99754	2	2
Up	ENSG00000142178	1.92039	0.0123	SIK1	21q22.3	protein_coding	6.64219	6.11302	4.97713	3.83481	6.58701	7.81819	5.0209	4.65938	3.9403	3.00716	2.30393	3.61986	5.81439	6.85322	5.17872	5.58689
Up	ENSG00000204386	1.92013	0.00215	NEU1	6p21.33	protein_coding	12.3158	12.2953	10.5682	10.5883	9.88045	9.76153	7.92943	7.71159	10.5394	10.682	7.92594	8.25102	10.2199	10.2952	8.15652	8.25663
Up	ENSG00000161664	1.91734	0.0524	ASB16	17q21.31	protein_coding	2.82641	2	2.98698	2.26	3.9123	3.76411	3.06687	2	4.06785	4.23363	2.7685	2	2.85137	2.67623	2.47812	2.35095
Up	ENSG00000165752	1.91468	6.11e-07	STK32C	10q26.3	protein_coding	9.20111	9.16064	7.184	7.25271	8.59268	8.55259	7.29722	7.20778	9.55144	9.40365	7.61684	7.51031	8.17739	8.18496	5.58521	5.16778
Up	ENSG00000103642	1.91397	1.97e-18	LACTB	15q22.2	protein_coding	8.72312	8.61123	7.15778	6.86985	9.05928	8.91327	6.86756	7.19787	9.46718	9.62647	7.82809	7.42585	9.46039	9.64327	7.60123	7.56277
Up	ENSG00000116260	1.91278	3.63e-16	QSOX1	1q25.2	protein_coding	12.0966	12.144	10.0842	10.0851	12.9408	13.0396	11.2299	11.172	12.4842	12.4846	10.1991	10.2293	12.5886	12.6201	10.9239	10.8664
Up	ENSG00000270277	1.909	0.00632		2q31.2	lncRNA	3.19457	3.53886	2.86264	2.67124	5.59172	5.32011	3.54401	4.40728	4.81362	3.42398	2.55483	3.02626	5.79362	5.60429	4.30138	3.4073
Up	ENSG00000101298	1.90848	0.0757	SNPH	20p13	protein_coding	4.28283	3.98708	3.7187	2.48022	8.99821	8.71361	6.8264	6.9486	4.81362	5.47242	3.742	3.19907	8.78361	8.80505	7.12068	6.9029
Up	ENSG00000115756	1.9054	5.57e-31	HPCAL1	2p25.1	protein_coding	9.9687	9.96946	8.55154	8.42486	10.0303	9.55641	8.20038	7.96068	10.479	10.3922	7.93702	8.19087	9.87173	9.91276	8.05787	7.7516
Up	ENSG00000176244	1.90361	0.00895	ACBD7	10p13	protein_coding	5.24882	5.36688	4.97713	5.05428	6.47193	6.05121	3.06687	3.92045	8.2784	8.21703	6.4663	6.19891	5.83486	6.18121	3.46894	4.43467
Up	ENSG00000169660	1.90197	2.59e-19	HEXD	17q25.3	protein_coding	9.41231	9.4127	8.30209	8.31464	9.75068	9.6193	7.65945	7.69053	9.94738	9.82586	7.37741	7.42585	9.50578	9.18888	7.41449	7.02994
Up	ENSG00000117868	1.90193	5.24e-18	ESYT2	7q36.3	protein_coding	11.836	11.7992	10.4624	10.6023	12.1227	12.1967	10.6092	10.6695	12.9524	12.9099	10.8851	10.7747	13.0252	13.0585	10.6211	10.7521
Up	ENSG00000008226	1.90172	0.0439	DLEC1	3p22.2	protein_coding	2	3.04173	2	2	4.02546	4.20005	3.24403	2.32564	3.80039	3.88487	3.11935	2.33249	3.59002	4.19778	2.47812	3.4073
Up	ENSG00000225793	1.90123	6.16e-05	TMEM30A-DT	6q14.1	lncRNA	4.42809	3.98708	3.39874	3.57279	5.26294	5.13571	3.24403	2.59114	4.88464	4.12648	2.95457	3.49277	5.79362	5.40153	3.98075	4.27965
Up	ENSG00000171451	1.90079	0.0741	DSEL	18q22.1	protein_coding	5.12641	5.17728	2.72656	3.57279	10.1286	10.5046	8.36273	7.91297	8.97167	8.84705	7.10009	6.95723	11.2306	11.3224	9.45823	9.57971
Up	ENSG00000162032	1.89803	1.63e-14	SPSB3	16p13.3	protein_coding	8.46141	8.42825	7.38385	7.62593	9.86152	9.74953	7.36586	7.54163	9.06253	8.9761	7.48708	7.75842	9.85679	9.73656	7.45382	7.32578
Up	ENSG00000269792	1.89767	0.0463		19q13.2	lncRNA	2.33085	3.04173	2	2.26	2.94213	3.6309	2	2.32564	3.27437	3.00716	2.55483	3.19907	3.26746	2.67623	2.25878	2
Up	ENSG00000264635	1.89765	0.000499		18p11.32	lncRNA	4.56006	3.98708	2.98698	2.99088	3.34233	4.10278	2.34905	2	3.9403	4.42666	2.95457	2.60252	3.68328	4.71829	3.56786	3.4073
Up	ENSG00000211459	1.89688	1.7e-07	MT-RNR1	MT	Mt_rRNA	13.3247	13.2159	12.1629	12.2196	13.1565	13.0904	10.5163	10.9763	12.789	13.2815	9.62236	10.0894	12.9321	12.6893	11.1402	10.6451
Up	ENSG00000157483	1.89432	5.26e-08	MYO1E	15q22.2	protein_coding	10.7854	10.7763	8.23471	8.20692	10.5534	10.5617	8.65689	8.15263	10.2842	10.1175	9.38595	9.07124	9.43547	9.54354	7.28235	7.27538
Up	ENSG00000078804	1.89424	1.64e-12	TP53INP2 ENSG00000078804	20q11.22	protein_coding	10.6878	10.7078	9.32714	9.30735	10.2412	10.3817	8.0174	8.38456	10.0781	10.209	8.40057	8.47771	10.4768	10.5021	7.78209	7.6285
Up	ENSG00000277209	1.89162	0.0531	RPPH1	14q11.2	ribozyme	3.48763	3.53886	3.10145	2	2.38639	2.67731	2	2	3.04558	3.74698	2	2.33249	3.59002	2.84581	2.66848	2.86885
Up	ENSG00000099330	1.8911	4.3e-09	OCEL1	19p13.11	protein_coding	7.59003	7.54644	6.53974	6.2457	8.97374	8.65478	6.56796	7.12646	8.22467	8.38915	7.00847	7.39951	9.39813	9.40279	6.58414	6.77813
Up	ENSG00000100284	1.88826	1.26e-24	TOM1	22q12.3	protein_coding	9.75639	9.89056	8.24408	8.26364	9.67898	9.6149	7.98036	7.97236	9.5731	9.68664	7.18624	7.43452	10.2238	10.1367	8.12031	8.18198
Up	ENSG00000272256	1.88347	0.0135		8p12	lncRNA	3.73109	2	3.39874	2.83989	5.01146	5.66489	3.67345	4.40728	4.29339	4.95103	2.55483	3.02626	4.85452	4.67392	2.83662	2.63301
Up	ENSG00000183638	1.8823	0.00889	RP1L1	8p23.1	protein_coding	4.62178	4.26642	3.10145	3.36728	3.50728	3.32071	2.86486	2.59114	3.80039	3.74698	3.40135	3.19907	6.2551	6.13286	4.11766	4.27965
Up	ENSG00000145632	1.88169	0.00821	PLK2	5q11.2	protein_coding	9.17818	8.88634	5.24958	5.08818	11.6122	12.0326	9.12131	8.38456	9.61286	9.47909	9.07824	8.69899	10.6347	10.7031	9.73061	9.67416
Up	ENSG00000158560	1.8816	0.0904	DYNC1I1	7q21.3	protein_coding	2	2.27708	2.40854	2	5.11737	4.80562	3.06687	2.8153	5.54127	6.28657	4.38432	3.84472	6.29997	6.24326	4.97751	4.76201
Up	ENSG00000188818	1.8808	0.0245	ZDHHC11	5p15.33	protein_coding	7.61301	7.6041	5.97548	6.3331	5.76468	5.48358	4.75449	4.87391	9.54048	9.72388	7.589	7.41712	6.0071	5.34605	4.74362	4.70222
Up	ENSG00000239857	1.87867	7.58e-19	GET4	7p22.3	protein_coding	10.7871	10.837	9.95122	9.96363	11.3027	11.0743	9.41769	9.28513	11.7425	11.6557	8.90558	9.0203	11.5568	11.5088	9.5473	9.34082
Up	ENSG00000203804	1.87766	0.0247	ADAMTSL4-AS1	1q21.2	lncRNA	3.48763	2.88515	2.40854	2.99088	3.65528	4.20005	2.34905	2.32564	2.43801	3.5945	2.30393	2	2.85137	3.48226	3.24808	2
Up	ENSG00000139190	1.87499	9.37e-10	VAMP1	12p13.31	protein_coding	9.19858	9.24562	6.62833	6.70487	8.25257	8.14572	5.90301	6.55683	7.66285	7.90482	6.19794	6.38936	7.69112	7.66759	6.87238	6.77813
Up	ENSG00000100299	1.87451	6.76e-08	ARSA	22q13.33	protein_coding	9.80042	9.67282	8.57154	8.50547	9.02227	9.10128	6.49977	7.23714	9.72111	9.70072	6.93295	7.20035	9.00074	8.95627	6.803	7.16896
Up	ENSG00000254612	1.87278	0.01	DNAJB6P1	11q24.3	processed_pseudogene	3.0222	3.4297	2.57629	2	2.94213	3.99848	2.86486	2	2.77355	3.5945	2.55483	2.82989	3.14164	3.13482	2.25878	2.63301
Up	ENSG00000198520	1.87249	0.00356	ARMH1	1p34.1	protein_coding	4.49558	4.20149	3.48562	3.25239	5.35243	4.92424	3.06687	3.5973	3.04558	3.23057	2.55483	2	3.59002	4.1337	2.98719	2.86885
Up	ENSG00000080947	1.87116	2.89e-16	CROCCP3	1p36.13	transcribed_unprocessed_pseudogene	6.46831	6.07727	4.25231	4.984	6.53062	6.10243	4.49908	4.60036	6.28141	6.85509	4.6766	4.56669	6.14465	5.7396	4.41203	4.81943
Up	ENSG00000197694	1.87069	2.66e-56	SPTAN1	9q34.11	protein_coding	13.6879	13.6767	11.5889	11.6808	13.2708	13.3324	11.7875	11.7249	13.5053	13.2916	11.2421	11.1761	13.4253	13.4731	11.6751	11.7674
Up	ENSG00000279759	1.8704	1.65e-08		19q13.2	TEC	6.99686	6.9671	5.2742	5.38943	6.53062	6.85104	4.27264	4.87391	6.69105	6.69556	4.62269	3.73667	6.16095	5.34605	5.24001	4.87464
Up	ENSG00000276724	1.87032	0.00904		15q13.3	lncRNA	3.73109	3.64033	2.40854	2.99088	4.89715	4.74244	2.86486	3.00926	3.04558	3.00716	2.55483	2.82989	2.48759	3.13482	2.66848	2.63301
Up	ENSG00000215218	1.86888	0.0682	UBE2QL1	5p15.31	protein_coding	3.83897	4.50035	2.21868	2.67124	4.77301	5.40416	2.86486	3.18021	7.40952	7.39477	5.84463	5.50682	3.59002	3.76206	3.46894	3.4073
Up	ENSG00000087903	1.86588	9.27e-07	RFX2 ENSG00000087903	19p13.3	protein_coding	7.61301	7.57876	6.9443	7.11151	8.3857	8.40739	7.27699	7.5179	9.8487	9.92512	7.4946	7.39063	9.19932	8.97696	6.60758	6.45486
Up	ENSG00000065154	1.86574	4.1e-07	OAT ENSG00000065154	10q26.13	protein_coding	13.2521	13.3204	11.0355	11.0457	12.1425	12.1384	10.1665	10.2496	12.4225	12.2728	11.0946	11.0156	11.4309	11.4023	9.59792	9.52467
Up	ENSG00000184009	1.8639	1.88e-11	ACTG1	17q25.3	protein_coding	16.4162	16.4672	15.1762	15.1892	17.838	17.6111	15.6353	14.9725	16.5487	16.6059	14.9185	14.6924	17.4729	17.5151	15.7154	15.7423
Up	ENSG00000239305	1.86366	2.46e-08	RNF103	2p11.2	protein_coding	9.62315	9.64562	8.29007	8.37767	9.88795	9.82771	7.20388	7.62542	10.4456	10.4236	8.77266	8.75891	9.51849	9.36317	6.98406	6.95507
Up	ENSG00000160445	1.86211	6.14e-47	ZER1	9q34.11	protein_coding	10.0663	10.1459	8.66758	8.71523	10.4721	10.3726	8.40994	8.71177	10.132	10.1606	8.3224	8.4693	10.6252	10.5853	8.28203	8.19289
Up	ENSG00000166246	1.86169	0.00311	C16orf71	16p13.3	protein_coding	4.62178	4.44533	3.30629	3.57279	5.35243	4.74244	3.40181	2.59114	3.04558	3.74698	2.30393	3.61986	3.4903	3.84444	2.47812	2.63301
Up	ENSG00000106780	1.85754	3.55e-13	MEGF9	9q33.2	protein_coding	9.13386	9.18603	7.77305	7.57902	9.86532	10.2825	8.18417	8.38456	10.5158	10.4627	8.68002	8.62893	10.1654	10.2675	8.05787	8.14877
Up	ENSG00000100346	1.85592	0.0783	CACNA1I	22q13.1	protein_coding	2.5998	2.50942	3.78871	4.18733	4.48718	5.08568	2.34905	3.18021	2.77355	3.88487	2.30393	2	4.72889	5.28836	2.66848	2
Up	ENSG00000233885	1.85408	0.0052	YEATS2-AS1	3q27.1	lncRNA	3.34853	3.04173	3.10145	2.26	4.22819	3.76411	2.34905	2.8153	3.80039	3.42398	2.7685	2.60252	4.54232	5.19724	3.66043	3.24914
Up	ENSG00000121690	1.85346	1.88e-09	DEPDC7	11p13	protein_coding	7.40056	7.66557	6.62833	6.50607	8.91987	8.93816	7.21455	7.00657	8.78474	8.46808	6.69248	6.80503	8.23629	8.31706	5.92081	5.48412
Up	ENSG00000125462	1.84993	0.0707	MIR9-1HG	1q22	lncRNA	3.61449	3.8241	2	2	4.77301	4.45777	3.40181	3.82057	3.47179	4.01073	2.95457	2.33249	2.85137	2.48402	2	2.63301
Up	ENSG00000156427	1.8494	0.0291	FGF18	5q35.1	protein_coding	5.49955	5.27519	2.40854	2.48022	5.30838	5.27617	4.63243	2.59114	4.18502	3.88487	2.7685	2	5.91396	5.76097	4.74362	4.92782
Up	ENSG00000144445	1.84819	0.00202	KANSL1L	2q34	protein_coding	8.14672	8.09002	6.57978	6.6939	7.58465	7.83343	4.27264	4.82319	8.45795	8.56872	6.88796	7.36364	6.99829	6.82307	3.82946	4.27965
Up	ENSG00000175984	1.84794	0.000101	DENND2C	1p13.2	protein_coding	5.84832	5.66056	4.39382	3.9863	7.8146	8.00475	6.10009	6.22692	6.8767	6.40593	5.34276	4.85208	7.30016	7.50614	5.56139	5.37346
Up	ENSG00000205269	1.84674	0.0156	TMEM170B	6p24.2	protein_coding	6.99686	6.9671	6.6091	6.48077	6.77676	7.00703	4.27264	3.18021	7.11685	7.17039	3.742	3.84472	5.26982	5.42849	2.98719	3.07149
Up	ENSG00000177076	1.8461	5.33e-12	ACER2	9p22.1	protein_coding	7.52691	7.3281	5.91416	5.85086	7.27709	6.90973	4.49908	5.37422	6.69105	6.53723	4.6766	5.60227	7.53097	7.43481	5.40963	5.65155
Up	ENSG00000280278	1.84525	0.0411	FLJ30679	16q24.1	TEC	3.73109	2.70948	2.57629	2.26	3.78951	2.92504	2.62988	2.32564	2	3.23057	2.55483	2	2.85137	2.48402	2.25878	2.35095
Up	ENSG00000273284	1.84521	0.00537		18p11.22	lncRNA	3.0222	3.4297	2.40854	2.26	2.69086	4.29117	2.34905	3.18021	3.9403	4.33337	2.95457	3.35338	3.59002	3.76206	2.47812	2.35095
Up	ENSG00000088899	1.84422	6.92e-10	LZTS3	20p13	protein_coding	9.36572	9.50303	8.61314	8.83486	9.3365	9.30359	7.53722	7.48565	9.65409	9.63627	7.40961	7.30809	10.3651	10.3376	7.70811	7.53733
Up	ENSG00000231584	1.84242	1.1e-06	FAHD2CP	2q11.2	transcribed_unprocessed_pseudogene	6.23151	5.73127	5.32221	5.24665	6.79283	6.72597	5.20345	5.22593	7.20273	7.24912	5.08814	3.94524	5.95194	5.88293	3.90708	4.19541
Up	ENSG00000008056	1.84114	0.00402	SYN1	Xp11.23	protein_coding	4.20431	5.10812	2.72656	3.47369	4.63716	5.48358	4.00393	3.82057	4.29339	5.01251	2	2	4.85452	4.31799	4.2427	3.4073
Up	ENSG00000251493	1.84064	4.74e-06	FOXD1	5q13.2	protein_coding	10.433	10.5439	8.93791	8.88875	12.2329	12.5765	9.89175	9.57103	10.667	10.418	10.1748	10.1206	11.1024	11.0639	8.87173	8.99644
Up	ENSG00000100647	1.8391	5.53e-35	SUSD6	14q24.1	protein_coding	9.52562	9.60384	8.05815	7.8744	9.43197	9.46641	7.41297	7.28477	9.84425	9.74214	7.61684	7.4687	9.44216	9.61715	8.02777	8.13752
Up	ENSG00000196526	1.83624	4.2e-12	AFAP1	4p16.1	protein_coding	10.2313	10.2499	8.2534	8.22607	10.7463	11.0451	9.18783	9.32896	11.1027	10.946	8.59158	8.57896	11.0736	11.0973	9.59645	9.62066
Up	ENSG00000144036	1.83591	2.57e-14	EXOC6B	2p13.2	protein_coding	9.72333	9.74295	8.18365	8.24873	9.9448	10.1086	7.93589	8.21297	10.63	10.717	8.99847	8.92197	10.0388	10.0274	7.87678	7.77355
Up	ENSG00000187650	1.83539	0.000287	VMAC	19p13.3	protein_coding	5.65523	5.07225	4.30103	4.79169	6.30264	5.79513	3.54401	3.92045	6.78686	7.2103	5.40796	5.50682	5.51787	5.9214	3.82946	3.24914
Up	ENSG00000135951	1.83289	6.37e-09	TSGA10	2q11.2	protein_coding	6.92524	6.84487	5.6198	5.44281	6.92996	6.72597	4.63243	4.77063	6.30749	6.23592	4.44771	4.36371	6.02503	5.86331	4.18154	4.57464
Up	ENSG00000247400	1.83149	4.64e-08	DNAJC3-DT	13q32.1	lncRNA	5.56385	5.27519	4.56319	4.30731	6.98696	6.57095	4.69475	5.14565	7.04116	6.96802	4.91953	5.29458	6.2244	6.13286	4.46432	4.70222
Up	ENSG00000112893	1.82905	0.00234	MAN2A1	5q21.3	protein_coding	10.2811	10.3766	9.00562	9.0693	10.0081	10.3634	7.25648	7.33088	10.7334	10.8291	9.04019	9.10965	8.18539	8.21624	5.84394	5.96313
Up	ENSG00000122691	1.82888	6.4e-08	TWIST1	7p21.1	protein_coding	11.6374	11.7634	10.1979	10.0392	12.7737	12.9353	10.4647	10.2132	12.3081	12.3347	11.5156	11.6931	12.8284	12.9029	10.0881	9.97349
Up	ENSG00000133874	1.82715	3.84e-05	RNF122	8p12	protein_coding	8.82503	9.05663	6.15851	6.41551	8.18718	8.35026	6.53427	6.79915	8.33655	8.26834	6.95494	6.85757	6.2551	6.14915	5.6767	5.41129
Up	ENSG00000224786	1.82519	0.00111	CETN4P	4q27	transcribed_unitary_pseudogene	4.12128	4.44533	2.21868	2.99088	5.85931	5.32011	4.09917	4.1016	4.73893	3.88487	3.52406	3.02626	4.68446	4.19778	3.24808	3.4073
Up	ENSG00000260339	1.82399	0.0881	HEXA-AS1	15q23	lncRNA	2.5998	2.70948	2.72656	2	3.15606	3.1364	2.34905	2	3.64543	2.7427	2.30393	2.82989	2.2643	2.67623	2	2
Up	ENSG00000281530	1.82348	0.0481	ENSG00000281530	22q11.21	lncRNA	3.19457	3.3116	2.57629	2.48022	2	3.48413	2.62988	2	3.04558	3.42398	2	2.33249	2.2643	3.13482	2.25878	2.63301
Up	ENSG00000125772	1.82317	1.56e-06	GPCPD1	20p12.3	protein_coding	8.70541	8.67839	7.41185	7.48673	10.1599	10.038	8.4912	7.86989	9.76648	9.74667	7.72952	7.7515	10.6863	10.7856	8.82749	8.98394
Up	ENSG00000230071	1.82266	0.00561	RPL4P6	22q13.1	processed_pseudogene	2.82641	2.70948	2.72656	2.48022	3.78951	4.10278	2	2.8153	4.29339	3.88487	2.95457	3.49277	4.20756	4.76133	3.12353	2.86885
Up	ENSG00000261087	1.82052	0.000123	ZNNT1	8q22.3	lncRNA	4.20431	4.55335	3.64511	3.57279	4.63716	5.48358	3.06687	3.5973	3.47179	3.88487	3.11935	2.60252	4.32799	4.84375	2.83662	3.07149
Up	ENSG00000183155	1.82028	3.83e-16	RABIF	1q32.1	protein_coding	9.2774	9.32397	7.85285	7.73693	10.1506	10.0181	8.74052	8.27561	10.1465	10.2622	7.48708	7.71637	9.87667	9.95277	8.26738	8.37625
Up	ENSG00000227210	1.81971	0.0313		2p24.1	lncRNA	3.19457	3.53886	3.10145	3.36728	5.35243	5.66489	3.79222	3.5973	2.77355	3.23057	2	2	4.81385	4.80313	3.56786	3.4073
Up	ENSG00000204634	1.81971	0.000136	TBC1D8	2q11.2	protein_coding	10.7565	10.8483	9.20763	9.17954	9.39559	9.32801	6.31373	7.25638	10.466	10.5992	8.8568	8.98826	9.55751	9.63606	7.14492	7.40293
Up	ENSG00000137802	1.81916	3.18e-14	MAPKBP1	15q15.1	protein_coding	9.81536	9.83412	8.36933	8.19141	10.9355	10.9142	8.61319	8.94015	10.7981	10.9479	8.88569	9.05727	10.8385	10.8418	9.29996	9.23139
Up	ENSG00000283199	1.8183	0.0914	C13orf46	13q34	protein_coding	5.39738	3.90789	3.2075	3.57279	3.15606	3.6309	2	2.32564	3.04558	2.7427	3.26723	2	6.14465	6.031	4.8653	3.90843
Up	ENSG00000260101	1.81732	0.0775		2p14	lncRNA	2.5998	2	2	2.26	3.50728	3.6309	2.62988	3.00926	3.80039	3.74698	2	2.82989	3.26746	3.76206	3.12353	2
Up	ENSG00000136720	1.81692	9.81e-11	HS6ST1	2q14.3	protein_coding	11.0412	11.0554	9.65344	9.57426	10.6613	10.7177	8.82654	8.71177	11.1467	11.1453	9.08324	9.03748	10.1532	10.0052	8.16049	8.05627
Up	ENSG00000137142	1.8159	0.0608	IGFBPL1	9p13.1	protein_coding	6.64219	6.86597	5.19905	5.51934	5.91911	5.91459	3.24403	2	8.52061	8.27463	6.87649	6.7916	5.68505	5.88293	2.83662	3.4073
Up	ENSG00000278985	1.81543	0.0897		16q23.2	TEC	2.5998	2.50942	2.21868	2.67124	3.34233	4.20005	2.34905	2.8153	2.43801	2.41862	2	2	2.68092	2.84581	2	2.63301
Up	ENSG00000096717	1.81493	9.79e-19	SIRT1	10q21.3	protein_coding	11.271	11.2848	9.95883	9.79813	11.3187	11.448	9.32714	9.39773	11.8694	11.706	9.90238	9.90044	10.9934	10.9894	8.931	9.01806
Up	ENSG00000178301	1.81405	1.46e-05	AQP11	11q14.1	protein_coding	5.32501	5.07225	3.78871	4.05647	5.06539	5.48358	3.54401	2.8153	4.73893	5.01251	3.742	4.03921	6.47972	5.95886	4.56355	4.57464
Up	ENSG00000164938	1.81074	0.000239	TP53INP1	8q22.1	protein_coding	10.7146	10.7143	9.64875	9.64001	10.5005	10.52	7.21455	8.34915	10.276	10.5339	8.45557	8.37783	9.32403	9.33317	6.68675	6.50822
Up	ENSG00000273783	1.80973	0.000319		14q31.1	lncRNA	3.73109	4.26642	3.48562	3.36728	4.89715	3.99848	2.62988	3.18021	3.27437	4.01073	2.55483	2.60252	4.43913	5.06605	3.12353	3.4073
Up	ENSG00000136286	1.80834	0.0222	MYO1G	7p13	protein_coding	3.19457	2.88515	2.40854	2	3.34233	3.76411	2.86486	2	2.43801	3.42398	2.7685	2	3.38318	3.37548	2.47812	3.07149
Up	ENSG00000224616	1.80707	1.62e-06	RTCA-AS1	1p21.2	lncRNA	7.29085	7.28174	6.28502	6.26064	7.05519	6.95224	4.09917	4.77063	7.04116	6.95242	5.27448	4.90295	6.70772	6.63913	4.35777	4.70222
Up	ENSG00000231908	1.80629	0.0444	IDH1-AS1	2q34	lncRNA	3.19457	3.04173	2.72656	2.48022	3.9123	4.37688	2.62988	2.8153	2	2	2.30393	2.33249	2.85137	3.76206	2.25878	2.63301
Up	ENSG00000158828	1.8061	1.17e-08	PINK1	1p36.12	protein_coding	9.79373	9.92365	8.63469	8.85715	10.4696	10.3997	8.03558	8.84485	9.58381	9.43767	7.45659	7.95808	9.78101	9.87284	7.1922	7.00541
Up	ENSG00000102287	1.80566	0.0115	GABRE	Xq28	protein_coding	7.21278	7.0616	5.52042	5.24665	7.71689	6.83599	4.92016	4.18431	5.19517	4.95103	3.9313	3.94524	3.14164	3.84444	5.20969	4.43467
Up	ENSG00000276368	1.80563	0.0238	H2AC14	6p22.1	protein_coding	2.5998	2.27708	3.30629	2.48022	4.83642	4.74244	4.27264	3.00926	5.24999	5.38214	2.55483	2.60252	4.59128	3.58168	3.24808	3.4073
Up	ENSG00000213462	1.8053	0.0106	ERV3-1	7q11.21	protein_coding	9.67502	9.54943	8.13408	8.38109	8.28133	8.26853	5.51113	5.44302	8.74235	9.05127	6.52625	6.60445	6.28517	5.97724	4.94107	5.2536
Up	ENSG00000274292	1.80515	0.00299		12q24.31	lncRNA	3.34853	3.4297	2.40854	3.12755	4.89715	4.20005	3.24403	3.82057	3.9403	4.23363	2.7685	2.82989	4.20756	3.58168	2.25878	2.35095
Up	ENSG00000287539	1.80485	0.02		17q25.3	lncRNA	3.0222	2.50942	3.10145	2.67124	4.77301	4.37688	2.62988	2.32564	3.64543	2.7427	2	2.60252	3.59002	3.26016	2.83662	3.07149
Up	ENSG00000213626	1.80192	0.016	LBH	2p23.1	protein_coding	9.6659	9.6272	7.184	7.2225	10.0803	10.0131	8.56812	7.88851	5.66746	6.0134	4.56669	4.43459	8.47346	8.50925	7.61286	7.46721
Up	ENSG00000111424	1.80045	0.0386	VDR	12q13.11	protein_coding	7.40933	7.38768	5.45732	5.54398	8.47806	8.37651	6.99686	6.99516	4.95232	5.07147	2	2.82989	7.78354	7.95399	5.93941	5.71344
Up	ENSG00000100784	1.79972	1.18e-05	RPS6KA5	14q32.11	protein_coding	5.92376	5.98383	5.2984	5.46877	7.58465	7.77937	4.35214	5.18635	6.94475	7.50582	6.4663	6.29728	7.59238	7.62744	5.17872	5.02864
Up	ENSG00000122591	1.79954	4.12e-25	FAM126A	7p15.3	protein_coding	11.5323	11.5126	10.1891	10.1416	11.8018	12.0413	9.9504	10.1256	12.4564	12.4586	10.4471	10.4258	12.2131	12.3143	10.4916	10.443
Up	ENSG00000261126	1.79897	1.43e-05	RBFADN	18q23	lncRNA	4.84521	5.17728	3.85549	3.91254	4.77301	6.176	3.67345	3.33303	6.1721	5.59806	4.6766	4.62846	5.41285	4.88326	3.12353	3.79851
Up	ENSG00000176236	1.79881	0.00663	RPP38-DT	10p13	lncRNA	3.61449	3.53886	3.10145	2.67124	3.78951	4.10278	3.54401	2.8153	3.47179	3.00716	2	2.33249	3.85347	3.92237	2	2.63301
Up	ENSG00000142700	1.79809	0.019	DMRTA2	1p32.3	protein_coding	3.73109	4.38812	2.21868	2	4.13038	3.32071	2.86486	3.33303	4.88464	5.42799	7.3936	7.4687	3.00379	3.58168	2.66848	3.07149
Up	ENSG00000105339	1.79762	0.0257	DENND3	8q24.3	protein_coding	4.89605	5.79867	5.19905	5.334	4.89715	4.86615	3.67345	2.8153	6.25485	6.53723	2.95457	3.49277	4.93258	4.31799	2.66848	2
Up	ENSG00000197921	1.79752	0.0952	HES5 ENSG00000197921	1p36.32	protein_coding	3.83897	4.1335	2	2.48022	7.21879	8.67607	4.81185	5.68945	5.13818	5.47242	4.50843	4.62846	7.83017	8.00414	7.12068	6.30212
Up	ENSG00000135482	1.79662	1.72e-17	ZC3H10	12q13.2	protein_coding	8.35186	8.29843	6.80765	6.75848	8.83703	8.81306	6.89436	7.5179	9.393	9.07668	7.45659	7.37269	9.31859	9.24113	7.3112	7.26508
Up	ENSG00000143013	1.7944	1.54e-08	LMO4	1p22.3	protein_coding	9.94777	10.0373	8.86685	8.84481	11.6391	11.5074	9.41306	9.22291	11.6236	11.6837	9.97141	10.1071	11.5721	11.5381	9.68726	9.68964
Up	ENSG00000138814	1.79259	0.000521	PPP3CA	4q24	protein_coding	8.78175	8.8203	7.04787	6.51855	11.0165	11.027	9.42919	9.50821	10.9172	10.9685	8.9252	8.98826	11.1755	11.2539	9.43057	9.37713
Up	ENSG00000176896	1.79225	1.57e-06	TCEANC ENSG00000176896	Xp22.2	protein_coding	5.74116	6.04062	4.64096	4.41807	6.51132	6.31277	4.18852	4.53883	7.23026	7.62871	5.58754	5.4046	6.65113	6.34581	4.90368	5.68282
Up	ENSG00000107551	1.78984	0.0752	RASSF4	10q11.21	protein_coding	4.03317	4.50035	2.72656	2.83989	8.60639	8.54797	6.60088	7.02912	5.66746	5.42799	3.11935	4.21056	5.87495	6.4013	4.70066	4.87464
Up	ENSG00000260693	1.78856	0.0558		15q13.2	lncRNA	2.33085	2.70948	2.40854	2.67124	3.34233	3.88605	2.86486	2	3.04558	3.23057	2	2	2.68092	2.67623	2.25878	2.63301
Up	ENSG00000163659	1.78838	1.38e-11	TIPARP	3q25.31	protein_coding	9.20363	9.10846	7.22246	7.26016	10.0622	9.88551	7.97409	8.0238	9.69665	9.62647	7.26753	7.39951	9.7149	9.73251	8.47281	8.65779
Up	ENSG00000274372	1.78648	0.00286	LINC02804	1q21.2	lncRNA	4.03317	3.98708	2.72656	2.67124	4.89715	4.98008	2.86486	3.92045	3.04558	3.23057	2.7685	3.61986	4.49165	4.1337	2.47812	2.86885
Up	ENSG00000088826	1.78619	0.00107	SMOX	20p13	protein_coding	7.03138	7.03389	4.30103	4.984	8.21727	8.44756	6.51712	6.82516	7.34802	6.95242	5.64276	6.1784	9.13267	9.09103	7.47946	7.06597
Up	ENSG00000121064	1.78593	5.61e-08	SCPEP1	17q22	protein_coding	9.58686	9.81932	8.70201	8.85223	10.4162	10.3396	8.72567	9.04346	11.5415	11.6228	8.99051	9.07124	9.86925	9.96778	8.49183	8.58102
Up	ENSG00000184923	1.78584	0.00235	NUTM2A	10q23.2	protein_coding	8.62858	8.50761	6.61875	6.49347	6.95875	7.40401	4.69475	4.53883	8.36787	8.16383	6.7055	6.93295	5.41285	5.88293	5.20969	5.12288
Up	ENSG00000179163	1.78351	8.94e-05	FUCA1	1p36.11	protein_coding	7.60539	7.61037	6.67529	6.85023	9.58288	9.44424	7.13812	7.9489	8.1108	7.99895	6.73121	6.75051	9.89507	10.0329	7.91015	7.89203
Up	ENSG00000287110	1.78322	1.72e-08		3q21.3	lncRNA	5.74116	5.96439	4.34817	4.36375	6.13624	5.9981	3.67345	4.40728	5.62661	5.78583	4.24853	4.12743	5.04228	4.62814	3.56786	4.19541
Up	ENSG00000185130	1.78185	0.0497	H2BC13	6p22.1	protein_coding	2	2.70948	2.72656	2.26	4.83642	3.48413	3.54401	3.5973	4.18502	4.42666	2	2.82989	5.35733	4.42895	3.24808	3.54982
Up	ENSG00000224888	1.78031	0.0532		16q24.3	lncRNA	3.34853	4.1335	2.21868	2	3.34233	2.67731	3.24403	2.59114	2.77355	2	2.30393	3.02626	3.68328	3.67469	2.25878	2.35095
Up	ENSG00000280332	1.77437	6.85e-05		19p13.11	TEC	4.56006	4.20149	3.30629	3.91254	5.01146	4.98008	2.86486	3.33303	5.54127	5.75018	3.52406	4.21056	4.49165	3.92237	3.46894	3.24914
Up	ENSG00000166343	1.77386	6.3e-06	MSS51	10q22.2	protein_coding	6.21158	5.82046	4.81882	5.05428	5.76468	5.48358	4.63243	4.18431	6.71073	6.49478	4.09862	4.03921	4.97008	5.06605	3.82946	3.54982
Up	ENSG00000279265	1.77373	0.0384		7q31.33	TEC	3.0222	2.70948	2.72656	2	3.9123	3.76411	2.34905	3.00926	2.77355	2.7427	2.55483	2	2.68092	3.13482	2.25878	2.35095
Up	ENSG00000123104	1.77336	0.000144	ITPR2	12p11.23	protein_coding	9.12323	9.12388	7.60857	7.78939	8.91621	9.42677	6.00492	6.22692	10.0686	9.9896	8.69316	8.72397	8.81743	8.91874	6.35403	6.67303
Up	ENSG00000214176	1.77283	1.41e-07	PLEKHM1P1	17q24.1	transcribed_unprocessed_pseudogene	7.87619	8.11227	6.82442	6.49347	7.61209	7.91449	5.79336	5.44302	7.99521	8.22355	5.66959	6.27813	6.74064	6.58024	5.6767	5.21133
Up	ENSG00000110076	1.77243	0.00149	NRXN2	11q13.1	protein_coding	6.3086	6.27956	3.64511	4.12339	7.18265	7.25353	5.11506	6.1467	5.89089	6.42866	5.16559	5.25596	5.72947	5.60429	3.12353	3.4073
Up	ENSG00000286760	1.77009	6.85e-05		6q27	lncRNA	3.83897	4.70159	4.14962	4.18733	5.69797	5.8561	3.54401	2.8153	4.57683	5.51553	3.26723	3.94524	4.59128	5.37406	3.66043	3.67952
Up	ENSG00000078687	1.76999	6.43e-06	TNRC6C	17q25.3	protein_coding	9.99517	9.65778	8.96083	9.01086	10.2587	10.6939	8.29896	8.41912	11.897	11.692	9.63432	9.8	10.1704	10.1367	8.61839	8.67345
Up	ENSG00000227477	1.76854	0.00684	STK4-AS1	20q13.12	lncRNA	3.48763	2.88515	2.40854	2.26	4.02546	3.76411	2.34905	3.18021	3.80039	4.81961	3.11935	3.73667	3.93158	3.76206	2.47812	2.63301
Up	ENSG00000156232	1.76647	2.93e-09	WHAMM	15q25.2	protein_coding	7.9013	8.00696	7.11754	7.19165	8.02654	8.26853	5.32665	5.50868	8.30454	8.31789	6.81772	6.75051	8.38599	8.3943	6.06326	5.8846
Up	ENSG00000197332	1.76524	5.35e-05		19p13.2	lncRNA	4.35729	3.98708	4.34817	4.66265	6.41075	6.07705	3.90196	4.40728	6.58842	6.35936	4.8741	4.62846	6.28517	6.04848	4.18154	4.19541
Up	ENSG00000006432	1.76363	0.00149	MAP3K9	14q24.2	protein_coding	8.95959	8.7652	8.33464	8.27472	8.61093	8.96262	5.61147	6.2463	8.71338	8.76011	6.62553	6.52548	8.42027	8.27683	4.74362	4.70222
Up	ENSG00000272872	1.7636	3.56e-05		22q11.1	lncRNA	6.50152	6.05906	5.47866	5.24665	6.08494	6.39724	4.49908	4.60036	7.7699	7.81277	5.34276	5.4046	5.54297	5.60429	4.90368	4.81943
Up	ENSG00000151006	1.76296	6.64e-11	PRSS53 ENSG00000151006	16p11.2	protein_coding	7.55091	7.41658	6.3788	6.70487	7.79877	7.64763	4.92016	5.54043	8.13284	8.25568	6.30451	5.90649	7.89984	7.20466	5.74171	6.32212
Up	ENSG00000127418	1.76075	8.59e-20	FGFRL1	4p16.3	protein_coding	10.7182	10.6282	8.70653	8.58181	11.0225	11.0195	9.62793	9.49003	11.336	11.3593	9.12019	9.08782	11.0171	10.9712	9.58911	9.59828
Up	ENSG00000243701	1.75794	0.0308	DUBR	3q13.12	lncRNA	4.12128	3.73514	3.30629	2.48022	7.58465	8.03802	6.23203	6.60266	7.84304	7.73283	6.0217	6.13649	7.98473	8.04826	6.16156	5.80156
Up	ENSG00000287275	1.75707	0.0256		19p13.2	lncRNA	4.89605	4.79257	3.56757	3.57279	3.9123	4.20005	3.06687	3.33303	3.9403	3.74698	2	2.60252	3.00379	2.84581	2.47812	2
Up	ENSG00000100564	1.75673	9.88e-18	PIGH	14q24.1	protein_coding	8.9774	8.93208	7.89314	7.36757	9.8229	9.57239	7.72064	7.66195	8.89204	8.99907	6.99792	7.2795	9.6119	9.54354	7.64154	7.99529
Up	ENSG00000279434	1.75544	0.0684		14q13.2	TEC	3.19457	3.3116	2.57629	2.67124	3.15606	2.67731	2.34905	2.32564	2.77355	3.88487	2	2.33249	2.2643	2.26221	2	2.63301
Up	ENSG00000198408	1.75466	8.23e-06	OGA	10q24.32	protein_coding	12.0359	11.9927	11.0305	11.0321	12.6326	12.7066	11.166	11.0892	14.0534	14.0451	11.7489	11.5819	11.8696	11.9169	10.7485	10.7723
Up	ENSG00000124713	1.75455	0.0943	GNMT	6p21.1	protein_coding	2	2	2.40854	2.67124	3.78951	4.60712	2.62988	2.8153	2.43801	3.23057	2	2.82989	3.4903	3.58168	2.66848	2.35095
Up	ENSG00000187730	1.7533	0.0366	GABRD	1p36.33	protein_coding	5.46629	5.88391	5.24958	4.94754	6.45182	6.78986	4.97141	5.10377	3.47179	4.12648	2.30393	2	7.2246	7.17313	5.11472	4.87464
Up	ENSG00000167103	1.75285	0.000238	PIP5KL1	9q34.11	protein_coding	5.49955	5.66056	3.64511	3.47369	6.05859	6.10243	4.35214	5.14565	5.19517	5.55739	3.742	4.56669	4.772	5.0313	3.66043	2.35095
Up	ENSG00000168970	1.75261	5.28e-07	JMJD7-PLA2G4B ENSG00000168970	15q15.1	protein_coding	7.59003	7.68945	6.67529	6.66049	8.44284	8.52469	6.78402	7.47748	9.30835	9.63627	6.92184	6.57338	9.14297	8.88993	7.98366	6.95507
Up	ENSG00000215039	1.75252	0.0428	CD27-AS1	12p13.31	lncRNA	4.68096	4.50035	2.21868	2.67124	6.13624	6.58902	4.18852	4.71608	2.43801	4.81961	3.52406	4.62846	4.772	3.99631	3.66043	2.35095
Up	ENSG00000125534	1.75164	3.39e-06	PPDPF	20q13.33	protein_coding	11.9729	12.039	10.5701	10.6023	10.9941	10.8082	9.30233	9.23023	12.3712	12.2033	10.198	10.3602	10.96	10.958	8.81244	9.00265
Up	ENSG00000235655	1.75014	0.000384	H3P6	2q31.1	processed_pseudogene	6.01859	6.19869	5.09236	5.05428	8.36972	8.63752	6.69536	7.18788	8.6688	8.72381	6.49659	6.50915	7.62801	7.41473	6.14564	6.08519
Up	ENSG00000133816	1.74994	0.0432	MICAL2	11p15.3	protein_coding	9.60417	9.63798	7.74691	7.8889	7.82245	7.84099	6.16757	5.948	4.88464	4.51428	3.742	3.35338	8.81228	8.79989	7.25292	7.19088
Up	ENSG00000162231	1.7492	9.96e-27	NXF1	11q12.3	protein_coding	12.1444	12.1699	10.3197	10.2429	12.061	12.0001	10.0461	9.79152	11.3812	11.3645	9.78458	9.87995	11.746	11.6255	10.2945	10.2927
Up	ENSG00000073711	1.7483	6.06e-09	PPP2R3A	3q22.2	protein_coding	8.0602	7.90869	6.71179	6.60304	9.09213	9.43178	7.52011	7.52585	9.38384	9.31798	7.65762	7.92153	9.54514	9.48695	7.33245	7.58777
Up	ENSG00000131981	1.74822	0.00334	LGALS3	14q22.3	protein_coding	9.54367	9.77677	7.27828	7.21485	7.28847	7.28712	5.44014	6.20728	8.13284	8.1226	7.40961	7.34536	6.85531	6.8026	5.04775	5.51919
Up	ENSG00000156453	1.74637	0.0491	PCDH1	5q31.3	protein_coding	7.69425	7.76442	5.2742	5.08818	5.30838	5.36274	2.62988	2.8153	8.26515	8.46808	6.86493	7.0839	5.26982	4.99569	4.8653	4.57464
Up	ENSG00000075618	1.74463	4.55e-07	FSCN1	7p22.1	protein_coding	15.9986	15.9978	13.8432	13.8663	14.7674	15.0382	13.3111	13.1775	14.0212	13.995	12.6808	12.7874	14.6103	14.6358	13.2906	13.2331
Up	ENSG00000205927	1.74291	0.000245	OLIG2	21q22.11	protein_coding	5.65523	5.03546	3.98042	3.36728	6.11082	5.23085	3.40181	3.47121	5.92499	5.78583	4.91953	4.85208	4.68446	4.42895	3.46894	3.24914
Up	ENSG00000172201	1.74249	7.65e-08	ID4	6p22.3	protein_coding	11.8291	11.7711	9.47516	9.27828	12.1072	11.9745	10.3759	10.5173	12.4432	12.3463	10.9766	10.9223	11.2536	11.3947	9.40738	9.38666
Up	ENSG00000223509	1.74244	1.26e-13		15q13.3	transcribed_processed_pseudogene	7.11959	7.22569	6.13182	6.00076	7.20685	7.14778	4.81185	4.60036	7.24383	7.45136	5.64276	5.63274	7.0863	6.9587	5.51256	5.12288
Up	ENSG00000277399	1.74182	0.0964	GPR179	17q12	protein_coding	4.12128	3.04173	3.30629	2.67124	3.65528	4.60712	2.34905	2	2.43801	2	2.30393	2	3.59002	2.48402	2.83662	2.86885
Up	ENSG00000258102	1.73985	0.00639	MAP1LC3B2 ENSG00000258102	12q24.22	protein_coding	4.56006	4.26642	3.30629	3.75264	5.79692	6.70955	5.36548	4.47455	5.49662	5.12812	2.95457	3.49277	4.54232	4.92172	2.66848	3.54982
Up	ENSG00000198909	1.73888	6.88e-08	MAP3K3	17q23.3	protein_coding	9.83503	9.77119	8.66059	8.71523	10.7023	10.778	8.71067	9.12162	11.5463	11.4812	9.80136	9.75397	10.6983	10.7134	8.65541	8.5559
Up	ENSG00000241975	1.73842	0.091	ELOCP19	1p22.2	processed_pseudogene	3.0222	3.4297	2.86264	2.67124	3.9123	3.99848	2.62988	2.32564	2.43801	2.41862	2	2.82989	2.85137	2.26221	2	2
Up	ENSG00000165861	1.73595	7.24e-10	ZFYVE1	14q24.2	protein_coding	10.0621	10.0898	8.52615	8.54567	9.29478	9.40142	7.24611	7.72547	8.97981	9.16732	7.03966	7.26984	9.46203	9.44301	7.82772	7.53733
Up	ENSG00000064309	1.73467	7.94e-16	CDON	11q24.2	protein_coding	9.08813	9.24763	8.32583	8.31821	10.0081	10.1819	7.84264	8.03499	9.91381	9.84077	8.18501	7.95808	10.4016	10.3736	8.59218	8.40466
Up	ENSG00000152926	1.73441	0.0013	ZNF117	7q11.21	protein_coding	9.90186	9.70246	8.4226	8.67676	8.74089	8.85099	6.60088	6.69017	10.2119	10.624	8.17099	8.18059	7.54346	7.48061	7.03682	6.70385
Up	ENSG00000088340	1.73342	4.78e-05	FER1L4	20q11.22	transcribed_unitary_pseudogene	6.28971	6.18196	6.07691	5.98285	6.64128	7.41419	5.15993	6.0397	7.28379	8.17059	4.31802	5.95552	7.28536	6.73942	4.41203	4.63984
Up	ENSG00000268895	1.73274	0.0003	A1BG-AS1	19q13.43	lncRNA	9.19604	9.02179	6.9896	7.52436	8.70736	8.64617	7.11551	6.98366	10.1555	10.3226	8.63307	8.2993	7.75697	7.95863	6.47367	6.52557
Up	ENSG00000197978	1.73129	1.33e-06	GOLGA6L9	15q25.2	protein_coding	9.021	8.93708	8.64652	8.78922	9.66813	9.81625	7.49406	7.6328	10.3531	10.408	7.87497	7.96408	9.11604	8.99285	7.03682	6.98046
Up	ENSG00000135048	1.73097	0.0894	CEMIP2	9q21.13	protein_coding	14.8153	14.8204	13.4094	13.3762	12.1479	12.3275	9.24361	8.91918	10.4234	10.5701	7.21385	7.03911	13.0703	13.124	10.7471	10.8833
Up	ENSG00000188042	1.73096	0.0463	ARL4C	2q37.1	protein_coding	9.13914	9.19648	8.32583	8.31464	8.82145	8.96953	5.90301	5.06063	5.24999	6.26146	3.11935	3.19907	8.8097	8.7791	6.68675	6.70385
Up	ENSG00000067177	1.73008	0.0376	PHKA1	Xq13.1	protein_coding	6.64219	6.49807	7.57924	7.51815	3.34233	3.48413	3.06687	2.59114	3.80039	3.23057	4.01738	3.73667	4.32799	3.84444	3.46894	2.86885
Up	ENSG00000136854	1.72934	1.74e-08	STXBP1	9q34.11	protein_coding	10.7997	10.7531	9.47516	9.68362	11.2736	11.1727	9.60378	9.81928	11.2411	11.0795	8.89425	9.08782	10.4271	10.3968	8.02342	7.85131
Up	ENSG00000175449	1.72824	1.25e-06	RFESD	5q15	protein_coding	5.74116	5.6362	4.20187	4.74994	6.94443	7.42429	5.47608	5.85006	6.40734	6.71418	4.8741	5.33219	6.72975	6.93069	4.90368	4.50635
Up	ENSG00000092096	1.72727	3.37e-13	SLC22A17	14q11.2	protein_coding	10.4671	10.412	8.75544	8.67397	10.897	10.5923	8.42839	9.0871	9.81955	9.76017	7.95894	8.13344	10.606	10.6288	9.25056	9.02112
Up	ENSG00000119508	1.72569	0.000189	NR4A3	9q31.1	protein_coding	6.38177	6.44296	4.71476	4.24857	8.07335	7.8782	6.90758	5.68945	6.35828	6.49478	5.34276	4.79934	7.35789	7.22786	5.40963	5.55344
Up	ENSG00000104067	1.72562	3.19e-13	TJP1	15q13.1	protein_coding	11.7466	11.7166	10.6333	10.6256	12.0585	12.2135	10.064	9.9885	12.4277	12.2012	11.0859	10.7892	12.9218	12.9559	10.7583	10.7429
Up	ENSG00000139508	1.72534	0.00421	SLC46A3	13q12.3	protein_coding	5.03863	4.95895	5.03589	4.91012	5.26294	5.59508	2.86486	3.00926	5.01697	4.59688	2.7685	3.73667	6.53081	6.67334	4.46432	4.50635
Up	ENSG00000173013	1.72465	2.22e-05	CCDC96	4p16.1	protein_coding	4.68096	4.26642	4.03905	4.05647	6.16122	5.40416	2.62988	4.1016	5.85598	5.47242	4.56669	3.94524	5.59191	5.22826	3.66043	4.19541
Up	ENSG00000108669	1.72428	1.98e-11	CYTH1	17q25.3	protein_coding	9.65117	9.66682	8.19013	8.42817	10.7789	10.6654	9.14383	9.11899	10.9538	10.8908	8.97446	9.04316	10.9785	11.0202	9.22426	9.13857
Up	ENSG00000166507	1.72418	1.2e-05	NDST2	10q22.2	protein_coding	11.1629	11.2037	9.37202	9.39628	9.54067	9.4566	7.49406	7.82549	10.3279	10.3134	8.51226	8.75199	9.57587	9.58006	8.18407	8.09165
Up	ENSG00000168350	1.7224	0.0534	DEGS2	14q32.2	protein_coding	3.48763	3.04173	2	2	3.15606	3.32071	2.62988	3.33303	2.77355	3.00716	2.55483	2.33249	2.68092	4.62814	2.83662	2.63301
Up	ENSG00000125398	1.72227	0.0885	SOX9	17q24.3	protein_coding	10.9643	10.9326	7.52899	7.48036	11.2829	11.1719	9.20399	9.13207	11.2545	11.1349	10.2873	10.3568	5.41285	5.09998	4.61072	4.35924
Up	ENSG00000187554	1.72206	0.0814	TLR5	1q41	protein_coding	3.19457	3.8241	2.40854	2.48022	4.77301	4.86615	2	3.71325	3.27437	4.12648	2	2.33249	5.23943	5.48094	4.18154	4.63984
Up	ENSG00000140807	1.72093	0.0142	NKD1	16q12.1	protein_coding	10.938	10.9238	11.1633	11.2429	8.38039	8.54797	5.36548	6.18737	8.65363	8.49525	8.21264	8.39126	8.38252	8.33142	6.22356	6.24039
Up	ENSG00000242732	1.71982	0.00412	RTL5	Xq13.1	protein_coding	10.6531	10.7531	8.19013	8.11536	8.41196	8.3127	6.88102	7.43589	6.94475	7.3116	6.65268	7.17986	8.26297	8.05692	7.66407	7.53733
Up	ENSG00000058453	1.71962	3.24e-06	CROCC	1p36.13	protein_coding	9.51753	9.30091	7.04071	7.52436	10.8039	10.6023	9.26688	9.34927	10.5338	10.5299	8.34339	8.39571	10.6636	10.612	9.06192	9.07516
Up	ENSG00000266441	1.71955	0.0795	ARHGAP28-AS1	18p11.31	lncRNA	2.33085	2	2	2.99088	4.02546	4.20005	2.62988	2.32564	3.04558	3.42398	2.55483	2.60252	2.68092	3.13482	2.47812	2.35095
Up	ENSG00000157890	1.71621	0.000841	MEGF11	15q22.31	protein_coding	5.92376	6.07727	4.20187	3.83481	5.16754	5.08568	4.35214	4.01387	4.29339	4.675	4.24853	3.35338	4.72889	4.48138	2.47812	2.86885
Up	ENSG00000120129	1.71596	0.00877	DUSP1	5q35.1	protein_coding	9.78533	9.71995	7.44475	7.30409	8.18718	8.46234	7.38489	7.29411	6.33311	5.82062	5.50054	4.90295	7.34367	7.16513	5.99379	6.38051
Up	ENSG00000114626	1.71547	0.000222	ABTB1	3q21.3	protein_coding	8.48651	8.14286	6.95195	6.94577	7.8067	7.30909	4.56729	5.33855	7.02553	7.27444	6.54086	6.31617	7.67418	7.46116	4.46432	4.87464
Up	ENSG00000079950	1.71504	4.49e-09	STX7	6q23.2	protein_coding	9.66406	9.58963	8.46331	8.41821	11.141	11.0011	9.24361	9.51021	10.2426	10.418	8.18035	8.32284	10.687	10.8254	9.02104	8.95861
Up	ENSG00000287080	1.7126	0.0235	H3C3	6p22.2	protein_coding	2.33085	3.4297	2.72656	2.67124	4.70668	4.67636	3.24403	2.59114	4.57683	4.59688	3.40135	4.7446	5.83486	5.53155	3.82946	3.24914
Up	ENSG00000237232	1.71209	0.0139	ZNF295-AS1	21q22.3	lncRNA	2.33085	3.04173	3.30629	2.83989	4.31979	4.29117	2.86486	2.59114	3.47179	3.5945	3.11935	2	3.85347	4.1337	2.66848	2.35095
Up	ENSG00000247853	1.71136	0.000192		12p13.31	lncRNA	4.62178	4.7478	2.98698	3.57279	4.63716	5.63041	3.67345	4.1016	3.9403	3.42398	3.40135	3.61986	4.85452	5.48094	3.46894	3.07149
Up	ENSG00000144749	1.71122	0.0245	LRIG1	3p14.1	protein_coding	9.40575	9.4724	7.44475	7.3397	8.74502	8.90968	5.15993	5.37422	10.596	10.6129	9.67131	9.60252	11.6026	11.6454	9.7386	9.53756
Up	ENSG00000108582	1.71065	3.84e-15	CPD	17q11.2	protein_coding	11.7418	11.7429	10.6563	10.6932	11.6704	11.8143	9.73376	9.79317	12.6646	12.6111	10.5508	10.4367	12.083	12.2251	10.4861	10.6109
Up	ENSG00000272140	1.71064	0.000483		10q22.2	lncRNA	4.73781	4.50035	3.98042	3.57279	4.56412	4.60712	3.06687	2.32564	5.07885	5.71363	3.52406	4.03921	4.00568	3.99631	3.36273	2.86885
Up	ENSG00000008086	1.71051	0.0389	CDKL5	Xp22.13	protein_coding	7.08714	6.89706	5.09236	4.984	7.39761	8.02481	5.28674	5.82451	10.1501	10.0217	8.47472	8.57896	7.27791	7.29532	5.48751	5.55344
Up	ENSG00000272009	1.71043	0.0115		6p22.1	lncRNA	2.82641	2.88515	2.72656	2.48022	3.9123	4.10278	2.86486	2.32564	4.06785	3.5945	2	3.35338	3.59002	2.99754	2.66848	2.63301
Up	ENSG00000272054	1.70891	0.0247		2p22.2	lncRNA	3.19457	3.3116	2.40854	3.47369	4.13038	5.32011	3.54401	2.8153	3.47179	3.74698	2.55483	2.33249	5.38536	5.42849	3.82946	4.27965
Up	ENSG00000135414	1.70724	3.92e-15	GDF11	12q13.2	protein_coding	11.9869	11.9864	10.6008	10.6234	11.5749	11.6599	9.91156	10.1745	12.1459	12.3181	9.90662	10.0176	11.2762	11.2468	9.70231	9.65458
Up	ENSG00000148798	1.70688	0.0988	INA	10q24.33	protein_coding	9.13121	8.92204	7.43387	7.2896	5.82845	5.59508	5.20345	3.5973	7.13152	6.9207	5.30903	4.99963	3.85347	4.53198	3.24808	2.63301
Up	ENSG00000135622	1.70603	4.45e-06	SEMA4F	2p13.1	protein_coding	8.95959	9.02883	6.96713	7.28229	10.3251	10.3634	8.36752	8.26139	10.1429	10.1123	9.08573	9.16802	10.6193	10.5665	8.48235	8.53891
Up	ENSG00000102981	1.70535	0.0312	PARD6A	16q22.1	protein_coding	4.28283	3.04173	3.2075	3.91254	7.05519	6.05121	5.11506	5.44302	4.57683	5.07147	3.40135	3.19907	7.13664	7.28798	4.90368	5.61958
Up	ENSG00000163251	1.70484	0.000945	FZD5	2q33.3	protein_coding	5.76871	5.53442	5.8501	5.92776	8.09296	8.19374	5.28674	5.57149	5.70719	5.71363	5.9136	5.72045	8.2247	8.0741	5.99379	5.68282
Up	ENSG00000279233	1.70421	3.76e-05		12q24.31	TEC	5.62541	5.94469	4.25231	4.30731	6.23366	5.9981	4.18852	4.1016	4.57683	4.42666	3.63714	3.02626	5.81439	5.40153	4.97751	4.01057
Up	ENSG00000259802	1.70406	0.0017		5p15.2	lncRNA	4.12128	3.64033	3.7187	3.83481	6.53062	6.22305	4.18852	4.87391	5.70719	4.88681	3.11935	3.94524	5.79362	4.88326	3.74742	4.43467
Up	ENSG00000167106	1.70125	1.09e-12	FAM102A	9q34.11	protein_coding	10.024	10.0292	7.15778	7.50567	9.28345	9.1779	7.55413	7.74604	8.77075	8.58399	8.06886	7.85202	9.43043	9.32063	7.84261	7.91196
Up	ENSG00000277149	1.7003	3.92e-06	TYW1B	7q11.23	protein_coding	6.21158	6.02193	4.6026	4.87171	6.11082	6.0249	3.67345	5.06063	7.23026	7.15684	5.66959	5.57115	6.46666	5.99538	4.51479	4.43467
Up	ENSG00000227370	1.70005	0.0185		22q13.2	processed_pseudogene	4.35729	3.73514	2.98698	2.99088	4.02546	3.76411	2.34905	2.59114	4.66015	4.12648	3.26723	3.35338	2.48759	2.48402	2.25878	2.63301
Up	ENSG00000116191	1.6993	0.0459	RALGPS2	1q25.2	protein_coding	5.65523	5.96439	4.71476	5.1213	7.15804	7.1839	3.54401	3.92045	9.02373	8.75562	7.82213	7.78579	7.74079	7.8581	4.46432	4.27965
Up	ENSG00000269176	1.69795	2.5e-05		11q12.3	lncRNA	5.46629	5.10812	4.09539	4.30731	5.30838	6.0249	3.54401	3.47121	4.06785	4.23363	4.09862	3.35338	5.56765	5.88293	3.90708	4.35924
Up	ENSG00000272677	1.69708	0.00414	HNRNPD-DT	4q21.22	lncRNA	3.19457	3.18296	2.98698	3.12755	5.51628	5.18406	4.18852	3.47121	4.4884	4.81961	2.7685	3.35338	4.07616	4.37453	3.46894	2.63301
Up	ENSG00000143324	1.69692	1.76e-11	XPR1	1q25.3	protein_coding	10.9058	10.9332	9.90763	9.993	12.03	12.0749	10.154	10.2291	11.4025	11.1834	9.50992	9.38935	12.1338	12.1693	10.2223	10.3265
Up	ENSG00000173599	1.69664	0.000496	PC	11q13.2	protein_coding	9.61748	9.50303	8.39761	8.56385	9.28345	9.29536	7.55413	7.64014	9.72837	9.61907	7.93149	7.52663	11.3611	11.3706	9.63546	9.41021
Up	ENSG00000070476	1.69638	1.32e-19	ZXDC	3q21.3	protein_coding	9.73908	9.64562	8.21894	8.30746	9.51425	9.59268	7.29722	7.77968	9.08909	9.12619	7.70379	7.89664	9.98253	9.96549	7.96109	8.07407
Up	ENSG00000225663	1.69604	9.59e-09	MCRIP1	17q25.3	protein_coding	10.7905	10.8134	9.11698	9.1677	11.615	11.6187	10.1964	10.3716	11.5215	11.4342	9.32817	9.37365	12.0854	12.1425	10.3589	10.3607
Up	ENSG00000234719	1.69149	0.000134	NPIPB2	16p13.13	protein_coding	4.62178	4.7478	3.56757	3.66552	5.62802	4.98008	3.40181	2.8153	5.54127	4.74912	4.56669	3.02626	4.07616	4.42895	3.46894	3.54982
Up	ENSG00000146278	1.6883	2.15e-16	PNRC1	6q15	protein_coding	10.6308	10.5739	8.67915	8.75534	10.5427	10.7269	8.98768	9.53603	10.2375	10.2269	8.60554	8.60609	10.1865	10.175	8.0998	8.21979
Up	ENSG00000167065	1.68758	4.48e-11	DUSP18	22q12.2	protein_coding	8.22338	8.09002	6.61875	6.95498	8.17497	7.84099	6.25289	6.35741	7.28379	7.33586	5.58754	5.57115	7.89497	8.06124	6.39502	5.74341
Up	ENSG00000081320	1.68579	1.49e-05	STK17B	2q32.3	protein_coding	9.28933	9.35042	8.38918	8.26734	8.80172	8.67607	6.33345	6.75924	9.69171	9.3979	7.69728	7.66571	8.56208	8.70386	6.26838	6.26126
Up	ENSG00000150510	1.68511	0.0469	FAM124A	13q14.3	protein_coding	5.12641	5.36688	3.85549	3.12755	6.94443	7.31995	6.00492	5.82451	5.24999	4.12648	2.95457	2.33249	7.37196	7.49343	5.97589	5.29467
Up	ENSG00000115109	1.68436	0.0015	EPB41L5	2q14.2	protein_coding	10.0212	10.0853	8.09316	8.04375	9.89913	10.0543	8.39594	8.71177	11.793	12.0213	10.1015	10.1965	9.54514	9.71071	8.36001	8.26699
Up	ENSG00000280828	1.68193	0.0531		7q32.1	unprocessed_pseudogene	2.82641	3.04173	2	2	2.94213	3.76411	2.34905	2.32564	4.39418	2.7427	3.40135	2.60252	3.93158	3.26016	2.98719	2.86885
Up	ENSG00000070214	1.68103	0.000324	SLC44A1	9q31.1	protein_coding	10.0053	10.0162	8.94175	8.99531	10.4508	10.9213	9.08687	9.56333	12.4927	12.4944	10.4344	10.4116	10.6413	10.7169	9.22805	9.40553
Up	ENSG00000228436	1.67993	0.00789		1p34.3	lncRNA	4.68096	5.07225	4.6026	4.70696	5.73171	6.19972	3.67345	3.71325	4.39418	4.59688	2.30393	2.33249	4.59128	4.71829	3.12353	3.79851
Up	ENSG00000123933	1.67989	6.22e-15	MXD4	4p16.3	protein_coding	11.4223	11.4485	9.03653	9.15576	10.9871	10.9833	9.31974	9.78822	10.8322	10.6067	9.33866	9.38711	10.3195	10.3224	8.84978	8.88991
Up	ENSG00000238039	1.67903	0.0963		Xq28	lncRNA	3.93934	3.73514	2.86264	3.12755	3.78951	3.1364	2	2.59114	3.27437	3.23057	2	2.33249	3.00379	2	2	3.07149
Up	ENSG00000198517	1.67771	0.00944	MAFK	7p22.3	protein_coding	10.3938	10.3195	9.23454	9.15376	9.0758	8.72183	8.0174	7.39306	9.92439	9.62154	7.50209	6.89575	8.80452	8.67037	4.94107	4.81943
Up	ENSG00000170776	1.6767	1.93e-07	AKAP13	15q25.3	protein_coding	12.8068	12.7584	11.1583	11.2168	11.4557	11.8773	9.52235	9.54584	12.2692	11.9485	10.0829	10.049	11.6708	11.7117	10.5366	10.6028
Up	ENSG00000166592	1.67664	0.0699	RRAD ENSG00000166592	16q22.1	protein_coding	2.82641	2.88515	2.40854	2.99088	5.43668	5.27617	2.86486	3.33303	2	3.00716	2.30393	2.82989	3.68328	3.26016	3.12353	3.54982
Up	ENSG00000260774	1.67454	0.00556		5p15.33	lncRNA	4.56006	4.06214	3.78871	3.25239	4.22819	4.29117	2.86486	2.32564	4.66015	4.01073	3.63714	2.82989	3.26746	3.58168	2.25878	2.35095
Up	ENSG00000115266	1.67443	0.0102	APC2	19p13.3	protein_coding	8.10411	8.0537	8.17713	8.59365	9.20153	9.28431	5.79336	6.92474	7.92955	7.59895	7.03966	6.96921	9.58345	9.35617	3.82946	4.87464
Up	ENSG00000288721	1.67313	0.00177		6p21.1	protein_coding	4.12128	4.65385	3.39874	3.12755	4.83642	4.67636	2.34905	3.5973	4.39418	5.23515	2.95457	3.61986	3.59002	3.58168	2.47812	4.01057
Up	ENSG00000255439	1.67312	0.00108		16p11.2	protein_coding	6.75666	6.2952	5.36867	5.68356	7.14558	7.37306	5.54536	5.22593	7.68291	7.99895	5.66959	6.55759	5.66233	6.82307	5.46201	2.63301
Up	ENSG00000225151	1.67188	9.31e-06	GOLGA2P7	15q25.2	transcribed_unprocessed_pseudogene	10.587	10.4201	10.3018	10.2874	11.2829	11.1949	9.23052	9.98993	12.7236	12.7279	10.4615	10.6036	11.7011	11.6569	9.73461	9.66832
Up	ENSG00000116761	1.67156	0.000371	CTH	1p31.1	protein_coding	4.79251	5.3064	4.48099	4.05647	6.7605	6.77415	4.00393	4.97029	6.47794	6.51616	5.89098	5.36885	6.38572	6.42826	4.56355	3.4073
Up	ENSG00000249624	1.67123	0.00412		21q22.11	protein_coding	5.24882	3.64033	4.09539	2.67124	4.22819	5.82594	3.90196	4.01387	5.99085	5.38214	4.09862	4.03921	5.46632	6.24326	5.17872	2.86885
Up	ENSG00000092421	1.67063	0.0595	SEMA6A	5q23.1	protein_coding	7.65051	7.7071	3.64511	4.47041	10.0218	10.299	8.98768	8.70478	7.86077	7.80411	4.82721	4.12743	9.08005	9.05472	7.52941	7.3552
Up	ENSG00000143178	1.67058	0.000175	TBX19	1q24.2	protein_coding	4.79251	5.07225	3.78871	3.25239	6.16122	6.57095	4.49908	5.47623	5.24999	5.55739	3.9313	4.36371	6.23983	5.65082	4.11766	4.10595
Up	ENSG00000228486	1.66985	0.0275	C2orf92	2q11.2	protein_coding	5.16838	5.3064	5.11978	5.01957	5.82845	5.9981	2.34905	3.92045	5.30281	5.28583	2.95457	3.35338	4.14336	3.99631	2.25878	2.86885
Up	ENSG00000177169	1.6694	1.28e-32	ULK1	12q24.33	protein_coding	11.0119	11.0063	9.52729	9.53485	11.2107	11.1591	9.03662	9.18073	10.9204	10.9121	9.23018	9.62163	10.655	10.6259	8.93332	9.06332
Up	ENSG00000163683	1.66918	5.6e-12	SMIM14	4p14	protein_coding	9.00661	9.00286	7.83641	7.58497	10.0933	10.1714	8.12316	8.69424	10.2032	10.121	8.16157	8.61756	9.72041	9.87038	8.04075	8.10903
Up	ENSG00000197599	1.66873	0.0172	CCDC154	16p13.3	protein_coding	3.61449	3.64033	3.10145	2.83989	3.65528	2.67731	2	2.59114	2.77355	4.23363	2.55483	2.33249	2.85137	3.37548	2.47812	2.63301
Up	ENSG00000271913	1.66825	0.0153	TAGAP-AS1	6q25.3	lncRNA	3.48763	4.06214	4.20187	3.57279	6.71061	6.4575	4.42748	5.37422	5.35376	4.675	3.52406	2.33249	5.43983	5.50647	3.46894	4.27965
Up	ENSG00000230002	1.66731	7.41e-05	ALMS1-IT1	2p13.1	lncRNA	3.83897	3.53886	3.10145	3.25239	4.83642	4.45777	3.40181	2.59114	4.66015	4.88681	3.26723	3.35338	4.63862	4.95918	3.74742	3.67952
Up	ENSG00000184557	1.66418	0.00652	SOCS3	17q25.3	protein_coding	11.0482	11.0945	8.48456	8.3639	7.36572	8.19964	7.43139	7.39306	10.3038	10.2653	9.58584	9.35778	9.31313	9.24682	6.99299	6.95507
Up	ENSG00000232648	1.66363	0.00839		4q35.1	lncRNA	4.28283	3.8241	3.2075	3.9863	4.63716	4.29117	2.62988	2.59114	4.88464	4.95103	3.63714	3.35338	3.59002	2.99754	2.25878	2.63301
Up	ENSG00000132906	1.66147	7.21e-08	CASP9	1p36.21	protein_coding	6.81066	6.92749	6.44535	6.64918	8.30954	8.32892	6.46444	6.58755	7.89557	7.52704	5.58754	5.82968	8.3076	8.60393	6.48637	6.45486
Up	ENSG00000185022	1.6607	0.002	MAFF	22q13.1	protein_coding	7.84419	7.55296	6.52955	6.49347	9.20454	9.19275	7.25648	7.02912	5.45056	5.71363	5.84463	6.19891	8.07785	8.16105	5.95776	6.19773
Up	ENSG00000080546	1.66046	1.01e-14	SESN1	6q21	protein_coding	8.87341	8.66641	8.21259	8.27472	9.63953	9.71292	7.52011	7.75283	9.4021	9.44047	7.63056	7.70924	9.93946	9.90198	7.80255	7.81649
Up	ENSG00000138834	1.66011	9.01e-25	MAPK8IP3	16p13.3	protein_coding	11.5453	11.3447	10.1126	10.2523	11.7191	11.7041	9.677	9.80465	11.6249	11.8189	9.50806	9.51528	11.2141	11.0113	10.0745	9.77556
Up	ENSG00000119711	1.65947	0.000117	ALDH6A1	14q24.3	protein_coding	6.38177	6.21523	6.95956	6.78972	7.93536	7.89283	5.32665	5.89986	7.88695	8.23003	5.40796	5.82968	7.39971	7.49343	4.70066	5.41129
Up	ENSG00000079156	1.65946	0.0684	OSBPL6	2q31.2	protein_coding	8.183	8.28674	5.41368	5.44281	7.12033	7.3626	5.0209	4.47455	10.6981	10.741	8.82134	8.79303	10.5106	10.5381	9.33549	9.29095
Up	ENSG00000241769	1.65812	0.00106	LINC00893	Xq28	lncRNA	3.73109	4.87816	3.10145	3.91254	3.78951	4.37688	2.62988	3.33303	4.29339	5.28583	3.52406	3.35338	4.68446	3.48226	2.83662	2.86885
Up	ENSG00000270108	1.65743	0.0154		14q32.33	lncRNA	3.73109	3.04173	2.72656	2.67124	3.34233	2.92504	2	3.18021	3.04558	3.74698	2	2.60252	3.77088	2.99754	2.47812	2.63301
Up	ENSG00000236184	1.65714	0.0757	TCEA1P4	9p21.1	processed_pseudogene	3.0222	2.70948	2.72656	2.26	3.15606	3.1364	2	3.00926	3.04558	2.41862	2	2	4.38463	3.13482	2.83662	2.86885
Up	ENSG00000113369	1.65695	3.07e-07	ARRDC3	5q14.3	protein_coding	9.09086	8.90939	6.72077	6.6263	9.68545	9.96723	8.45564	8.77984	9.55144	9.71466	7.52431	7.62082	9.28551	9.60243	8.06211	7.86501
Up	ENSG00000153234	1.65684	0.0344	NR4A2	2q24.1	protein_coding	6.3086	6.23158	4.30103	4.94754	7.91348	7.464	6.27346	5.948	4.57683	4.42666	4.24853	4.12743	5.61576	5.09998	2.47812	3.67952
Up	ENSG00000268182	1.65651	0.0315	SMIM17 ENSG00000268182	19q13.43	protein_coding	2.5998	2.88515	2.57629	2	4.13038	3.76411	3.06687	2.32564	3.47179	3.23057	3.11935	2.33249	3.68328	2.67623	2.66848	2.35095
Up	ENSG00000273320	1.65529	0.0308		7q22.3	lncRNA	3.83897	3.4297	3.2075	3.47369	5.26294	4.74244	3.40181	4.1016	2.77355	3.00716	2.30393	2	4.772	5.06605	3.36273	2.86885
Up	ENSG00000164300	1.65286	2.94e-12	SERINC5	5q14.1	protein_coding	10.2226	10.3683	8.01133	7.92686	10.032	10.2316	8.62924	8.68006	9.59709	9.54559	8.59158	8.50679	9.42369	9.43472	7.5477	7.76627
Up	ENSG00000173517	1.65172	4.18e-14	PEAK1	15q24.3	protein_coding	11.8352	11.8026	10.2586	10.3001	10.9328	11.3454	9.45642	9.538	11.932	12.0357	10.2534	10.1773	11.1934	11.2726	9.55334	9.67999
Up	ENSG00000130558	1.65153	0.000253	OLFM1	9q34.3	protein_coding	11.1295	11.1352	9.31533	9.201	9.50208	9.44424	8.46908	8.83208	11.0745	10.904	9.24587	8.87496	8.95237	8.902	7.70268	7.55434
Up	ENSG00000107362	1.64944	3.49e-55	ABHD17B	9q21.13	protein_coding	9.84477	9.9658	8.60589	8.54871	10.2774	10.3018	8.31393	8.45704	10.2908	10.1908	8.53068	8.75199	9.96754	10.1047	8.318	8.30266
Up	ENSG00000259562	1.64937	0.0102		15q25.1	transcribed_processed_pseudogene	4.03317	3.53886	3.30629	2.26	3.78951	3.88605	2	2.32564	3.47179	4.12648	2.55483	3.02626	3.85347	2.67623	3.12353	3.07149
Up	ENSG00000213139	1.64935	0.00273	CRYGS	3q27.3	protein_coding	5.24882	4.79257	4.03905	4.41807	4.77301	4.67636	3.67345	2.8153	4.73893	5.18263	3.11935	3.02626	3.77088	3.76206	2.66848	2.63301
Up	ENSG00000151729	1.64877	0.00747	SLC25A4	4q35.1	protein_coding	10.1046	10.1264	8.75325	8.78147	9.12424	9.15685	7.11551	7.07319	9.17305	9.14003	7.59601	7.5901	7.69112	7.86799	4.74362	5.12288
Up	ENSG00000205702	1.64874	5.47e-06	CYP2D7	22q13.2	polymorphic_pseudogene	5.94806	5.82046	5.03589	5.21632	6.18577	5.36274	3.54401	4.01387	5.82019	6.69556	3.742	4.90295	6.12815	5.37406	4.2427	4.35924
Up	ENSG00000119771	1.64759	0.028	KLHL29	2p24.1	protein_coding	11.5318	11.4335	10.8314	10.9101	10.0269	9.80663	6.63306	6.66158	9.59709	9.51405	7.69075	7.87131	9.3721	9.42806	6.59591	6.68852
Up	ENSG00000171962	1.64577	5.1e-05	DRC3	17p11.2	protein_coding	5.71308	4.60448	3.30629	3.9863	5.94811	5.40416	3.40181	4.33672	4.18502	4.33337	3.63714	3.73667	4.93258	4.99569	3.56786	4.19541
Up	ENSG00000221890	1.64565	0.043	NPTXR	22q13.1	protein_coding	12.7198	12.7109	8.63706	8.61996	8.66432	9.05977	4.75449	4.65938	8.65871	9.23658	4.82721	4.28917	7.77297	7.79217	4.94107	4.92782
Up	ENSG00000163945	1.64535	6.59e-10	UVSSA	4p16.3	protein_coding	8.76475	8.88634	8.38918	8.48335	9.70894	10.1684	8.07125	8.24704	10.1284	10.0803	8.0789	7.95808	9.58647	9.45944	7.51708	7.24427
Up	ENSG00000214562	1.64489	0.0117	NUTM2D	10q23.2	protein_coding	9.15749	9.14345	7.48748	7.38813	7.49906	7.79502	5.57879	5.54043	9.70158	9.71003	8.45171	7.99958	7.03414	7.14902	5.29879	5.58689
Up	ENSG00000122550	1.64421	6.66e-32	KLHL7	7p15.3	protein_coding	10.3431	10.4631	9.10159	9.08827	10.8324	10.7401	8.93379	9.27337	10.4947	10.4447	9.04276	9.28532	10.9114	10.9405	8.60389	8.75296
Up	ENSG00000115548	1.64409	1.85e-11	KDM3A	2p11.2	protein_coding	10.8761	10.8589	9.30342	9.40135	10.8295	11.0926	9.13823	9.22291	11.9855	11.8774	10.1547	10.099	11.1609	11.1795	9.81862	9.75548
Up	ENSG00000257379	1.64386	0.000477		12q13.13	lncRNA	7.62812	7.79775	6.62833	6.59127	7.44923	6.96613	4.97141	5.18635	7.56895	7.64821	5.37573	3.94524	6.42676	5.97724	6.25359	4.70222
Up	ENSG00000174485	1.64309	9.51e-15	DENND4A	15q22.31	protein_coding	9.94173	9.78925	8.7985	8.67397	10.1333	10.253	8.41919	8.65127	11.1221	10.8022	9.15146	9.1861	10.4355	10.4129	8.64977	8.58102
Up	ENSG00000169710	1.64302	1.01e-06	FASN	17q25.3	protein_coding	15.8686	15.812	13.3935	13.4598	15.2549	16.2604	13.7158	14.4053	14.5545	15.1241	12.774	13.0165	14.7727	14.738	14.2677	14.281
Up	ENSG00000178623	1.64266	0.0122	GPR35	2q37.3	protein_coding	5.16838	4.99772	3.91931	3.66552	5.11737	5.23085	3.90196	4.1016	2.43801	2.7427	2.7685	2.60252	5.49233	5.31749	3.74742	3.54982
Up	ENSG00000230583	1.64156	0.0204	GTF2IRD1P1	7q11.21	transcribed_unprocessed_pseudogene	4.03317	2.88515	2.72656	2.67124	2.94213	3.76411	2.34905	2.32564	4.29339	2.7427	3.26723	2.82989	3.14164	3.37548	2.66848	2
Up	ENSG00000156050	1.64121	1.26e-16	FAM161B	14q24.3	protein_coding	8.17787	8.24708	6.4775	6.4021	7.76657	7.81051	6.18938	6.1467	7.4334	7.15684	5.82089	5.72045	7.66278	7.63903	6.17731	6.39946
Up	ENSG00000143819	1.63993	3.67e-05	EPHX1	1q42.12	protein_coding	12.1175	12.1763	10.6534	10.7572	11.0369	10.8677	8.83348	9.04899	10.5366	10.5128	9.2234	9.45901	11.2654	11.2809	9.16427	9.06629
Up	ENSG00000130589	1.63967	0.016	HELZ2	20q13.33	protein_coding	11.6897	11.6622	10.3755	10.3979	10.0787	9.9946	8.24791	8.39762	10.4144	10.5313	7.50953	7.85848	8.82769	8.67601	6.94779	7.00541
Up	ENSG00000162552	1.63849	0.0779	WNT4	1p36.12	protein_coding	7.9013	7.80869	6.56987	6.49347	5.11737	5.44442	2	2	8.01117	7.99134	5.53013	5.4046	6.44018	6.54372	5.80392	6.32212
Up	ENSG00000198342	1.63821	7.64e-07	ZNF442	19p13.2	protein_coding	6.68618	6.6639	5.54085	5.38943	6.47193	6.41761	4.18852	4.33672	5.40297	5.8546	4.38432	4.43459	5.93308	6.0997	4.2427	4.76201
Up	ENSG00000182871	1.63742	0.0252	COL18A1	21q22.3	protein_coding	11.8973	11.9005	9.9378	9.99858	11.6435	11.821	11.5024	11.5518	13.9103	13.9336	11.7283	11.7507	10.1491	10.1182	8.318	8.2462
Up	ENSG00000112406	1.63739	1.79e-05	HECA	6q24.1	protein_coding	8.1932	8.42825	6.8655	7.27495	9.97505	10.0801	7.90986	8.17808	9.20808	9.15032	8.24423	8.20107	8.93114	9.01526	6.59591	6.62553
Up	ENSG00000143162	1.63638	5.81e-07	CREG1	1q24.2	protein_coding	9.32687	9.4895	8.14413	7.90325	10.032	10.2345	7.44051	7.71855	9.17305	9.33913	8.38446	8.17543	10.513	10.6914	8.97897	9.09273
Up	ENSG00000135049	1.63595	3.12e-05	AGTPBP1	9q21.33	protein_coding	8.61726	8.70791	7.99291	8.13981	10.1707	10.3059	9.03963	9.29214	11.2137	10.9752	9.25254	8.85248	10.7087	10.6746	8.60389	8.59342
Up	ENSG00000281183	1.63587	1.8e-06	NPTN-IT1	15q24.1	lncRNA	5.49955	5.56055	4.56319	4.61694	5.66342	5.40416	3.54401	4.26252	6.54524	6.61856	4.09862	4.36371	5.07706	5.37406	4.78533	4.35924
Up	ENSG00000163884	1.6356	0.00675	KLF15	3q21.3	protein_coding	3.83897	4.44533	4.81882	4.24857	5.11737	5.32011	2.62988	3.00926	4.88464	4.95103	3.26723	2.33249	5.17666	4.67392	2.83662	3.54982
Up	ENSG00000145246	1.63377	9.81e-07	ATP10D	4p12	protein_coding	10.6504	10.7797	9.27321	9.43137	10.2191	10.4213	8.26855	8.63299	9.52667	9.74441	8.04856	8.17543	9.68983	9.67035	7.80255	7.5027
Up	ENSG00000274810	1.63157	0.0816	NPHP3-ACAD11	3q22.1	protein_coding	6.3995	5.03546	2	4.18733	5.94811	5.79513	3.67345	2	4.29339	4.42666	4.91953	5.17547	2.85137	5.45495	3.36273	3.54982
Up	ENSG00000180730	1.63084	4.1e-05	SHISA2	13q12.13	protein_coding	13.9306	13.9624	12.1061	12.0676	13.7757	13.7949	11.4326	10.7766	12.2708	12.0532	10.9156	10.6885	12.4946	12.5634	12.1932	12.1787
Up	ENSG00000087884	1.62951	1.23e-08	AAMDC	11q14.1	protein_coding	7.59773	7.86218	6.43447	6.2457	8.5027	8.25727	6.23203	6.91266	8.85716	8.79114	7.45659	7.62082	8.58038	8.53428	6.42172	6.59298
Up	ENSG00000070540	1.62753	0.014	WIPI1	17q24.2	protein_coding	9.41884	9.51811	8.34919	8.32534	8.2409	7.85599	5.57879	5.77199	8.38634	8.35989	6.56964	6.72246	7.47338	7.77127	4.61072	4.35924
Up	ENSG00000182197	1.62514	2.22e-11	EXT1	8q24.11	protein_coding	11.9381	11.9467	10.2747	10.349	12.6279	12.6299	11.0745	10.6053	11.606	11.7439	9.96871	9.9268	12.3854	12.4486	11.0225	10.9926
Up	ENSG00000042317	1.62426	9.77e-06	SPATA7	14q31.3	protein_coding	6.28971	6.55116	4.78496	5.1213	7.59385	7.92875	5.28674	6.37512	7.50277	7.49509	6.25221	6.11508	6.62785	6.6957	5.14708	5.21133
Up	ENSG00000089116	1.62388	0.00951	LHX5	12q24.13	protein_coding	3.73109	4.20149	2.72656	2.48022	5.47703	3.99848	2.86486	2.32564	4.06785	3.42398	3.83976	4.21056	4.54232	4.37453	3.24808	3.07149
Up	ENSG00000140876	1.62344	0.000776	NUDT7	16q23.1	protein_coding	5.79573	5.56055	4.75028	4.94754	7.13301	6.85104	5.32665	5.948	5.74585	6.0134	3.52406	3.19907	6.76218	6.9587	4.78533	5.48412
Up	ENSG00000030582	1.62206	2.68e-09	GRN	17q21.31	protein_coding	12.5558	12.5731	11.4182	11.3835	12.0477	12.0572	9.71132	10.075	12.3121	12.37	10.4966	10.6794	11.9166	11.9536	10.1362	10.0962
Up	ENSG00000239521	1.62083	3.04e-07	CASTOR3	7q22.1	transcribed_unprocessed_pseudogene	8.15196	8.12983	7.52899	7.32556	8.79775	8.85473	6.95927	7.21764	9.44385	9.44326	7.61684	7.39951	8.26675	8.01752	6.1929	6.30212
Up	ENSG00000280047	1.62066	0.0555		5q31.3	TEC	3.61449	2.70948	2.57629	3.12755	4.02546	4.37688	2.34905	2.32564	2.77355	2.7427	2.30393	2.60252	2.85137	2.26221	2.47812	2.63301
Up	ENSG00000261997	1.6203	0.0154		16q12.2	lncRNA	3.19457	3.4297	2.72656	2.83989	3.34233	3.32071	2.34905	2.32564	4.18502	3.74698	2.95457	2.33249	2.48759	2.99754	2.47812	2.63301
Up	ENSG00000163041	1.61964	3.62e-06	H3-3A	1q42.12	protein_coding	12.5919	12.5015	11.7882	11.8022	14.5424	14.6274	12.8958	12.9336	14.5568	14.4868	12.6346	12.6128	13.9602	13.9956	12.3375	12.3945
Up	ENSG00000135821	1.61936	1.78e-06	GLUL	1q25.3	protein_coding	12.7149	12.7308	9.792	9.76577	12.7674	13.1922	11.0738	11.1237	12.3349	12.2131	11.57	11.4035	11.5812	11.5389	10.5698	10.5686
Up	ENSG00000099814	1.61924	4.71e-11	CEP170B	14q32.33	protein_coding	11.3155	11.2867	9.70415	9.83353	11.0019	10.8769	9.66537	9.61828	10.3247	10.382	8.52701	8.55132	11.141	11.1555	9.21857	9.202
Up	ENSG00000167578	1.61895	2.76e-13	RAB4B	19q13.2	protein_coding	7.00846	7.42371	6.5599	6.4288	8.1377	7.78722	5.76459	6.2463	8.07329	7.97599	6.78128	6.21912	8.21302	8.26567	6.38149	6.10841
Up	ENSG00000272831	1.61655	0.000149		7q11.21	lncRNA	6.87543	6.75722	5.78308	5.85086	5.85931	5.82594	4.00393	4.1016	7.28379	6.88827	5.23909	5.36885	5.97056	6.14915	4.41203	4.10595
Up	ENSG00000243708	1.61641	3.83e-05	PLA2G4B	15q15.1	protein_coding	6.54995	6.6396	5.561	6.07025	7.00087	5.9708	4.35214	5.33855	7.68291	7.47339	5.66959	6.09333	8.01644	7.66759	5.14708	6.54272
Up	ENSG00000231770	1.61561	5.79e-06	TMEM44-AS1	3q29	lncRNA	5.62541	6.09525	5.32221	5.1213	6.85539	6.88069	5.2457	4.92291	6.7682	6.42866	4.72857	4.36371	5.26982	5.67353	3.98075	4.43467
Up	ENSG00000107968	1.61491	0.0513	MAP3K8	10p11.23	protein_coding	7.67254	7.33568	5.6763	5.38943	5.73171	5.88564	4.42748	4.26252	6.08432	5.71363	4.91953	5.6918	3.85347	4.06664	2.25878	2.63301
Up	ENSG00000089163	1.6135	4.31e-13	SIRT4	12q24.31	protein_coding	5.89905	5.73127	4.64096	4.79169	5.66342	6.0249	4.35214	4.97029	6.14343	5.71363	4.09862	3.94524	5.77255	5.97724	4.11766	4.27965
Up	ENSG00000055163	1.61288	0.0541	CYFIP2	5q33.3	protein_coding	4.99265	5.48071	6.4235	6.3749	7.12033	7.77148	4.63243	5.92413	4.29339	3.23057	3.40135	3.73667	7.80963	8.10367	4.51479	5.12288
Up	ENSG00000064651	1.61263	7.53e-06	SLC12A2	5q23.3	protein_coding	11.8538	11.8108	10.5221	10.6104	11.0453	11.1216	9.13542	8.91918	10.8489	10.6521	9.29193	9.04316	10.8013	10.8197	8.7294	8.87306
Up	ENSG00000173926	1.61088	0.035	MARCHF3	5q23.2	protein_coding	7.73671	7.78672	5.03589	5.05428	7.45933	7.20748	3.54401	3.47121	8.44626	8.37166	7.90915	7.84554	7.63969	7.3386	4.90368	4.43467
Up	ENSG00000239218	1.61042	0.00412	RPS20P22	8p11.23	transcribed_processed_pseudogene	5.12641	5.36688	3.64511	3.57279	3.65528	3.99848	2.34905	3.18021	4.81362	4.59688	4.17552	3.49277	3.77088	4.1337	3.24808	2.35095
Up	ENSG00000112715	1.61037	3.45e-05	VEGFA	6p21.1	protein_coding	12.3073	12.3588	10.485	10.5478	11.3918	10.9909	9.41999	9.60145	10.8378	10.9963	8.93353	8.72042	10.524	10.4488	9.91806	9.78999
Up	ENSG00000105607	1.60936	5.85e-09	GCDH	19p13.13	protein_coding	8.41423	8.46329	7.7425	7.74758	10.2042	9.82961	8.28384	8.01253	9.69171	9.48723	8.05875	8.12274	10.0992	10.0175	8.24887	8.18744
Up	ENSG00000129514	1.60913	0.0593	FOXA1	14q21.1	protein_coding	5.12641	5.92471	2.21868	2.83989	8.05348	7.99123	6.0293	6.44387	6.8767	7.27444	6.23434	6.11508	8.74627	8.75001	7.12068	7.20172
Up	ENSG00000165879	1.60837	0.0658	FRAT1	10q24.1	protein_coding	4.89605	5.48071	4.56319	4.18733	7.43905	7.21913	5.0209	5.57149	8.62799	8.56872	7.10009	7.28909	5.54297	5.50647	3.46894	3.24914
Up	ENSG00000131584	1.60654	1.71e-12	ACAP3 ENSG00000131584	1p36.33	protein_coding	10.7146	10.548	9.65344	9.65422	11.29	11.1972	9.48536	9.65499	10.667	10.6191	8.43225	8.63271	10.8188	10.6795	8.99016	8.82481
Up	ENSG00000228434	1.60439	0.00384		7p13	lncRNA	4.03317	4.38812	2.21868	3.47369	5.66342	5.69857	4.35214	3.71325	5.89089	5.82062	4.01738	4.7446	4.49165	4.95918	3.82946	4.10595
Up	ENSG00000165185	1.60415	3.43e-13	KIAA1958	9q32	protein_coding	8.49065	8.55386	7.60857	7.77385	8.71159	9.27597	7.65945	7.67631	9.60236	9.86805	7.81012	7.80598	9.32945	9.42304	7.25292	7.52012
Up	ENSG00000246763	1.60255	0.047	RGMB-AS1	5q15	lncRNA	3.0222	3.73514	2.98698	2.83989	4.31979	3.76411	3.24403	3.00926	3.04558	3.42398	2	2	2.68092	3.58168	2	2.86885
Up	ENSG00000272341	1.60211	0.057		6p22.3	lncRNA	4.62178	4.55335	4.39382	4.41807	6.36847	6.05121	3.54401	4.33672	5.49662	5.18263	4.24853	4.28917	4.00568	3.13482	2	2
Up	ENSG00000106665	1.60204	4.49e-13	CLIP2	7q11.23	protein_coding	10.293	10.1811	8.43083	8.48016	10.4368	10.4035	8.95304	9.28044	11.2486	11.0875	9.08324	8.9675	10.5766	10.6689	9.45339	9.48086
Up	ENSG00000137414	1.59987	4.25e-14	FAM8A1	6p22.3	protein_coding	10.2631	10.2256	9.33008	9.19323	10.67	10.599	9.13261	9.39556	11.2411	11.2685	9.07574	9.45048	10.5436	10.5451	8.45676	8.68893
Up	ENSG00000251079	1.59918	0.0608	BMS1P2	10q11.22	transcribed_unprocessed_pseudogene	4.79251	4.55335	4.34817	4.05647	7.38706	7.90008	6.07688	5.6019	5.13818	5.07147	2.7685	3.84472	4.20756	3.84444	3.98075	4.01057
Up	ENSG00000197381	1.59835	0.00915	ADARB1	21q22.3	protein_coding	9.18587	9.31824	8.12734	8.22607	9.56427	9.84285	8.24791	8.41485	11.8446	11.8524	10.0475	10.142	9.39123	9.2842	7.7561	7.7293
Up	ENSG00000205918	1.59718	0.0292	PDPK2P	16p13.3	transcribed_unprocessed_pseudogene	3.34853	3.8241	2.86264	3.91254	3.65528	4.92424	2	2	3.64543	3.74698	2.55483	3.49277	3.68328	4.25913	2.47812	3.24914
Up	ENSG00000121989	1.59657	2.21e-10	ACVR2A	2q22.3	protein_coding	7.65789	7.65349	6.45614	6.15265	8.23503	8.00475	6.46444	6.35741	8.80319	8.75562	7.25872	7.20035	8.04747	8.11201	6.51144	6.45486
Up	ENSG00000251432	1.5963	0.0476	LINC02615	4q28.2	lncRNA	4.42809	4.26642	3.30629	3.36728	4.22819	4.74244	2.34905	2.59114	3.64543	4.23363	3.40135	3.02626	2.48759	2	2.47812	2.86885
Up	ENSG00000198668	1.59498	1.67e-74	CALM1	14q32.11	protein_coding	12.9075	12.8826	11.3924	11.4558	12.9489	13.0692	11.6099	11.6285	13.3165	13.3255	11.5934	11.5498	13.1637	13.1853	11.428	11.4472
Up	ENSG00000078699	1.59494	4.21e-06	CBFA2T2	20q11.21	protein_coding	9.6363	9.77538	8.68604	8.66838	9.68975	9.87634	7.60369	8.31744	11.0999	11.2082	9.56097	9.46748	10.6355	10.6281	8.83247	8.86967
Up	ENSG00000165757	1.59346	0.00853	JCAD	10p11.23	protein_coding	8.38338	8.53422	6.26059	6.21534	8.69885	9.0402	6.84025	7.35786	10.8926	10.9251	9.10798	9.16802	9.749	9.61715	8.65541	8.73815
Up	ENSG00000180425	1.59289	5.31e-09	C11orf71	11q23.2	protein_coding	7.13025	7.19266	6.3788	6.21534	8.39626	7.47375	6.18938	6.08346	7.66285	7.07275	5.40796	5.60227	6.98003	7.18898	5.32731	5.85745
Up	ENSG00000099622	1.59195	1.86e-11	CIRBP	19p13.3	protein_coding	12.145	11.9849	10.6961	10.6045	13.1967	12.9839	11.6547	11.5745	13.0509	12.8862	11.2648	11.1401	12.5016	12.4572	10.8576	10.7512
Up	ENSG00000173992	1.5917	2.61e-07	CCS	11q13.2	protein_coding	9.41667	9.39466	7.91678	8.19918	9.85004	9.386	7.13812	7.50991	8.84385	8.84283	7.83996	7.68036	10.2743	10.243	8.70243	8.67345
Up	ENSG00000037042	1.59129	2.14e-17	TUBG2	17q21.2	protein_coding	9.09086	8.95442	7.96294	7.97295	9.18336	8.63752	7.16037	7.13688	9.54323	9.50071	7.32774	7.58232	9.06497	8.82039	7.5477	7.48506
Up	ENSG00000179588	1.5912	7.21e-14	ZFPM1	16q24.2	protein_coding	8.97149	8.70498	7.70225	7.72621	8.65556	8.93109	7.84264	7.71159	9.86196	9.83653	7.47952	7.85202	9.14912	9.10363	7.3112	7.46721
Up	ENSG00000087086	1.59062	2.94e-07	FTL	19q13.33	protein_coding	14.8347	14.8	12.2627	12.1968	13.4176	13.3429	11.662	11.6753	13.2713	13.4558	12.5619	12.6381	13.6418	13.6305	12.6832	12.6946
Up	ENSG00000278200	1.58993	0.0421	LINC01971	17q25.3	lncRNA	3.34853	3.04173	2.72656	2.48022	4.89715	5.08568	3.06687	4.18431	4.39418	5.07147	2.30393	3.49277	3.14164	2.67623	3.24808	2.86885
Up	ENSG00000267080	1.58966	8.57e-08	ASB16-AS1	17q21.31	lncRNA	8.183	8.07197	6.98215	7.04403	8.33171	8.03143	6.48221	6.44387	8.14012	8.24291	6.28728	6.13649	7.12837	7.03085	5.72037	5.55344
Up	ENSG00000280401	1.58957	0.00731		10q22.1	TEC	3.93934	3.8241	3.10145	3.12755	4.22819	3.6309	2.62988	3.33303	2.43801	3.5945	2.30393	2.60252	3.68328	3.58168	2.47812	2.35095
Up	ENSG00000116852	1.58818	0.0125	KIF21B	1q32.1	protein_coding	6.99686	7.04319	5.49969	5.334	10.0047	10.1319	8.10607	8.86693	8.41061	8.53769	6.49659	7.0277	9.26113	9.31523	7.71891	7.75895
Up	ENSG00000086666	1.58734	8.83e-06	ZFAND6	15q25.1	protein_coding	9.58105	9.59754	8.20301	8.28572	10.5581	10.7351	8.90771	9.36929	11.3689	11.3696	9.86659	9.8672	10.8593	10.7493	8.75849	8.98394
Up	ENSG00000136878	1.5859	2.6e-47	USP20	9q34.11	protein_coding	9.63817	9.43934	8.13408	8.28572	9.89541	9.63025	8.08877	8.03499	9.42611	9.35108	7.74852	7.93992	9.78496	9.6844	8.02777	8.04428
Up	ENSG00000143590	1.58566	4.45e-09	EFNA3	1q21.3	protein_coding	10.2595	10.3318	9.0257	9.02842	10.3279	10.2011	8.57228	9.31526	11.224	11.2958	9.17272	9.2065	9.78233	9.88748	8.52606	8.33747
Up	ENSG00000182359	1.5829	4.89e-07	KBTBD3	11q22.3	protein_coding	5.20916	5.36688	4.25231	4.91012	6.08494	6.26861	4.49908	4.82319	5.19517	5.78583	4.91953	4.21056	6.41321	6.3316	4.11766	4.01057
Up	ENSG00000254402	1.5816	2.64e-05	LRRC24	8q24.3	protein_coding	8.47401	8.29455	7.53409	7.53668	8.45804	8.21717	6.21086	6.69017	7.27059	7.60894	5.7722	5.74854	7.97554	8.23163	5.76275	5.65155
Up	ENSG00000273382	1.58111	0.000171	TMEM167B-DT	1p13.3	lncRNA	6.62722	6.32599	4.75028	5.30547	6.34686	6.07705	4.56729	5.01617	5.35376	5.55739	3.742	3.35338	5.79362	5.60429	3.46894	5.2536
Up	ENSG00000125633	1.58081	2.79e-05	CCDC93	2q14.1	protein_coding	11.0705	11.0787	10.1363	10.1873	10.8498	10.6949	8.6051	8.98698	11.9946	12.0978	10.0615	9.95872	10.2771	10.1509	8.96316	8.9808
Up	ENSG00000197081	1.57925	5.72e-08	IGF2R	6q25.3	protein_coding	13.558	13.5246	12.3418	12.3483	13.3613	13.7734	11.8232	11.7014	12.8306	12.8219	10.635	10.5297	13.0291	13.074	11.5563	11.6935
Up	ENSG00000140941	1.57772	7.12e-09	MAP1LC3B	16q24.2	protein_coding	11.813	11.7937	10.3819	10.3296	12.5667	12.8444	11.2351	11.1586	11.7172	11.8598	9.7907	9.72775	12.0814	12.1802	10.6325	10.6919
Up	ENSG00000008710	1.57492	5.57e-31	PKD1	16p13.3	protein_coding	12.5024	12.4373	10.7651	10.7897	12.0918	12.3801	10.1118	10.4645	12.0916	11.9829	10.6075	10.6237	11.9297	11.8602	10.6995	10.6726
Up	ENSG00000099282	1.57429	0.00655	TSPAN15	10q22.1	protein_coding	4.94516	5.48071	3.78871	4.12339	6.36847	6.82078	4.97141	5.63167	4.66015	5.07147	2.30393	4.12743	5.98895	6.13286	4.56355	4.27965
Up	ENSG00000150456	1.57247	0.000238	EEF1AKMT1	13q12.11	protein_coding	7.26207	7.15028	6.19764	5.46877	7.63901	7.60387	6.60088	5.63167	9.08533	9.15374	7.35279	7.42585	8.35798	8.39088	6.81312	7.11265
Up	ENSG00000163467	1.57241	0.0773	TSACC	1q22	protein_coding	2.5998	2.70948	2.40854	2.67124	3.78951	3.1364	3.24403	3.18021	2.77355	2.7427	2	2	3.77088	4.37453	2.66848	2.35095
Up	ENSG00000260912	1.57019	4.44e-13		9p22.1	lncRNA	6.88804	6.56413	5.32221	5.15367	6.53062	6.176	4.63243	5.22593	5.92499	6.23592	4.44771	4.99963	6.2551	6.48072	5.01306	4.63984
Up	ENSG00000125430	1.56993	2.22e-08	HS3ST3B1	17p12	protein_coding	10.5085	10.4786	8.11717	8.20305	10.5404	10.777	9.71884	9.46957	11.3919	11.3777	9.64112	9.47801	10.6303	10.5179	9.3425	9.30107
Up	ENSG00000263004	1.56732	0.0915	AKAP1-DT	17q22	lncRNA	3.61449	2.70948	2.98698	2.26	5.06539	4.80562	4.18852	3.92045	4.81362	3.42398	2.55483	2	3.59002	2.67623	2.47812	2.63301
Up	ENSG00000279722	1.56425	0.069		16q12.2	TEC	3.61449	2.88515	3.64511	3.36728	3.34233	4.60712	2.86486	2.32564	2	3.00716	2.55483	2.33249	4.97008	4.71829	2.66848	3.4073
Up	ENSG00000066027	1.56368	3.09e-06	PPP2R5A	1q32.3	protein_coding	9.08265	9.06121	8.64416	8.62863	10.25	10.4213	8.74789	8.86065	11.1629	11.1875	9.17037	9.46959	10.8581	10.9347	9.20326	9.10432
Up	ENSG00000105327	1.56331	0.000172	BBC3	19q13.32	protein_coding	8.15196	8.08553	7.40629	7.38131	7.8987	8.25727	4.63243	6.0397	8.70849	8.53769	7.10992	7.3175	7.71341	8.13674	5.56139	5.74341
Up	ENSG00000233429	1.5628	0.00233	HOTAIRM1	7p15.2	lncRNA	9.46166	9.4019	7.52386	7.50567	8.3857	7.97758	6.94652	6.93672	6.69105	7.22335	5.34276	5.66257	7.45366	7.29532	6.56031	6.45486
Up	ENSG00000188352	1.56093	1.16e-06	FOCAD	9p21.3	protein_coding	11.0184	10.9848	9.65696	9.685	11.2381	11.3711	10.1018	10.3347	11.7123	11.5784	9.47611	9.55558	12.414	12.4931	10.79	10.8535
Up	ENSG00000260898	1.56085	0.0658	ADPGK-AS1	15q24.1	lncRNA	3.0222	2.27708	2.40854	2	4.02546	4.20005	2	3.00926	4.4884	4.23363	2.95457	3.49277	3.77088	2.99754	3.12353	3.24914
Up	ENSG00000196976	1.5602	4.97e-12	LAGE3	Xq28	protein_coding	9.65302	9.48439	8.4032	8.30746	9.6528	9.52155	8.26342	8.08428	10.5867	10.5417	9.00375	8.84924	10.0109	10.2133	8.26738	8.32761
Up	ENSG00000253320	1.55799	0.00333	MAILR	8q22.3	lncRNA	3.83897	4.06214	4.03905	3.57279	5.59172	5.55886	2.86486	4.01387	5.07885	4.59688	2.30393	3.35338	4.97008	5.06605	4.51479	3.90843
Up	ENSG00000196544	1.55688	2.98e-09	BORCS6 ENSG00000196544	17p13.1	protein_coding	6.41701	6.90728	5.76582	5.81082	7.50883	7.9707	5.90301	6.5095	7.77925	7.98369	6.38767	6.35323	7.95231	7.90685	6.11325	6.10841
Up	ENSG00000219626	1.55674	0.0131	FAM228B ENSG00000219626	2p23.3	protein_coding	5.82227	5.96439	5.47866	5.44281	5.26294	5.69857	3.67345	4.33672	7.68291	8.02902	6.23434	6.11508	6.11147	6.18121	4.30138	3.67952
Up	ENSG00000160325	1.55651	7.62e-27	CACFD1	9q34.2	protein_coding	8.92939	9.02179	7.81978	7.8889	9.03921	8.95219	7.21455	7.04027	8.8834	8.80423	7.31929	7.20035	9.02098	8.93763	7.4667	7.06597
Up	ENSG00000129003	1.556	0.00399	VPS13C	15q22.2	protein_coding	10.0869	10.1556	9.28234	9.39966	8.81359	9.48341	6.07688	6.60266	9.34659	9.11922	7.04991	6.52548	9.25165	9.44301	7.3254	7.49391
Up	ENSG00000186594	1.5554	0.00796	MIR22HG ENSG00000186594	17p13.3	lncRNA	9.86565	9.71995	8.08969	8.21461	8.30954	7.66477	6.07688	6.63242	7.87827	8.15704	6.08287	4.79934	7.39971	7.4998	6.9293	7.16896
Up	ENSG00000177685	1.55483	1.15e-09	CRACR2B	11p15.5	protein_coding	7.8377	7.92889	6.19764	6.29006	7.92081	7.64763	5.90301	6.20728	7.67292	7.37149	6.5115	7.00459	8.77304	8.45783	6.66457	6.9422
Up	ENSG00000263276	1.55457	0.0996		16q22.1	lncRNA	2	4.06214	2	2.67124	3.34233	4.67636	2.86486	2.59114	3.47179	4.01073	2	3.73667	4.14336	3.13482	3.24808	3.07149
Up	ENSG00000276116	1.55421	0.0811	FUT8-AS1	14q23.3	lncRNA	3.48763	3.98708	3.10145	2.99088	3.9123	2.67731	2.34905	2.32564	3.27437	2.7427	2.30393	2.60252	2.2643	2.84581	2	2.35095
Up	ENSG00000232611	1.55398	0.0498		Xq26.3	lncRNA	2.33085	2.70948	2.86264	2	4.40591	4.29117	2.62988	2.59114	3.64543	5.01251	3.63714	3.61986	3.93158	3.99631	2.83662	3.24914
Up	ENSG00000235703	1.55263	0.0229	LINC00894	Xq28	lncRNA	4.35729	4.44533	3.85549	3.91254	5.01146	4.60712	2	3.82057	5.7835	6.0134	4.6766	4.12743	3.68328	4.25913	2.47812	3.24914
Up	ENSG00000260075	1.5525	0.000468	NSFP1	17q21.31	unprocessed_pseudogene	5.87391	5.03546	5.22454	3.66552	7.13301	7.0204	4.09917	5.37422	6.43126	6.49478	6.0217	4.7446	6.74064	7.03962	5.04775	5.71344
Up	ENSG00000260475	1.55141	0.0779		10q24.2	lncRNA	3.48763	3.64033	3.39874	2.99088	4.22819	3.48413	2.62988	2	3.04558	2.41862	2.30393	2.60252	2.68092	3.26016	2	2.35095
Up	ENSG00000260565	1.5502	0.000521	ERVK13-1	16p13.3	lncRNA	9.31057	9.00999	8.01863	8.11125	8.49781	8.51999	6.49977	6.46056	8.65871	8.77349	6.94399	6.89575	7.72442	7.1245	5.95776	5.61958
Up	ENSG00000197892	1.54977	0.00165	KIF13B	8p12	protein_coding	6.3086	6.4146	5.92973	6.08711	6.16122	6.55265	3.06687	4.60036	7.67292	7.45136	5.95782	6.21912	7.83526	7.75005	5.56139	6.10841
Up	ENSG00000116285	1.54924	0.00605	ERRFI1	1p36.23	protein_coding	11.1427	11.1701	7.73809	7.63169	10.4239	10.5526	9.75585	8.51811	9.18013	9.37468	7.35279	7.49381	11.0098	11.0687	10.2213	10.2851
Up	ENSG00000188092	1.54692	1.54e-29	GPR89B ENSG00000188092	1q21.2	protein_coding	8.49478	8.3887	7.17095	7.02666	8.95243	8.84348	6.99686	7.42742	8.90064	9.03654	6.99792	7.28909	8.74897	8.54356	7.42112	7.43083
Up	ENSG00000095397	1.54653	0.00105	WHRN	9q32	protein_coding	7.96816	7.77561	6.56987	6.48077	7.39761	7.15992	5.06875	5.99458	8.13284	8.68185	6.71841	6.93295	6.41321	6.06576	4.90368	5.21133
Up	ENSG00000170558	1.54631	0.00173	CDH2	18q12.1	protein_coding	10.6788	10.6938	10.1605	10.2067	10.4495	10.8979	9.25916	9.34702	13.0026	13.0276	11.332	11.0674	12.009	12.0894	10.3914	10.2239
Up	ENSG00000279356	1.54613	0.0367		16q12.1	TEC	4.03317	3.73514	2.21868	3.25239	3.50728	3.99848	2.34905	2.8153	2.43801	2.41862	2.55483	2.33249	3.38318	2.99754	2.83662	2.63301
Up	ENSG00000087085	1.54333	0.0203	ACHE	7q22.1	protein_coding	7.91984	8.39959	6.07691	6.13654	6.08494	5.32011	4.63243	4.77063	5.66746	5.8546	5.37573	5.13348	4.68446	5.06605	4.35777	4.76201
Up	ENSG00000176125	1.54322	1.34e-06	UFSP1	7q22.1	protein_coding	5.99546	5.86307	4.34817	3.57279	6.08494	5.63041	5.15993	4.26252	5.19517	5.82062	4.44771	4.03921	5.11103	5.76097	4.78533	3.67952
Up	ENSG00000224411	1.54259	0.00221	HSP90AA2P	11p14.1	processed_pseudogene	3.83897	3.64033	3.10145	3.57279	5.35243	5.32011	4.18852	4.01387	4.57683	5.01251	3.11935	3.49277	5.70743	5.71791	4.51479	4.01057
Up	ENSG00000235954	1.54025	2.14e-14	TTC28-AS1	22q12.1	lncRNA	7.91984	7.90869	7.11754	7.33265	8.67303	8.17592	6.53427	6.7182	8.67383	8.76011	6.87649	6.75051	8.18937	8.0741	6.53608	6.47287
Up	ENSG00000196924	1.53947	7.68e-14	FLNA	Xq28	protein_coding	15.5703	15.5324	13.8776	13.9096	14.9277	14.8782	13.3074	12.8735	15.3225	15.3492	14.0527	13.771	14.7546	14.7328	13.4505	13.4543
Up	ENSG00000167615	1.53802	1.2e-06	LENG8	19q13.42	protein_coding	12.2602	12.22	11.0346	11.1965	11.6513	11.5192	9.84614	10.2675	12.9701	13.3285	10.8923	10.8455	11.9142	11.5961	10.9867	10.8152
Up	ENSG00000161011	1.53753	0.000412	SQSTM1	5q35.3	protein_coding	12.58	12.5602	10.5092	10.6364	12.7717	12.7659	11.0927	11.2132	10.3734	10.2123	9.46275	9.45475	11.9632	11.8799	10.8028	10.7795
Up	ENSG00000150938	1.53663	0.0409	CRIM1	2p22.2	protein_coding	10.9494	10.7587	9.45242	9.45916	9.69831	10.0769	6.90758	6.90048	11.1575	11.4023	9.96601	9.94816	7.65704	7.76599	6.57228	6.57642
Up	ENSG00000272398	1.53648	0.0297	CD24	6q21	protein_coding	8.03774	7.93389	4.56319	3.66552	8.21727	8.51999	7.24611	7.38434	6.82347	7.15684	3.9313	4.36371	6.23983	6.04848	6.44793	6.39946
Up	ENSG00000090565	1.53515	6.3e-17	RAB11FIP3	16p13.3	protein_coding	11.1235	11.1188	9.64285	9.69053	11.0122	11.0361	9.49634	9.63308	11.453	11.1908	9.74096	9.73829	10.5475	10.5957	8.96543	8.86286
Up	ENSG00000274070	1.53333	0.000199	CASTOR2	7q11.23	protein_coding	10.5085	10.4466	9.59358	9.41143	9.52872	9.66687	7.86313	8.08965	11.0573	10.9241	9.23468	9.22661	9.71351	9.74463	7.66965	7.41229
Up	ENSG00000196586	1.53166	0.0368	MYO6	6q14.1	protein_coding	6.98517	7.07978	6.93661	6.45502	10.798	11.2933	9.13823	9.48188	10.4144	10.5114	9.69925	9.37815	11.7007	11.7379	9.88846	9.92527
Up	ENSG00000139517	1.53081	1.46e-09	LNX2	13q12.2	protein_coding	9.09631	9.09735	8.2749	8.28572	9.33376	9.23926	7.24611	7.38434	9.98422	9.96842	8.62281	8.44375	9.98253	9.95393	8.03643	8.10903
Up	ENSG00000105963	1.52912	0.0297	ADAP1	7p22.3	protein_coding	6.15007	6.21523	7.50319	7.26016	4.22819	4.67636	4.09917	4.01387	4.57683	4.12648	3.40135	3.35338	3.38318	4.1337	2.47812	2.63301
Up	ENSG00000171503	1.52836	4.48e-11	ETFDH	4q32.1	protein_coding	8.95659	9.07487	8.58636	8.45764	9.90653	10.0543	8.10607	8.21297	9.95152	9.91106	8.02797	8.05687	9.31131	9.39598	7.42112	7.66027
Up	ENSG00000118898	1.528	0.0455	PPL	16p13.3	protein_coding	6.34565	6.32599	4.09539	4.74994	7.6914	7.48345	5.61147	4.87391	5.40297	4.81961	5.66959	5.88134	4.00568	4.42895	2.98719	3.07149
Up	ENSG00000083097	1.52769	1.5e-13	DOP1A	6q14.1	protein_coding	8.88289	8.91447	7.7513	7.57902	9.72578	9.82771	7.78651	7.62542	9.03548	8.67711	7.74852	7.84554	8.75704	8.87531	7.28235	7.42159
Up	ENSG00000266074	1.52676	0.0149	BAHCC1	17q25.3	protein_coding	9.22118	8.90175	8.80906	8.9031	11.3918	11.1409	9.8114	10.298	13.031	13.0788	11.1038	11.3052	12.0098	11.9394	10.5212	10.5759
Up	ENSG00000175175	1.52576	0.0205	PPM1E	17q22	protein_coding	4.42809	4.06214	3.39874	3.36728	6.18577	6.77415	5.0209	5.54043	6.25485	6.15644	5.58754	4.7446	6.2551	5.65082	3.46894	2.86885
Up	ENSG00000285702	1.52551	0.0015		7q11.23	lncRNA	3.73109	3.73514	3.30629	2.83989	4.40591	4.53438	2.86486	3.33303	4.18502	5.28583	3.26723	3.84472	3.68328	4.25913	3.46894	2.63301
Up	ENSG00000165097	1.52432	2.18e-11	KDM1B	6p22.3	protein_coding	9.54964	9.5478	8.84443	9.04578	10.2544	10.2797	8.94665	8.94609	10.588	10.8032	8.8063	8.87496	10.943	10.9889	9.0934	8.98707
Up	ENSG00000116741	1.52417	0.0328	RGS2	1q31.2	protein_coding	7.01997	6.86597	5.09236	4.91012	9.11788	9.23352	7.09255	7.18788	7.92955	8.24931	6.91063	6.76434	10.0321	10.155	8.76892	8.81073
Up	ENSG00000235903	1.52345	0.0301	CPB2-AS1	13q14.13	lncRNA	4.62178	3.53886	4.03905	3.57279	4.40591	5.59508	3.06687	3.71325	2.77355	3.42398	2.7685	2	5.04228	5.13314	3.66043	3.79851
Up	ENSG00000249773	1.52307	0.0323		7p11.2	protein_coding	4.79251	4.20149	3.2075	3.36728	4.31979	5.18406	3.79222	4.1016	4.81362	2	2	2.82989	4.49165	3.84444	3.24808	3.24914
Up	ENSG00000118689	1.52176	7.26e-10	FOXO3	6q21	protein_coding	10.9621	10.9055	9.6298	9.53024	9.78925	10.1007	8.7294	9.14245	10.6287	10.4873	9.07323	8.96151	10.5728	10.6091	8.27472	8.36665
Up	ENSG00000270673	1.5217	0.00169	YTHDF3-DT	8q12.3	lncRNA	4.62178	4.55335	4.6026	4.05647	6.05859	6.37658	4.86702	3.71325	4.95232	4.23363	4.31802	3.19907	5.70743	6.0997	4.56355	3.67952
Up	ENSG00000107872	1.52139	1.27e-10	FBXL15	10q24.32	protein_coding	8.03207	8.12108	6.7297	6.81017	8.73674	8.45743	6.60088	6.55683	8.6688	8.6435	7.21385	7.20035	7.61623	7.47415	6.64205	6.39946
Up	ENSG00000129493	1.52098	3.35e-30	HEATR5A	14q12	protein_coding	10.5146	10.5906	8.71779	8.69062	10.4057	10.6676	8.8778	9.22535	10.1769	10.1858	8.8063	8.91269	10.6442	10.6725	9.28368	9.20739
Up	ENSG00000164574	1.51905	1.14e-22	GALNT10	5q33.2	protein_coding	10.9304	10.901	9.58253	9.58468	10.6819	11.1439	9.41537	9.51222	10.762	10.7857	8.99582	8.85894	10.513	10.4949	8.95633	9.08981
Up	ENSG00000089060	1.5187	5.35e-08	SLC8B1	12q24.13	protein_coding	9.28218	9.14345	7.36105	7.49307	8.89775	8.98668	7.35625	7.92505	7.8251	8.15704	6.76892	6.89575	9.52007	9.22585	7.88159	7.70666
Up	ENSG00000266053	1.51831	0.0344	NDUFV2-AS1	18p11.22	lncRNA	4.03317	3.04173	2.57629	2.83989	3.50728	4.10278	2.62988	2	3.9403	4.51428	3.63714	3.61986	3.00379	3.37548	2.25878	2.63301
Up	ENSG00000276023	1.51802	1.14e-13	DUSP14	17q12	protein_coding	8.91097	8.87076	7.59886	7.55498	9.43709	9.36256	8.22698	8.15775	9.24903	8.89273	7.12938	7.00459	9.22475	9.12645	7.29685	7.7516
Up	ENSG00000260342	1.5178	0.0456		16p12.3	protein_coding	3.61449	3.73514	3.85549	2.83989	5.26294	4.67636	3.24403	3.82057	3.80039	4.12648	2.95457	2	3.26746	3.26016	2.98719	2
Up	ENSG00000223508	1.51741	1.87e-05	RPL23AP53	8p23.3	transcribed_processed_pseudogene	5.79573	5.50781	4.43806	4.05647	4.56412	4.80562	3.54401	3.5973	4.18502	5.01251	3.742	3.73667	5.41285	4.99569	3.66043	4.01057
Up	ENSG00000259877	1.51613	0.000552		16q24.3	lncRNA	5.89905	5.79867	5.49969	5.44281	7.52816	7.35205	5.51113	5.44302	5.66746	5.71363	3.9313	4.7446	6.11147	6.0133	4.41203	4.57464
Up	ENSG00000158106	1.51611	0.0141	RHPN1	8q24.3	protein_coding	9.65487	9.52476	8.55406	8.66277	9.15255	8.96953	7.33684	7.88233	7.89557	8.14337	4.72857	4.7446	8.65998	8.65047	6.60758	6.08519
Up	ENSG00000066827	1.51591	3.75e-11	ZFAT	8q24.22	protein_coding	8.26265	8.22682	7.44475	7.36757	8.58808	8.48181	7.16037	6.8882	8.6688	8.83008	6.78128	6.88314	9.25735	9.33495	7.56577	7.7516
Up	ENSG00000232671	1.5146	0.0571	ZNF687-AS1	1q21.3	lncRNA	3.93934	3.4297	2.86264	3.36728	4.31979	4.86615	3.79222	3.33303	2	3.23057	2.30393	2.33249	3.85347	3.92237	2.25878	2.63301
Up	ENSG00000273702	1.51436	0.00234		17q23.1	lncRNA	4.12128	4.26642	3.85549	3.36728	5.76468	5.18406	3.79222	3.92045	5.24999	5.38214	3.11935	4.03921	3.4903	3.84444	3.56786	3.4073
Up	ENSG00000182580	1.51314	0.00022	EPHB3	3q27.1	protein_coding	10.6327	10.5602	8.19013	8.38109	9.02567	9.05327	6.55121	7.21764	10.184	10.2188	8.99051	9.20397	9.93591	9.91515	8.97447	8.99955
Up	ENSG00000284292	1.51283	0.0508		7q22.1	protein_coding	3.48763	3.53886	4.14962	3.9863	5.01146	5.13571	4.49908	3.33303	5.89089	2	4.01738	4.12743	6.7834	6.34581	4.35777	4.43467
Up	ENSG00000105983	1.51153	0.000131	LMBR1	7q36.3	protein_coding	10.7804	10.7078	10.2906	10.2874	11.2462	11.2676	9.82191	9.99853	12.8502	12.8647	11.0403	11.0256	11.6307	11.6572	9.73195	9.8446
Up	ENSG00000268129	1.51142	0.0504		3q23	lncRNA	3.34853	3.98708	2.86264	2.67124	4.70668	3.48413	3.06687	2.32564	3.64543	2	3.52406	2.82989	3.14164	3.37548	2.25878	2.35095
Up	ENSG00000244627	1.51123	1.27e-05	TPTEP2	22q13.1	transcribed_unprocessed_pseudogene	5.20916	5.33696	4.39382	4.41807	5.97653	6.58902	4.81185	4.92291	5.01697	6.04316	4.09862	4.03921	5.14422	5.55621	3.74742	4.27965
Up	ENSG00000172650	1.51053	6.52e-07	AGAP5	10q22.2	protein_coding	7.28132	7.15028	5.22454	5.90891	7.00087	6.89528	5.51113	4.87391	7.63222	7.22335	6.23434	5.7761	6.34348	5.88293	5.40963	5.21133
Up	ENSG00000279207	1.5103	3.15e-06		17q22	TEC	7.72972	7.6474	6.9896	6.82029	7.97816	8.58446	7.38489	7.33088	9.279	8.90898	5.74722	6.27813	7.92869	8.15299	7.04543	7.00541
Up	ENSG00000147437	1.5103	0.0115	GNRH1	8p21.2	protein_coding	4.03317	4.20149	3.85549	4.18733	5.06539	5.18406	4.27264	3.00926	5.24999	5.01251	3.63714	3.49277	3.59002	4.71829	2	2.86885
Up	ENSG00000131697	1.51022	8.89e-20	NPHP4	1p36.31	protein_coding	9.48261	9.45857	7.88916	7.69355	9.78724	9.64544	8.04159	7.74604	8.95527	8.99526	7.83996	7.84554	8.97099	8.83558	7.73497	7.68365
Up	ENSG00000132003	1.50785	1.37e-08	ZSWIM4 ENSG00000132003	19p13.13	protein_coding	7.18238	7.0616	6.06285	6.19992	8.16882	8.12109	5.95486	6.60266	7.16043	7.63849	6.17939	6.21912	7.05174	7.17313	5.51256	5.41129
Up	ENSG00000277027	1.50685	0.0769	RMRP	9p13.3	ribozyme	2.82641	3.18296	3.30629	2.48022	2.94213	3.48413	2	2.59114	2	4.12648	2.30393	2.33249	3.68328	3.26016	2.83662	2.35095
Up	ENSG00000121671	1.50362	1.09e-12	CRY2	11p11.2	protein_coding	8.29142	8.34427	7.19694	7.01789	9.24307	9.18088	7.52011	7.35786	8.13284	8.32396	6.66607	6.99289	8.79932	8.61571	7.30404	7.33565
Up	ENSG00000008382	1.50341	5.79e-07	MPND	19p13.3	protein_coding	8.02637	8.02584	6.84099	7.24522	9.37438	9.1629	7.83574	7.74604	9.37153	9.2526	7.85757	7.96408	8.76506	8.86301	6.74076	6.77813
Up	ENSG00000008256	1.50173	0.00226	CYTH3	7p22.1	protein_coding	13.7158	13.6957	12.5697	12.5863	11.9839	12.2244	9.83581	9.99424	12.4756	12.566	11.0332	10.9445	12.6782	12.6328	10.6432	10.5088
Up	ENSG00000066422	1.50125	1.14e-30	ZBTB11	3q12.3	protein_coding	10.6697	10.5771	9.50146	9.58617	10.5224	10.9034	9.11563	9.29447	11.0858	11.1263	9.17506	9.38711	10.7531	10.5935	9.02104	9.22077
Up	ENSG00000203883	1.50115	0.0411	SOX18	20q13.33	protein_coding	9.36121	9.13696	7.25991	7.21485	9.12106	8.86218	7.09255	7.49378	10.2859	10.281	9.02469	9.19379	7.2246	6.8026	4.56355	5.21133
Up	ENSG00000095209	1.50058	1.94e-11	TMEM38B	9q31.2	protein_coding	8.59819	8.6634	7.92846	7.78423	9.07251	9.05001	7.32704	7.60304	9.81046	9.74893	8.13775	7.98784	9.57283	9.68719	7.95653	8.0015
Up	ENSG00000161682	1.50036	0.000634	FAM171A2	17q21.31	protein_coding	9.31758	9.37455	8.17059	8.06519	10.637	10.6676	8.95622	9.08979	10.9804	10.8918	9.54476	9.61019	9.33126	9.51395	7.4984	7.52012
Up	ENSG00000196110	1.49963	5.18e-05	ZNF699	19p13.2	protein_coding	7.8888	7.62282	7.184	7.26016	8.686	8.49145	6.63306	6.47706	9.11147	9.08385	7.41754	7.72346	7.83526	7.71763	6.02894	5.74341
Up	ENSG00000084092	1.4995	9.85e-10	NOA1	4q12	protein_coding	10.4765	10.3985	9.10845	8.99531	9.62389	9.69426	8.47353	8.25184	10.11	10.0421	8.42045	8.66254	10.9138	10.8178	9.26353	9.16372
Up	ENSG00000175105	1.49894	2.28e-24	ZNF654	3p11.1	protein_coding	8.72312	8.79576	7.70225	7.89848	9.03246	9.07587	7.23567	7.81255	9.34029	8.95668	7.5606	7.14858	8.95471	9.09314	7.25292	7.39351
Up	ENSG00000084764	1.49869	1.64e-06	MAPRE3	2p23.3	protein_coding	8.24805	8.3887	7.38385	7.37446	9.3365	9.23639	7.76488	8.00117	8.44626	8.4007	6.25221	6.23906	8.47998	8.53118	6.89161	6.8068
Up	ENSG00000205913	1.49851	0.00517	SRRM2-AS1	16p13.3	lncRNA	5.74116	5.53442	4.88424	5.44281	6.43143	5.8561	4.75449	4.33672	6.08432	5.51553	3.83976	3.49277	4.59128	4.67392	2.83662	3.4073
Up	ENSG00000128487	1.49799	2.71e-05	SPECC1	17p11.2	protein_coding	9.9003	9.97555	9.03833	8.87182	11.2556	11.1644	9.5202	9.52417	9.35286	9.24941	8.30966	8.20614	10.8537	10.8153	9.07879	9.01191
Up	ENSG00000123066	1.4968	3.09e-14	MED13L	12q24.21	protein_coding	10.8657	10.8463	10.236	10.3472	11.4782	11.7857	9.73004	9.72918	11.7178	11.7359	10.3268	10.1824	11.8948	11.9458	9.9856	10.0728
Up	ENSG00000273270	1.49571	0.00166		7q32.1	lncRNA	7.75059	7.77003	6.71179	6.83034	8.66432	8.46723	7.03349	6.99516	8.08841	8.00653	6.59786	6.21912	6.47972	6.65062	4.74362	4.50635
Up	ENSG00000122042	1.49525	8.51e-06	UBL3	13q12.3	protein_coding	9.021	9.16277	8.51069	8.70434	9.8032	9.94284	8.82305	8.57286	10.9905	10.8493	8.84213	8.83621	10.9389	10.9181	9.29456	9.39612
Up	ENSG00000111879	1.49248	0.0705	FAM184A	6q22.31	protein_coding	4.84521	4.91912	4.64096	5.18534	5.47703	6.19972	3.40181	4.33672	4.66015	4.01073	2	3.19907	4.72889	4.71829	2.25878	2.63301
Up	ENSG00000132376	1.49212	1.93e-19	INPP5K	17p13.3	protein_coding	9.04373	8.94702	8.07925	7.85485	9.11788	8.96262	7.61179	7.23714	8.76134	8.90494	7.46427	7.22055	9.45709	9.43638	7.58951	7.72179
Up	ENSG00000140199	1.49199	4.68e-10	SLC12A6	15q14	protein_coding	9.20615	9.25565	8.12056	8.12764	9.31996	9.34672	7.40367	7.50991	9.38077	9.34212	7.96978	8.19087	8.74357	8.82293	6.82317	6.9029
Up	ENSG00000261441	1.48892	0.0449	POLG-DT	15q26.1	lncRNA	2.5998	2.50942	3.10145	2	4.13038	3.6309	2.34905	2.32564	3.64543	3.42398	2.7685	3.02626	3.14164	3.76206	2.66848	2.86885
Up	ENSG00000276564	1.48824	0.0142		16p13.12	lncRNA	3.19457	2.88515	2.57629	2.83989	4.02546	4.20005	3.79222	2.59114	3.80039	4.23363	3.63714	3.49277	4.93258	4.62814	2.83662	2.86885
Up	ENSG00000159082	1.48799	8.69e-11	SYNJ1	21q22.11	protein_coding	9.37247	9.26163	8.56407	8.74209	9.12106	9.55181	7.47643	7.6328	10.0261	9.79776	7.93702	8.06806	9.38083	9.39598	7.63585	7.70666
Up	ENSG00000172216	1.48673	3.81e-05	CEBPB	20q13.13	protein_coding	10.3793	10.4299	7.52899	7.06971	9.56192	9.6476	7.91641	8.24222	8.39245	8.34801	8.23527	8.27052	9.12022	9.28604	8.60097	8.41401
Up	ENSG00000143603	1.4859	0.00786	KCNN3	1q21.3	protein_coding	6.28971	6.21523	4.67833	4.61694	5.76468	6.22305	3.54401	4.60036	4.66015	4.01073	4.44771	4.28917	4.20756	4.25913	3.12353	3.67952
Up	ENSG00000162783	1.48574	5.79e-09	IER5	1q25.3	protein_coding	10.6806	10.7317	9.19801	8.97507	10.8314	10.9892	9.15772	9.02113	11.1431	10.9868	9.96465	9.94361	10.1003	10.2656	8.63844	8.60571
Up	ENSG00000278662	1.48478	5.1e-07	GOLGA6L10	15q25.2	protein_coding	5.89905	6.4146	5.80013	5.92776	7.13301	6.78986	4.86702	5.57149	7.54722	7.5889	5.97943	5.66257	6.85531	6.91171	5.11472	5.2536
Up	ENSG00000230658	1.48275	0.0232	KLHL7-DT	7p15.3	lncRNA	4.20431	3.4297	3.78871	3.36728	5.47703	5.08568	3.79222	3.82057	3.27437	4.33337	3.11935	2.60252	3.77088	3.58168	2.66848	2.35095
Up	ENSG00000229419	1.48203	0.000262	RALGAPA1P1	9q31.2	processed_pseudogene	4.28283	4.87816	3.64511	4.18733	5.30838	5.27617	3.40181	3.71325	4.29339	4.51428	3.83976	3.02626	4.14336	4.37453	3.12353	3.07149
Up	ENSG00000054654	1.47983	0.00145	SYNE2	14q23.2	protein_coding	9.80874	9.77677	8.56657	8.73943	10.787	11.6077	8.98768	8.85119	10.6505	10.0105	9.62064	9.53557	8.77833	9.02191	7.47309	7.7516
Up	ENSG00000137193	1.47918	0.0318	PIM1	6p21.2	protein_coding	9.19096	9.21099	8.48982	8.49918	9.11788	9.23065	5.73524	5.745	10.8544	10.8493	9.54838	9.4462	8.76772	8.52807	6.63065	6.60935
Up	ENSG00000274104	1.47738	0.0816		19q13.11	lncRNA	2.82641	3.4297	2.72656	2.67124	4.31979	3.48413	2.62988	2	3.27437	3.23057	3.52406	2.60252	3.4903	2.26221	2.47812	2
Up	ENSG00000100359	1.47613	1.06e-21	SGSM3	22q13.1	protein_coding	10.8649	10.8713	9.90468	9.96591	10.8998	10.8594	9.44966	9.81766	11.2926	11.3104	9.02987	9.45262	11.2668	11.1326	9.57877	9.39612
Up	ENSG00000268049	1.4761	0.0154	ENSG00000268049	19q13.43	lncRNA	5.87391	5.33696	4.94683	4.91012	5.43668	6.05121	3.54401	4.01387	7.62187	7.88029	6.26985	6.31617	6.06023	6.18121	4.41203	5.07653
Up	ENSG00000162923	1.47457	4.83e-22	WDR26	1q42.12	protein_coding	11.9445	11.9211	10.8967	10.9795	12.1735	12.3755	10.843	10.9631	12.8362	12.8149	10.9893	10.8824	12.2143	12.2475	10.7458	10.7252
Up	ENSG00000169641	1.47445	8.28e-46	LUZP1 ENSG00000169641	1p36.12	protein_coding	11.5715	11.6167	10.5387	10.4808	11.8176	12.0495	10.257	10.1643	11.8981	11.7956	10.3078	10.1837	11.6127	11.6013	10.0692	10.1903
Up	ENSG00000140521	1.47383	9.1e-19	POLG	15q26.1	protein_coding	11.1054	11.0697	10.0037	10.0086	11.4263	11.2634	9.83061	9.73262	11.382	11.3317	9.64788	9.63674	11.8367	11.82	10.3658	10.2697
Up	ENSG00000173064	1.47354	2.06e-20	HECTD4	12q24.13	protein_coding	10.5655	10.52	9.50276	9.67388	10.7678	11.3494	9.08105	9.21555	10.8829	10.7669	9.39803	9.18096	10.4792	10.5458	8.94026	9.21276
Up	ENSG00000277117	1.47353	0.0981		21p12	protein_coding	10.1274	10.1253	6.88959	7.19165	5.21603	5.55886	6.68003	5.82451	9.46718	9.18077	8.77575	8.54733	5.85505	6.08283	5.84394	6.15376
Up	ENSG00000122367	1.47353	0.0345	LDB3	10q23.2	protein_coding	3.0222	3.3116	4.03905	3.25239	5.11737	5.13571	2.62988	3.47121	3.64543	4.51428	3.26723	2.82989	3.26746	3.67469	2.47812	2.63301
Up	ENSG00000152475	1.47176	0.000465	ZNF837	19q13.43	protein_coding	6.88804	6.72293	5.74836	6.10378	6.53062	6.0249	4.81185	4.77063	8.21092	8.21703	5.93588	5.90649	7.01633	7.08268	6.63065	6.08519
Up	ENSG00000166974	1.4708	0.0011	MAPRE2	18q12.1	protein_coding	9.67866	9.74009	7.47161	7.2896	11.1566	11.0435	9.944	9.88721	11.185	11.1733	9.88531	10.0603	11.1098	11.1182	9.26722	9.1993
Up	ENSG00000155961	1.47067	0.0333	RAB39B	Xq28	protein_coding	4.99265	4.91912	5.0644	5.08818	8.33171	7.95685	5.90301	6.10485	8.04256	8.06573	7.10009	7.01619	6.31462	6.61586	3.98075	4.70222
Up	ENSG00000283078	1.47054	0.00553	ENSG00000283078	20q13.33	lncRNA	5.43224	5.27519	4.52268	3.66552	4.40591	5.03385	3.40181	3.00926	4.06785	2.7427	3.26723	3.35338	4.72889	4.67392	3.36273	3.54982
Up	ENSG00000167996	1.47007	0.00629	FTH1	11q12.3	protein_coding	13.1884	13.2073	12.1743	12.1233	13.2867	13.4479	12.7682	12.8927	13.1721	13.2156	12.0789	12.1893	15.6361	15.6718	15.7496	15.6614
Up	ENSG00000204592	1.46925	5.14e-17	HLA-E	6p22.1	protein_coding	11.0134	11.1006	9.4578	9.46723	10.4771	10.4513	8.54293	9.06272	10.3795	10.363	9.25697	9.1497	10.438	10.4019	8.94487	9.06035
Up	ENSG00000242612	1.46755	1.19e-10	DECR2	16p13.3	protein_coding	9.36572	9.35042	8.12056	8.26364	9.63953	9.51684	7.98036	8.01253	8.87906	8.97996	6.99792	6.85757	9.37035	9.27495	8.08317	7.97648
Up	ENSG00000183628	1.46587	0.000301	DGCR6	22q11.21	protein_coding	8.03774	8.2551	6.88959	6.93649	7.70844	7.1839	4.97141	5.37422	7.86077	7.99895	6.86493	6.75051	7.09481	6.83319	5.46201	5.2536
Up	ENSG00000049759	1.46585	0.00587	NEDD4L	18q21.31	protein_coding	8.74755	8.92204	7.96294	7.78939	8.98428	8.96953	8.05353	8.29435	11.2885	11.2974	9.45313	9.54561	9.30948	9.37188	7.92422	8.0261
Up	ENSG00000095383	1.4649	0.000215	TBC1D2	9q22.33	protein_coding	6.25117	6.31068	5.73068	5.49428	6.97292	6.97989	5.36548	5.26446	4.88464	5.55739	4.56669	4.6877	6.39953	6.87298	4.11766	4.57464
Up	ENSG00000142694	1.46483	0.025	EVA1B	1p34.3	protein_coding	11.1752	11.1696	9.44295	9.34639	7.00087	7.15992	6.8264	6.83799	10.1537	10.0623	8.49361	8.4819	9.36684	9.33139	8.63274	8.54318
Up	ENSG00000268230	1.46382	0.0839	ENSG00000268230	19q13.43	lncRNA	4.35729	3.18296	2.72656	2.83989	4.77301	4.45777	2.62988	3.33303	5.45056	5.33479	4.62269	4.28917	3.59002	2.99754	2	3.07149
Up	ENSG00000278864	1.46318	1.23e-10		17p11.2	TEC	6.71479	6.26374	5.36867	5.38943	6.91536	6.78986	4.63243	4.65938	5.89089	6.38283	4.82721	5.25596	6.37178	6.11637	5.17872	5.29467
Up	ENSG00000228393	1.46249	0.0373	LINC01004	7q22.3	lncRNA	3.61449	3.90789	2.21868	3.47369	4.83642	5.03385	3.67345	3.71325	3.04558	3.23057	2.30393	3.02626	5.14422	4.84375	4.11766	3.4073
Up	ENSG00000149380	1.46097	0.0456	P4HA3	11q13.4	protein_coding	5.03863	4.91912	3.2075	4.05647	5.26294	4.74244	4.27264	4.26252	3.04558	3.00716	2.30393	2	4.89408	5.09998	3.66043	3.4073
Up	ENSG00000197860	1.45992	6.57e-08	SGTB	5q12.3	protein_coding	8.75101	8.66941	7.48221	7.51192	9.42166	9.39374	8.26342	8.21789	9.19417	9.12271	7.52431	7.62082	8.60145	9.04169	6.32604	7.13544
Up	ENSG00000084110	1.45971	0.092	HAL	12q23.1	protein_coding	2.82641	2.70948	2.86264	2.26	3.34233	3.76411	3.06687	2	2.77355	3.00716	3.11935	2.82989	3.68328	3.48226	2	2
Up	ENSG00000164438	1.45964	0.0453	TLX3	5q35.1	protein_coding	3.93934	3.18296	3.64511	2.83989	3.9123	3.76411	2.34905	2	4.39418	4.42666	6.91063	7.12734	3.4903	3.13482	2.25878	2.35095
Up	ENSG00000142188	1.45897	0.000622	TMEM50B	21q22.11	protein_coding	9.75639	9.82202	8.46331	8.38451	9.79724	9.48583	8.11749	8.56901	11.3208	11.5014	9.7968	9.76947	9.75035	9.6816	8.5595	8.49553
Up	ENSG00000197603	1.45855	4.19e-05	CPLANE1	5p13.2	protein_coding	10.5187	10.4003	9.12546	9.13564	10.1014	10.2473	8.15122	8.21789	10.8467	10.717	9.59986	9.48429	9.35625	9.41632	7.72964	7.95743
Up	ENSG00000145675	1.45853	3.94e-07	PIK3R1	5q13.1	protein_coding	10.3579	10.4631	8.26879	8.38791	10.6841	10.9266	8.58468	8.83528	10.596	10.2463	8.68002	8.66623	10.2287	10.3305	9.84228	9.98138
Up	ENSG00000068903	1.4553	2.72e-30	SIRT2 ENSG00000068903	19q13.2	protein_coding	10.2679	10.2817	8.98154	9.08197	10.2072	10.1759	9.03059	9.11899	10.7761	10.7824	8.76023	8.92812	10.2809	10.2172	8.74798	8.86627
Up	ENSG00000228570	1.4545	0.00122	NUTM2E ENSG00000228570	10q22.3	protein_coding	8.60203	8.76238	7.37818	7.36066	7.56606	8.12109	6.00492	5.85006	8.99994	8.67236	7.62372	7.25032	7.10328	6.86314	5.80392	5.91125
Up	ENSG00000136068	1.4535	0.00506	FLNB	3p14.3	protein_coding	11.1328	11.1616	8.99825	9.18346	12.4706	12.6847	10.9387	11.0865	11.8808	11.8686	9.79984	9.77461	12.9273	12.9665	11.844	11.962
Up	ENSG00000259429	1.45316	0.000651	UBE2Q2P2	15q25.2	transcribed_unprocessed_pseudogene	4.84521	5.39619	5.39135	5.30547	5.85931	6.51534	3.79222	5.10377	7.14605	6.59866	5.00629	4.7446	5.70743	5.9214	3.98075	4.50635
Up	ENSG00000189060	1.45259	2.07e-17	H1-0	22q13.1	protein_coding	13.3525	13.3785	12.5936	12.5286	13.8569	13.788	11.5951	12.1464	13.5766	13.3045	11.9137	11.7008	13.4405	13.5038	11.978	11.9085
Up	ENSG00000157870	1.45248	0.000202	PRXL2B	1p36.32	protein_coding	8.33353	8.34051	7.22246	7.37446	8.30954	8.17592	5.79336	6.74569	8.64854	8.63863	7.31929	7.6132	7.60435	7.72309	5.20969	5.55344
Up	ENSG00000170921	1.4521	4.38e-06	TANC2	17q23.2	protein_coding	10.4628	10.5578	9.47383	9.68084	10.2573	10.5595	8.67633	8.78648	11.1467	10.9723	9.54657	9.43328	9.84926	9.92701	7.89118	8.13187
Up	ENSG00000136052	1.45159	0.000712	SLC41A2	12q23.3	protein_coding	7.14083	7.12425	6.26059	6.18434	8.22913	8.22874	6.23203	6.32131	7.8251	8.21049	7.59601	7.16951	9.23826	9.40957	7.40783	7.58777
Up	ENSG00000188763	1.44986	0.0751	FZD9	7q11.23	protein_coding	4.28283	4.1335	3.2075	3.57279	5.5545	5.69857	5.0209	5.54043	6.94475	7.05825	4.82721	4.79934	3.59002	3.76206	3.24808	2.86885
Up	ENSG00000131437	1.44876	3.6e-10	KIF3A	5q31.1	protein_coding	9.53768	9.58328	8.14746	8.30746	10.3539	10.5258	9.10419	9.06545	10.0552	10.1572	8.67009	8.97048	9.94653	9.95393	8.01906	8.09165
Up	ENSG00000228175	1.4486	0.0136	GEMIN8P4	1p22.2	processed_pseudogene	3.73109	4.26642	3.2075	2.99088	4.83642	5.18406	3.24403	2.59114	3.64543	4.74912	3.83976	3.49277	5.79362	5.16555	4.61072	4.43467
Up	ENSG00000111412	1.44713	0.000165	SPRING1	12q24.22	protein_coding	9.94927	10.0127	9.79626	9.62421	10.4239	10.609	9.63788	9.67658	12.3364	12.2209	9.82989	9.68296	10.5706	10.6823	9.67899	9.6427
Up	ENSG00000226450	1.44708	0.0697	CYP2D8P	22q13.2	unprocessed_pseudogene	3.0222	3.18296	2.57629	2.67124	2.69086	2.92504	2	2.59114	3.47179	3.5945	2.7685	2	2.48759	2.67623	2.47812	2.35095
Up	ENSG00000113594	1.44652	3.41e-07	LIFR	5p13.1	protein_coding	9.6363	9.54943	8.73119	8.61125	9.51425	9.75154	8.15122	7.91902	10.8061	10.682	9.16567	9.10422	10.4686	10.5611	8.90048	9.13008
Up	ENSG00000214655	1.44593	0.000259	ZSWIM8	10q22.2	protein_coding	12.4226	12.3565	11.0574	11.0761	10.9392	10.7898	9.28977	9.42775	11.5511	11.5502	9.85933	9.99141	10.9512	10.9568	9.55937	9.41254
Up	ENSG00000174373	1.44571	6.39e-10	RALGAPA1	14q13.2	protein_coding	10.2201	10.2226	9.28234	9.4131	10.4546	10.8369	8.58468	8.77318	10.0083	9.92112	8.77266	8.70258	9.86925	9.99734	8.09151	8.13187
Up	ENSG00000268001	1.44462	0.000762	CARD8-AS1 ENSG00000268001	19q13.33	lncRNA	4.84521	4.20149	4.30103	3.36728	5.62802	5.69857	4.97141	3.5973	6.08432	6.31124	4.50843	4.85208	5.46632	5.40153	4.41203	3.79851
Up	ENSG00000163728	1.44326	1.05e-13	TTC14 ENSG00000163728	3q26.33	protein_coding	9.76496	9.70831	8.90282	9.15775	9.92488	9.79888	8.11179	8.17302	10.0162	10.2542	7.99121	8.37333	9.7149	9.814	8.30372	8.13187
Up	ENSG00000116514	1.44322	2.2e-12	RNF19B	1p35.1	protein_coding	9.41231	9.53633	7.78166	7.85485	9.45488	9.3307	8.27876	7.97817	8.36166	8.619	7.72952	7.65832	9.36684	9.37881	7.70268	7.29575
Up	ENSG00000134243	1.44252	0.000199	SORT1	1p13.3	protein_coding	10.7795	10.6745	10.1296	10.1844	9.81111	10.1774	7.69799	8.32201	11.0104	11.083	9.36763	9.33016	11.5284	11.5366	9.63831	9.72763
Up	ENSG00000182985	1.44223	0.0173	CADM1	11q23.3	protein_coding	10.9858	11.0057	8.76632	8.7918	13.2508	13.2824	11.9836	11.6546	13.5646	13.5439	12.3978	12.23	12.6325	12.6677	10.9297	11.0074
Up	ENSG00000259498	1.44188	0.0344	TPM1-AS	15q22.2	lncRNA	3.0222	3.73514	2.86264	2.26	5.16754	5.36274	3.06687	3.33303	4.39418	4.23363	4.17552	4.6877	5.00663	5.45495	3.24808	4.01057
Up	ENSG00000170846	1.44058	1.72e-07		4p16.1	protein_coding	10.3771	10.3544	8.0439	8.17573	10.1553	10.383	8.87107	8.58812	9.15521	9.31798	8.45942	8.40456	9.08433	9.05256	8.07898	8.56851
Up	ENSG00000177106	1.44045	0.013	EPS8L2	11p15.5	protein_coding	6.32724	6.19869	5.8501	5.70556	7.34407	6.58902	4.18852	5.06063	4.66015	4.01073	4.82721	4.21056	6.28517	6.16527	4.56355	3.24914
Up	ENSG00000148400	1.43994	2.89e-15	NOTCH1	9q34.3	protein_coding	12.1427	12.0546	10.3226	10.4591	11.7301	11.9581	10.231	10.0764	12.2331	12.1461	10.3247	10.4421	11.3969	11.3175	10.792	10.9182
Up	ENSG00000104765	1.43806	7.75e-11	BNIP3L ENSG00000104765	8p21.2	protein_coding	10.8441	10.8066	9.75313	9.57126	11.5034	11.3394	9.75767	10.5643	11.4647	11.586	9.41993	9.5948	11.6482	11.7318	10.299	10.3265
Up	ENSG00000234585	1.43786	0.00387	CCT6P3	7q11.21	transcribed_unprocessed_pseudogene	6.50152	6.6639	5.83364	6.29006	6.08494	6.47704	5.11506	4.01387	7.97907	7.83846	6.25221	6.02607	6.14465	6.0997	4.65639	4.57464
Up	ENSG00000130775	1.43772	0.00344	THEMIS2	1p35.3	protein_coding	6.71479	6.35613	5.00681	5.05428	8.47806	8.13346	6.99686	7.35786	6.7682	6.96802	5.55912	5.29458	7.76765	7.73393	5.90198	6.08519
Up	ENSG00000065809	1.43762	5.41e-07	FAM107B	10p13	protein_coding	9.39474	9.41985	7.63732	7.62015	10.0901	10.1518	9.0486	9.16808	10.5158	10.2873	9.01426	8.61756	9.81102	9.86175	8.28203	8.23041
Up	ENSG00000067836	1.43732	7.22e-09	ROGDI	16p13.3	protein_coding	8.81516	8.67839	7.64678	7.7634	9.81111	9.67957	7.98036	8.04609	9.88379	9.9896	8.47472	8.73102	9.42538	9.28789	7.92888	7.79518
Up	ENSG00000154359	1.43614	0.0177	LONRF1	8p23.1	protein_coding	6.19137	6.00301	5.73068	5.72724	8.37506	8.4426	5.84923	6.82516	9.24566	9.15714	8.27513	8.03423	9.15727	9.07192	7.27505	7.3552
Up	ENSG00000238083	1.43488	6.62e-13	LRRC37A2	17q21.31	protein_coding	6.91295	6.89706	6.28502	6.15265	7.76657	7.84099	6.00492	6.22692	7.84304	7.85534	5.86799	6.00294	7.49283	7.63325	6.3401	6.50822
Up	ENSG00000286535	1.43419	0.000168		8q24.21	lncRNA	3.83897	4.06214	3.85549	3.57279	4.95544	4.67636	3.24403	2.8153	4.66015	4.74912	3.83976	3.61986	4.85452	4.25913	3.36273	3.07149
Up	ENSG00000057704	1.43411	0.0929	TMCC3	12q22	protein_coding	8.56323	8.41399	7.51356	7.55498	7.12033	7.09817	4.75449	4.33672	9.83979	9.88459	8.24423	8.26567	5.59191	5.97724	5.14708	5.74341
Up	ENSG00000250474	1.433	0.0088	WBP1LP2	7q22.3	processed_pseudogene	4.28283	4.55335	3.56757	2.99088	4.13038	4.10278	2.34905	3.47121	3.9403	3.00716	2.95457	2.60252	4.81385	4.92172	3.66043	4.10595
Up	ENSG00000166436	1.43279	1.88e-05	TRIM66	11p15.4	protein_coding	7.48601	7.25798	5.65772	6.12025	8.26414	8.42258	6.35291	6.60266	7.4685	7.05825	5.30903	5.50682	7.54967	7.35976	6.93858	6.9422
Up	ENSG00000167658	1.4316	6.89e-32	EEF2	19p13.3	protein_coding	16.5678	16.5853	15.4942	15.4981	16.4121	16.5675	15.222	15.1483	16.8234	16.8496	14.7946	14.9968	16.7884	16.7913	15.3779	15.3211
Up	ENSG00000197363	1.43123	6.72e-16	ZNF517	8q24.3	protein_coding	7.67982	7.46579	6.0052	6.13654	7.58465	7.72321	6.21086	6.7182	7.71249	7.54796	6.23434	6.76434	7.67418	7.62744	5.51256	6.06159
Up	ENSG00000119326	1.43049	3.85e-49	CTNNAL1	9q31.3	protein_coding	10.9591	10.9251	9.66861	9.64001	11.3048	11.1994	9.59154	9.50821	10.9824	10.8524	9.7968	9.90669	11.0945	11.2079	9.55937	9.45392
Up	ENSG00000130766	1.42983	1.6e-10	SESN2	1p35.3	protein_coding	10.5003	10.4623	8.84648	8.93837	10.149	10.6771	8.53869	9.30836	9.60499	9.50606	8.3885	8.42211	9.83663	9.89233	8.61839	8.38102
Up	ENSG00000215190	1.429	6.23e-06	LINC00680	6p11.2	transcribed_unprocessed_pseudogene	7.55882	7.47269	5.83364	6.21534	8.81359	8.7741	7.38489	7.15749	8.34287	7.95265	6.67934	6.02607	7.97093	8.00414	7.05399	7.19088
Up	ENSG00000109762	1.42891	0.00237	SNX25	4q35.1	protein_coding	8.33813	8.39959	7.34951	7.42175	8.59268	8.46234	6.84025	7.25638	9.37153	9.55337	8.22174	8.13344	7.95231	8.18101	5.58521	5.12288
Up	ENSG00000174943	1.42865	0.000185	KCTD13	16p11.2	protein_coding	8.97445	8.88375	7.65617	7.75287	10.3334	10.6612	8.9594	9.00131	9.90743	10.3377	8.58455	8.70975	8.9192	8.94698	7.71891	7.80232
Up	ENSG00000124357	1.4277	2.53e-10	NAGK	2p13.3	protein_coding	10.091	9.9816	8.93791	9.00643	10.0455	9.71908	8.74052	8.71525	10.229	10.1297	7.70379	7.57449	9.65283	9.69554	8.58039	8.40934
Up	ENSG00000167930	1.42691	8.8e-16	FAM234A	16p13.3	protein_coding	11.4299	11.5628	10.2547	10.2058	11.4328	11.3434	10.0786	9.81442	11.6145	11.5273	9.46275	9.50913	11.6289	11.6777	10.5868	10.5197
Up	ENSG00000088970	1.42656	0.000188	KIZ	20p11.23	protein_coding	7.14083	7.20099	5.88249	5.92776	7.9991	7.92163	6.29374	6.35741	8.91767	8.82151	7.43329	7.55076	7.6855	7.80766	6.64205	6.32212
Up	ENSG00000138623	1.4263	9.17e-05	SEMA7A	15q24.1	protein_coding	10.205	10.1832	7.89314	7.87925	8.82536	9.17491	7.77213	8.03499	8.46955	8.79552	7.71671	7.72346	7.88519	8.03077	7.69175	7.4582
Up	ENSG00000115758	1.42601	1.45e-06	ODC1	2p25.1	protein_coding	12.6944	12.6676	10.8576	10.7225	13.1359	13.238	12.4141	11.9407	13.3323	13.263	11.9405	11.663	13.8166	13.825	12.2569	12.3225
Up	ENSG00000188687	1.42536	0.0284	SLC4A5	2p13.1	protein_coding	4.79251	4.60448	3.10145	3.12755	4.48718	4.45777	3.79222	4.40728	4.29339	4.51428	2.95457	3.35338	3.00379	3.84444	2	2.63301
Up	ENSG00000260063	1.42481	0.0113		1p36.11	lncRNA	4.79251	4.06214	4.6026	3.91254	6.41075	5.52171	4.81185	5.10377	5.19517	5.47242	2.7685	3.02626	4.97008	5.22826	3.74742	3.4073
Up	ENSG00000169246	1.42415	1.21e-06	NPIPB3	16p12.2	protein_coding	7.86985	7.84634	6.36741	6.60304	8.14398	8.57542	7.02138	6.83799	7.80693	7.67697	5.72181	5.4046	8.30393	8.08684	7.19993	7.26508
Up	ENSG00000105991	1.42332	0.000844	HOXA1	7p15.2	protein_coding	9.39695	9.43405	7.49274	7.50567	7.47934	7.53096	6.35291	6.42699	7.21656	7.2103	6.62553	6.52548	8.19334	7.99515	6.9293	7.10112
Up	ENSG00000148180	1.42325	1.06e-05	GSN	9q33.2	protein_coding	9.46798	9.37639	7.91287	7.8937	9.77516	9.91625	8.64905	9.11109	8.71825	8.96837	6.95494	7.24046	9.73818	9.67035	7.96109	7.83748
Up	ENSG00000183688	1.42176	2.86e-08	RFLNB	17p13.3	protein_coding	10.4533	10.3185	10.1024	10.1131	11.3924	11.4274	9.62993	9.56526	11.5305	11.4433	8.97176	8.98236	11.0934	11.0676	10.0964	9.89053
Up	ENSG00000142530	1.42159	0.000186	FAM71E1	19q13.33	protein_coding	3.83897	3.8241	3.56757	3.47369	4.56412	4.53438	2.86486	3.33303	4.4884	4.59688	2.7685	3.19907	4.59128	4.19778	3.36273	3.79851
Up	ENSG00000141458	1.4213	7.15e-26	NPC1	18q11.2	protein_coding	10.7651	10.8529	9.52087	9.56074	10.5557	10.7228	8.95622	9.0545	10.5325	10.7501	8.99317	9.03178	10.7981	10.8089	9.47266	9.67999
Up	ENSG00000103254	1.42085	0.00546	ANTKMT	16p13.3	protein_coding	7.54295	7.26595	5.9604	5.90891	8.8409	8.8916	7.999	7.9489	8.34916	8.21703	6.73121	6.37141	7.74079	7.78176	4.97751	5.51919
Up	ENSG00000196466	1.4206	1.16e-06	ZNF799	19p13.2	protein_coding	7.33758	7.19266	6.78213	6.90831	7.67414	7.64763	5.61147	5.50868	7.07191	7.49509	5.89098	5.4046	7.40657	7.17313	5.40963	5.61958
Up	ENSG00000166848	1.42052	7.44e-06	TERF2IP	16q23.1	protein_coding	10.7401	10.7915	9.34468	9.41977	12.0672	12.0458	10.686	10.5143	11.4457	11.3489	9.48558	9.50913	11.7807	11.7308	10.6601	10.6411
Up	ENSG00000261159	1.4204	0.0148		3q21.3	lncRNA	3.48763	4.32855	3.10145	3.83481	3.78951	4.37688	3.24403	2.59114	4.81362	4.675	3.40135	2	3.26746	3.58168	3.36273	3.07149
Up	ENSG00000070669	1.4201	0.0715	ASNS	7q21.3	protein_coding	8.81516	8.69617	9.19318	8.99307	11.4924	11.4912	9.59767	9.98706	10.8445	10.7956	10.4354	9.89102	13.5002	13.5303	11.8195	11.8788
Up	ENSG00000173801	1.41961	0.000128	JUP	17q21.2	protein_coding	9.74256	9.85406	8.52358	8.65995	11.6178	11.7057	10.1373	10.2663	11.4848	11.4016	9.95378	10.0434	11.1481	11.1135	9.77916	9.66832
Up	ENSG00000159588	1.4194	0.0105	CCDC17	1p34.1	protein_coding	5.32501	5.03546	4.30103	4.05647	5.66342	5.08568	3.67345	4.47455	4.06785	3.5945	2.55483	2.82989	4.00568	4.92172	3.66043	3.24914
Up	ENSG00000131094	1.41931	0.0222	C1QL1 ENSG00000131094	17q21.31	protein_coding	7.2327	7.3051	7.22246	7.64313	8.98777	9.20451	5.98011	6.74569	8.67383	8.42916	7.63056	8.15459	8.16127	8.13674	3.98075	4.35924
Up	ENSG00000154429	1.41869	3.07e-07	CCSAP	1q42.13	protein_coding	8.80854	8.79576	8.77928	8.80714	9.98733	10.0801	8.30896	8.81596	10.6026	10.5273	8.69316	8.67357	10.2072	10.1829	8.43727	8.33747
Up	ENSG00000196597	1.41842	3.74e-07	ZNF782	9q22.33	protein_coding	7.25235	7.19266	6.4775	6.3189	8.85628	8.75021	7.19313	6.75924	8.29153	8.21703	6.95494	6.80503	7.90952	7.78698	6.7086	6.68852
Up	ENSG00000117394	1.4179	2.15e-12	SLC2A1	1p34.2	protein_coding	9.82359	9.73723	8.54397	8.55479	10.2354	10.1086	8.78058	8.85435	10.5283	10.6203	8.26197	8.2112	9.79152	9.81655	9.02975	9.16649
Up	ENSG00000272667	1.41528	0.000204		2q14.3	lncRNA	7.27173	7.28174	5.63888	5.76963	6.49176	6.4575	5.20345	5.30198	6.05383	6.12894	4.50843	4.62846	5.54297	5.45495	5.08162	4.63984
Up	ENSG00000130956	1.41526	7.93e-05	HABP4	9q22.32	protein_coding	9.32456	9.14561	8.58636	8.41821	10.2916	10.3409	8.91427	9.25196	11.2215	11.1665	9.45506	9.69022	10.1045	10.1408	8.49811	8.29255
Up	ENSG00000186648	1.41524	0.0311	CARMIL3	14q11.2	protein_coding	4.12128	4.50035	4.14962	3.75264	5.30838	5.32011	2.62988	3.47121	3.64543	3.00716	2	3.19907	4.85452	4.71829	3.90708	4.01057
Up	ENSG00000108239	1.41437	0.0035	TBC1D12	10q23.33	protein_coding	7.66524	7.95866	7.80719	7.61434	9.12106	9.26477	7.45858	7.4443	10.1645	10.0199	8.56324	8.85894	8.77304	8.82801	6.35403	6.47287
Up	ENSG00000137331	1.41436	0.000935	IER3	6p21.33	protein_coding	8.84781	8.60183	5.9604	6.44197	8.74915	8.4426	6.88102	6.91266	7.4685	7.64821	7.81012	7.42585	7.2246	7.29532	5.46201	5.91125
Up	ENSG00000158292	1.41413	0.000623	GPR153	1p36.31	protein_coding	9.26536	9.39284	7.95153	7.86466	8.78173	8.90248	7.06922	7.9548	9.81501	9.94496	8.74769	8.77607	8.82513	8.79989	6.42172	6.24039
Up	ENSG00000278600	1.41372	0.000716		15q25.1	lncRNA	5.82227	5.92471	4.88424	4.984	5.62802	5.44442	3.67345	3.33303	5.62661	6.15644	4.8741	4.12743	4.20756	5.16555	3.98075	4.01057
Up	ENSG00000153982	1.41307	0.0793	GDPD1	17q22	protein_coding	4.89605	4.55335	4.30103	4.91012	7.1704	6.6245	5.61147	5.63167	8.11818	8.13648	6.52625	6.57338	4.93258	4.62814	3.82946	3.54982
Up	ENSG00000176884	1.41043	0.0111	GRIN1	9q34.3	protein_coding	5.71308	5.98383	5.74836	6.19992	6.49176	6.29086	3.54401	4.87391	5.99085	5.28583	4.09862	4.21056	6.45348	6.34581	3.12353	3.90843
Up	ENSG00000153487	1.4088	1.07e-07	ING1	13q34	protein_coding	9.15489	9.25365	7.50319	7.45461	9.90098	10.0897	8.70311	8.69071	10.1044	9.91911	8.63648	8.7658	10.2062	10.1057	8.73473	8.74927
Up	ENSG00000147119	1.40835	0.0238	CHST7	Xp11.3	protein_coding	4.79251	4.91912	3.64511	3.9863	5.69797	6.10243	4.69475	4.71608	3.9403	4.675	3.11935	3.35338	3.77088	4.37453	3.46894	2.35095
Up	ENSG00000185189	1.40755	0.000649	NRBP2 ENSG00000185189	8q24.3	protein_coding	10.6706	10.5795	9.60454	9.73132	10.4482	10.4733	8.76614	9.43198	9.49013	9.81512	7.23197	7.40835	10.0132	9.8568	8.22254	7.95743
Up	ENSG00000255471	1.40679	0.00961		11q14.2	lncRNA	5.24882	4.79257	3.39874	3.36728	6.11082	6.47704	4.49908	5.22593	6.65087	6.90458	5.37573	5.57115	6.85531	6.97708	5.88289	5.65155
Up	ENSG00000143842	1.40619	0.0334	SOX13 ENSG00000143842	1q32.1	protein_coding	9.21619	9.1585	7.50838	7.70997	8.78575	8.60236	6.44644	7.21764	6.02268	5.12812	4.82721	5.33219	8.90233	8.9092	7.84754	7.94458
Up	ENSG00000162889	1.40585	3.12e-08	MAPKAPK2	1q32.1	protein_coding	10.3982	10.3867	9.30641	9.31094	11.4738	11.5321	10.2375	10.2008	11.5152	11.5121	9.93454	9.86078	11.6899	11.6565	10.2175	10.1642
Up	ENSG00000128159	1.40519	1.33e-06	TUBGCP6	22q13.33	protein_coding	10.7871	10.5914	9.56144	9.7273	10.0917	9.795	8.39124	8.47769	11.1267	11.2261	9.35529	9.48637	10.263	10.0152	8.98122	8.7965
Up	ENSG00000273137	1.40491	0.0643		22q13.33	lncRNA	3.34853	3.04173	3.2075	2.26	3.65528	3.32071	2.34905	2.59114	3.27437	3.88487	2.30393	2.60252	2.68092	2.99754	2	3.24914
Up	ENSG00000160961	1.40351	3.12e-14	ZNF333	19p13.12	protein_coding	7.94421	7.97818	6.89754	6.86985	8.69458	8.75021	6.90758	7.09473	8.73275	8.80857	7.37741	7.63594	8.61926	8.57104	7.16085	7.22315
Up	ENSG00000271816	1.40326	2.97e-06	BMS1P4	10q22.2	lncRNA	5.76871	5.48071	4.43806	4.47041	6.16122	5.18406	4.75449	3.82057	5.19517	5.28583	4.17552	4.62846	5.63923	4.88326	3.90708	3.79851
Up	ENSG00000137198	1.40284	0.000414	GMPR	6p22.3	protein_coding	4.42809	4.44533	3.56757	3.25239	4.40591	4.74244	3.24403	4.01387	4.57683	4.12648	4.01738	2.33249	4.54232	4.71829	2.83662	3.79851
Up	ENSG00000227963	1.39945	0.0581	RBM15-AS1	1p13.3	lncRNA	2.82641	2.88515	2.57629	2.83989	3.34233	2.37804	2.34905	2	3.04558	3.74698	2.55483	3.02626	3.26746	3.48226	2.25878	2.63301
Up	ENSG00000167693	1.39929	0.00255	NXN	17p13.3	protein_coding	12.7945	12.8396	11.8305	11.7752	11.633	11.6302	10.1401	10.202	11.4927	11.5075	9.21432	9.15496	11.8297	11.8509	10.177	10.1005
Up	ENSG00000276334	1.39881	0.0108		2p22.3	lncRNA	4.49558	3.04173	2.86264	2.99088	3.9123	4.29117	2.62988	3.00926	4.95232	4.675	3.26723	3.49277	3.77088	3.13482	3.56786	3.54982
Up	ENSG00000270055	1.39872	4.13e-07		15q13.2	lncRNA	7.51069	7.26595	6.6473	6.5432	7.66544	7.44428	5.47608	4.97029	7.61144	8.07297	6.4663	6.87041	7.50566	7.48061	5.90198	6.06159
Up	ENSG00000169203	1.39815	9.37e-13	NPIPB12 ENSG00000169203	16p11.2	protein_coding	8.1932	8.35177	6.56987	6.6939	8.66432	8.71773	7.16037	7.16769	8.82592	9.01417	7.32774	7.40835	8.3076	8.28792	7.3672	7.61235
Up	ENSG00000162976	1.39792	2.04e-05	SLC66A3	2p25.1	protein_coding	8.44869	8.62368	6.9896	6.96414	8.41196	8.45743	7.24611	7.67631	9.71625	9.54038	8.27513	8.22626	8.67141	8.55278	6.78255	7.0895
Up	ENSG00000134313	1.39724	3.36e-21	KIDINS220	2p25.1	protein_coding	11.5981	11.582	10.914	10.8772	12.0009	12.0144	10.5796	10.6024	12.532	12.2471	10.5909	10.5617	12.031	12.1182	10.4726	10.5347
Up	ENSG00000137878	1.39607	0.0673	GCOM1	15q21.3	protein_coding	4.20431	2.50942	2.98698	3.47369	6.23366	5.44442	4.75449	5.10377	5.62661	4.74912	2.55483	3.19907	6.12815	5.25862	4.94107	4.19541
Up	ENSG00000085433	1.39557	2.62e-07	WDR47	1p13.3	protein_coding	9.36572	9.45161	8.18365	8.13577	10.0354	10.3181	9.1824	9.36042	10.0043	9.81512	8.02277	7.76531	9.85554	9.89717	8.22254	8.14316
Up	ENSG00000197568	1.39515	0.000296	HHLA3	1p31.1	lncRNA	6.41701	6.69961	5.8501	6.12025	7.59385	7.84099	5.57879	5.87518	5.74585	6.0134	4.72857	5.04564	6.41321	6.66202	5.40963	4.97911
Up	ENSG00000206127	1.39234	0.0063	GOLGA8O	15q13.3	protein_coding	6.58136	5.82046	5.03589	5.68356	7.28847	7.464	4.56729	5.57149	5.49662	6.26146	5.27448	5.4046	4.81385	5.19724	3.66043	4.70222
Up	ENSG00000196428	1.39177	1.19e-05	TSC22D2	3q25.1	protein_coding	10.448	10.3702	8.8628	8.66277	10.7224	11.0678	9.81491	9.3582	10.3263	10.3058	8.31392	8.3506	11.0929	11.09	10.0155	10.0323
Up	ENSG00000157796	1.39155	1.55e-14	WDR19	4p14	protein_coding	9.54367	9.50472	8.46598	8.45115	9.49963	9.33873	8.13445	8.15775	9.9053	10.0749	8.51226	8.66254	9.67429	9.48535	7.85735	7.57115
Up	ENSG00000110047	1.39119	0.000139	EHD1	11q13.1	protein_coding	11.8303	11.8566	9.65344	9.74068	11.1386	11.0662	10.227	10.0737	10.2859	10.2542	8.8063	8.91579	11.7194	11.753	10.6418	10.6241
Up	ENSG00000134030	1.39087	1.76e-05	CTIF	18q21.1	protein_coding	10.8368	10.8066	10.0409	10.1755	10.4796	10.6101	8.53869	9.04899	11.4762	11.5746	9.83878	9.95872	10.4857	10.4529	8.80739	8.63798
Up	ENSG00000114331	1.39047	4.79e-14	ACAP2	3q29	protein_coding	11.3334	11.267	10.449	10.2992	11.1551	11.2428	9.76132	9.94912	12.0066	12.1053	10.4137	10.4323	11.5193	11.6255	9.9856	10.0171
Up	ENSG00000250318	1.38964	0.0338	ENSG00000250318	22q12.2	unprocessed_pseudogene	4.20431	4.26642	4.09539	3.83481	3.15606	4.20005	2	3.92045	4.39418	4.23363	3.26723	2.82989	4.63862	4.80313	2.25878	2.86885
Up	ENSG00000139926	1.38934	8.03e-06	FRMD6	14q22.1	protein_coding	12.0757	12.087	10.5381	10.4632	11.7682	11.7232	10.9151	10.5711	11.153	11.0991	9.74885	9.46748	10.9641	11.0585	9.31428	9.40553
Up	ENSG00000244968	1.38843	0.0176	LIFR-AS1	5p13.1	lncRNA	4.56006	4.65385	4.14962	3.75264	4.56412	4.67636	2.62988	2.32564	5.35376	6.04316	4.82721	4.28917	4.20756	4.53198	3.56786	3.4073
Up	ENSG00000211455	1.38716	6.21e-10	STK38L	12p11.23	protein_coding	9.31758	9.19231	8.32878	8.22987	9.70469	9.89825	8.39124	8.65127	10.506	10.3907	8.86262	8.94339	9.76243	9.81782	8.21874	8.23569
Up	ENSG00000280402	1.38552	0.0609		16p13.3	TEC	3.34853	2.70948	2.72656	2.48022	5.16754	3.99848	3.90196	3.92045	3.80039	4.23363	2.7685	2.82989	3.77088	3.26016	2.66848	2.35095
Up	ENSG00000165355	1.38548	1.27e-08	FBXO33	14q21.1	protein_coding	8.22338	8.23496	7.51356	7.56103	9.15876	9.063	7.42221	7.91297	9.47295	9.3301	8.22174	8.06248	9.20719	9.4314	7.51708	7.21247
Up	ENSG00000225828	1.38485	0.0116	FAM229A	1p35.1	protein_coding	7.3739	7.21751	6.41246	6.2306	6.9006	6.92404	5.28674	5.37422	5.49662	6.61856	4.31802	3.73667	5.46632	5.40153	4.41203	4.57464
Up	ENSG00000286964	1.38453	0.00792		Xq26.3	lncRNA	4.20431	4.44533	3.48562	4.05647	4.40591	3.99848	2.62988	3.00926	5.07885	5.983	3.83976	3.49277	4.26903	4.1337	4.30138	3.54982
Up	ENSG00000260233	1.38371	0.00129	ZNRD2-AS1	11q13.1	lncRNA	5.46629	5.03546	3.78871	4.41807	5.35243	4.53438	4.27264	3.82057	4.66015	4.42666	2.95457	2.82989	4.93258	4.88326	4.46432	3.07149
Up	ENSG00000177432	1.38243	0.00456	NAP1L5	4q22.1	protein_coding	6.81066	6.56413	6.23574	6.26064	8.99126	9.05001	7.66724	8.10566	9.45848	9.4709	7.69728	7.5901	8.278	8.40452	7.0625	6.95507
Up	ENSG00000131725	1.37987	3.1e-10	WDR44	Xq24	protein_coding	8.78175	8.70791	7.99291	8.05665	9.03921	9.07267	7.72064	7.49378	9.88162	9.67004	8.18035	7.98784	8.84797	9.03732	7.55977	7.36487
Up	ENSG00000275131	1.37977	1.64e-05	PDE4DIPP2	1p11.2	transcribed_unprocessed_pseudogene	5.20916	5.66056	4.81882	5.30547	6.88569	7.09817	5.32665	5.40903	6.43126	6.76865	4.77873	5.04564	6.96153	6.3316	5.63168	5.48412
Up	ENSG00000124574	1.37934	1.17e-13	ABCC10	6p21.1	protein_coding	10.3107	10.2256	8.60103	8.73943	10.2383	10.37	9.12131	9.12162	9.82407	10.031	8.42045	8.53529	10.6615	10.6009	9.29094	9.33345
Up	ENSG00000151458	1.37907	2.3e-06	ANKRD50	4q28.1	protein_coding	10.7261	10.808	10.0382	9.975	10.8334	11.2052	9.48095	9.48188	11.2444	11.2693	9.4704	9.51118	9.99509	10.0847	8.49497	8.53463
Up	ENSG00000171843	1.37881	6.32e-07	MLLT3	9p21.3	protein_coding	11.0025	11.0816	10.0319	10.0607	11.031	11.1584	9.16874	9.54388	10.9915	10.946	10.1392	10.0391	12.1644	12.1668	10.4444	10.4418
Up	ENSG00000133818	1.37819	5.77e-13	RRAS2	11p15.2	protein_coding	9.92805	9.82876	8.94559	8.8645	10.0589	10.1426	8.27876	8.24222	10.3279	10.1418	9.17272	8.99414	9.82899	9.89354	8.22254	8.09165
Up	ENSG00000110888	1.37682	2.07e-05	CAPRIN2	12p11.21	protein_coding	9.05775	9.07033	7.30839	7.54281	10.1318	10.0785	8.86431	9.29214	10.0988	10.4627	8.6734	8.60992	9.79021	9.60243	8.41419	8.27214
Up	ENSG00000105953	1.37665	2.88e-05	OGDH	7p13	protein_coding	12.334	12.4147	11.4172	11.4639	12.2355	12.2818	10.9217	10.7093	11.206	11.3317	9.63773	9.62352	12.1309	12.1246	10.2598	10.2863
Up	ENSG00000260916	1.37537	3.71e-11	CCPG1	15q21.3	protein_coding	9.9864	9.93118	8.65592	8.71523	9.90838	9.78915	7.71313	8.24222	10.4689	10.3791	9.04532	9.11505	10.1512	10.1254	8.98793	8.9618
Up	ENSG00000238197	1.37418	0.00158	PAXBP1-AS1	21q22.11	lncRNA	5.12641	5.03546	4.75028	5.1213	5.62802	5.23085	3.54401	4.26252	5.58457	5.82062	3.26723	3.73667	4.72889	4.80313	3.46894	3.54982
Up	ENSG00000165434	1.37407	4.08e-05	PGM2L1	11q13.4	protein_coding	9.46588	9.68326	8.38354	8.24122	8.96313	8.93816	7.31717	7.77968	8.55367	8.71921	7.35279	7.7515	8.54043	8.45456	6.43488	6.57642
Up	ENSG00000260267	1.37377	0.000584		16p11.2	lncRNA	7.55882	7.59148	6.58962	7.04403	7.55668	7.0855	5.87637	5.97147	7.92955	7.74194	5.74722	6.1784	6.28517	6.60408	5.14708	4.50635
Up	ENSG00000278991	1.37333	0.00595		15q24.3	TEC	4.03317	4.50035	2.86264	3.47369	4.22819	4.98008	2.86486	3.47121	4.29339	4.33337	2.55483	3.19907	3.38318	3.37548	3.74742	3.54982
Up	ENSG00000256223	1.37254	1.9e-05	ZNF10	12q24.33	protein_coding	7.85064	7.86218	6.78213	6.89879	8.4929	8.3713	6.23203	6.79915	6.92803	6.57847	6.00072	6.50915	7.58635	7.44144	5.80392	5.98838
Up	ENSG00000136051	1.37195	7.16e-15	WASHC4	12q23.3	protein_coding	10.5156	10.525	9.69961	9.73668	10.7708	10.8188	9.45867	9.44881	11.4376	11.4696	9.76605	9.9268	10.933	11.0091	9.33198	9.38428
Up	ENSG00000148842	1.37125	0.00095	CNNM2 ENSG00000148842	10q24.32	protein_coding	10.1924	10.2051	9.29893	9.30014	9.15255	9.46885	7.34658	7.54945	10.0913	10.2221	8.46326	8.68452	9.00074	8.96551	7.1922	7.44001
Up	ENSG00000067082	1.37083	4.4e-06	KLF6	10p15.2	protein_coding	11.5488	11.5696	9.94644	9.93714	12.1479	12.3413	11.2986	11.451	11.7895	11.7314	9.94694	9.7505	12.1527	12.3066	10.6124	10.8302
Up	ENSG00000148341	1.37062	2.88e-11	SH3GLB2	9q34.11	protein_coding	10.2787	10.0865	9.30492	9.30915	10.3847	10.3739	8.75522	9.18324	10.1429	10.2526	8.43225	8.53529	9.97679	9.82418	8.15652	8.29761
Up	ENSG00000008294	1.37051	5.26e-08	SPAG9	17q21.33	protein_coding	12.3055	12.2524	11.11	11.1136	12.0309	12.1871	10.9776	11.0338	13.0391	13.0122	11.4081	11.4777	11.8665	11.9352	10.3008	10.3704
Up	ENSG00000164037	1.36738	0.0427	SLC9B1	4q24	protein_coding	3.34853	3.73514	2.57629	2.67124	2.94213	3.32071	3.40181	2.8153	3.64543	3.00716	2.55483	2	3.68328	2.67623	2.66848	2.35095
Up	ENSG00000141543	1.36665	3.08e-10	EIF4A3	17q25.3	protein_coding	12.4823	12.5727	10.9664	10.9119	12.7656	13.0228	11.3357	11.1387	11.7293	11.6943	10.7651	10.6546	12.478	12.4736	11.473	11.3378
Up	ENSG00000230551	1.36659	5.27e-05		5q32	lncRNA	8.45718	8.28282	7.30839	7.3397	7.51853	8.2797	6.42821	7.07319	8.43447	8.41215	6.33835	6.38936	6.94279	7.17313	5.82407	6.19773
Up	ENSG00000106524	1.36549	1.36e-06	ANKMY2	7p21.1	protein_coding	8.84781	8.70791	8.05104	8.0779	10.0303	10.3396	8.88116	9.15276	10.0023	10.0495	8.31392	8.28498	10.1399	10.1285	8.45029	8.62998
Up	ENSG00000128346	1.36542	0.0365	C22orf23	22q13.1	protein_coding	3.61449	3.4297	3.78871	3.36728	5.47703	4.29117	4.09917	3.33303	3.04558	3.5945	2.7685	3.84472	4.89408	5.19724	2.47812	3.24914
Up	ENSG00000168300	1.36531	8.69e-08	PCMTD1	8q11.23	protein_coding	8.7196	8.66941	8.0439	7.8744	9.07251	9.22777	7.12686	7.60304	9.59709	9.77133	8.23527	8.32751	8.76772	8.8704	7.3672	7.23375
Up	ENSG00000144655	1.36526	0.000593	CSRNP1	3p22.2	protein_coding	9.42101	9.48268	7.79022	7.76863	9.45488	9.4492	8.21108	7.82549	8.07329	7.8637	6.76892	5.60227	8.70238	8.57104	8.00589	7.87181
Up	ENSG00000124313	1.36504	0.00158	IQSEC2	Xp11.22	protein_coding	9.90961	9.97433	7.94771	7.90325	7.94977	7.98442	7.00917	7.79291	10.08	10.2041	8.68331	8.65143	8.58038	8.40112	8.01468	7.82352
Up	ENSG00000139112	1.36454	0.00659	GABARAPL1 ENSG00000139112	12p13.2	protein_coding	8.5274	8.52762	7.66085	7.56705	9.24015	9.07907	7.48527	7.71855	10.6832	10.6314	9.20059	9.25137	8.70516	8.70386	7.3254	7.56277
Up	ENSG00000184203	1.3644	3.26e-10	PPP1R2	3q29	protein_coding	9.92346	9.73149	9.02025	9.1417	9.96799	9.86711	8.55558	8.59947	9.61024	9.65566	7.93149	7.72346	10.2412	10.2572	8.5655	8.47781
Up	ENSG00000136156	1.36379	0.000204	ITM2B	13q14.2	protein_coding	10.5003	10.5985	9.49099	9.46078	10.9081	10.9381	9.41999	9.47984	12.2034	12.1393	10.8972	10.8333	11.7328	11.7322	10.1503	10.2671
Up	ENSG00000158769	1.36372	0.0617	F11R ENSG00000158769	1q23.3	protein_coding	6.46831	6.45694	6.54985	6.46795	9.99429	10.0064	8.54716	8.89789	7.05662	6.67669	6.95494	6.80503	9.81489	9.89837	7.68626	7.79518
Up	ENSG00000105866	1.36371	1.18e-07	SP4	7p15.3	protein_coding	8.66933	8.62677	8.54902	8.43806	9.50208	9.64975	8.10607	8.28969	10.1229	9.99342	8.1184	8.17543	9.35802	9.38053	7.61864	7.58777
Up	ENSG00000197989	1.36328	0.000148	SNHG12	1p35.3	lncRNA	10.5468	10.6001	8.83412	8.92905	9.85004	9.53792	8.36273	8.20309	8.61239	9.0254	7.94253	7.81265	8.97099	8.77385	8.17233	7.93162
Up	ENSG00000231305	1.36324	0.00205		3q21.3	lncRNA	5.68445	4.55335	4.71476	4.74994	6.30264	6.05121	4.27264	4.65938	5.82019	5.33479	4.56669	3.49277	4.38463	4.71829	3.56786	3.90843
Up	ENSG00000173402	1.36308	5.8e-20	DAG1 ENSG00000173402	3p21.31	protein_coding	11.6784	11.7057	10.9464	10.9295	11.9883	11.9823	10.5909	10.6487	12.1065	12.125	10.3643	10.2747	12.3091	12.4017	10.8072	10.8527
Up	ENSG00000244257	1.36289	0.0253	PKD1P1	16p13.11	unprocessed_pseudogene	8.04901	8.00696	4.39382	6.76897	10.571	10.4684	8.40528	8.71525	10.03	9.76688	8.97714	8.77266	9.29847	9.60538	8.94487	8.38578
Up	ENSG00000176732	1.36276	0.0718	PFN4	2p23.3	protein_coding	3.34853	4.06214	2.86264	3.47369	4.70668	4.45777	2	2.59114	4.39418	3.5945	3.52406	3.49277	2.48759	2.67623	2.83662	2.86885
Up	ENSG00000268362	1.36222	5.77e-08		19p12	lncRNA	6.51785	6.49807	6.01983	6.2306	7.51853	7.75557	6.00492	5.54043	7.79776	7.82139	6.32153	6.37141	7.43366	7.58014	6.16156	6.24039
Up	ENSG00000229891	1.36071	1.08e-05	LINC01315	22q13.2	lncRNA	6.81066	6.47078	5.76582	5.36198	7.44923	6.99352	5.61147	5.99458	7.86955	7.67697	6.54086	6.49263	6.89484	6.70676	5.38271	5.29467
Up	ENSG00000204178	1.35916	9.03e-16	MACO1	1p36.11	protein_coding	9.73385	9.7458	8.6929	8.82986	10.032	10.138	8.59697	8.76313	9.59709	9.65084	7.91476	7.84554	9.8379	9.783	8.38057	8.45987
Up	ENSG00000171100	1.35851	4.88e-06	MTM1	Xq28	protein_coding	7.54295	7.36563	6.69366	6.84032	8.02654	8.03802	6.14543	6.44387	8.86596	8.78675	7.57487	7.43452	8.2554	8.2278	6.88203	6.52557
Up	ENSG00000272916	1.35762	0.00364		10q22.2	protein_coding	7.84419	7.88304	6.82442	6.68285	6.69359	6.75827	5.44014	5.71749	8.25849	7.98369	6.55532	6.54162	6.46666	6.04848	5.01306	4.87464
Up	ENSG00000245317	1.35669	0.0846		5q35.3	lncRNA	4.03317	3.64033	3.30629	3.57279	4.77301	4.29117	2.34905	3.33303	2	3.5945	2.7685	2	3.26746	3.26016	2.83662	2.86885
Up	ENSG00000108799	1.35614	0.000269	EZH1	17q21.2	protein_coding	9.60417	9.50303	8.21259	8.22607	8.42748	8.19964	6.94652	7.33088	9.34344	9.50339	7.98588	8.2608	8.50574	8.19285	6.78255	6.60935
Up	ENSG00000178397	1.35614	1.04e-20	FAM220A	7p22.1	protein_coding	10.2847	10.2708	9.00746	8.8791	10.2221	10.1563	8.70689	8.91918	9.79901	9.78461	8.45942	8.81644	9.93235	9.85556	8.32508	8.34726
Up	ENSG00000133872	1.35378	3.48e-11	SARAF	8p12	protein_coding	12.236	12.2762	11.1538	11.1641	12.4644	12.2193	11.0367	10.9521	11.7353	11.5867	10.1712	10.0976	12.1093	12.1474	10.5608	10.5987
Up	ENSG00000198961	1.35334	6.88e-06	PJA2	5q21.3	protein_coding	10.6587	10.7559	10.4182	10.464	11.5882	11.611	10.4077	10.6359	12.6001	12.5408	10.6477	10.6293	11.5529	11.6091	9.8692	10.0549
Up	ENSG00000260528	1.3532	0.00033	FAM157C	16q24.3	lncRNA	7.17211	6.9671	6.03431	5.96472	5.43668	6.10243	4.35214	4.87391	6.60954	7.11541	4.6766	5.13348	6.23983	6.031	5.11472	5.37346
Up	ENSG00000260032	1.35255	0.00369	NORAD	20q11.23	lncRNA	12.7353	12.7356	12.1729	12.1271	12.922	12.8472	11.8341	11.8737	15.0191	14.9601	13.1278	13.0158	12.896	13.0035	12.1644	12.1835
Up	ENSG00000117758	1.35235	9.44e-11	STX12	1p35.3	protein_coding	10.2325	10.2154	9.01478	9.22405	10.6448	10.6686	9.48756	9.36929	9.94114	9.94496	8.36407	8.27536	10.4388	10.5045	8.93795	8.90988
Up	ENSG00000250091	1.35211	0.0103	DNAH10OS	12q24.31	lncRNA	5.53206	5.48071	5.54085	5.68356	6.38977	7.45417	5.54536	6.2463	7.07191	7.5889	5.7722	5.85574	8.40665	8.55584	6.59591	7.0895
Up	ENSG00000164136	1.3509	0.0472	IL15	4q31.21	protein_coding	4.84521	4.50035	3.48562	2.99088	5.51628	6.15189	3.67345	3.47121	3.47179	4.42666	3.52406	4.99963	3.4903	3.37548	3.56786	3.07149
Up	ENSG00000163346	1.35041	0.000103	PBXIP1	1q21.3	protein_coding	9.47427	9.4895	8.56657	8.58478	10.866	10.6537	8.85751	9.62755	10.1302	10.3526	8.55966	8.90335	9.25545	9.14282	7.9007	7.93162
Up	ENSG00000244560	1.35008	0.00208		7q36.1	transcribed_unprocessed_pseudogene	4.99265	5.45308	4.8519	5.21632	7.01464	6.26861	4.09917	4.87391	6.94475	7.11541	5.34276	5.63274	5.49233	5.34605	4.61072	5.2536
Up	ENSG00000144935	1.35001	4.5e-05	TRPC1	3q23	protein_coding	8.67662	8.75109	7.91287	8.02638	8.41715	8.80535	6.95927	7.17782	9.31158	9.3979	7.31929	7.76531	7.67418	7.9164	6.7194	6.50822
Up	ENSG00000136367	1.35	0.059	ZFHX2	14q11.2	protein_coding	6.50152	6.13056	5.45732	5.21632	8.49781	8.59791	6.90758	7.21764	5.66746	5.42799	4.31802	4.21056	6.2551	6.11637	5.38271	5.3346
Up	ENSG00000163516	1.34914	1.48e-27	ANKZF1	2q35	protein_coding	9.61748	9.51644	8.48192	8.3947	10.1568	9.73337	8.24271	8.77984	9.60762	9.69604	8.23976	8.22126	9.7149	9.59054	8.33916	8.21979
Up	ENSG00000181649	1.34886	0.0389	PHLDA2	11p15.4	protein_coding	9.40355	9.35789	7.184	6.78972	9.73828	9.98439	8.80197	8.16795	6.89401	6.85509	5.50054	5.63274	7.82506	7.69561	7.87195	7.7808
Up	ENSG00000083290	1.34881	1.73e-06	ULK2	17p11.2	protein_coding	10.2918	10.2579	9.20443	9.22595	9.93578	10.3369	8.07711	8.5957	10.9444	10.905	9.77997	9.64236	10.0908	10.1408	8.59218	8.53463
Up	ENSG00000255112	1.34806	0.00112	CHMP1B	18p11.21	protein_coding	8.77158	8.79576	8.13071	8.06093	10.1769	9.93932	8.30397	8.19812	10.872	10.7669	9.66465	9.58898	9.72178	9.8814	8.16049	8.2462
Up	ENSG00000204248	1.34799	0.00153	COL11A2	6p21.32	protein_coding	7.29085	7.28957	6.01983	6.3331	6.88569	6.93821	4.97141	5.44302	5.40297	5.12812	5.23909	6.07126	7.7299	7.69561	5.72037	5.77278
Up	ENSG00000221883	1.34749	0.00732	ARIH2OS	3p21.31	lncRNA	3.61449	3.98708	3.2075	3.25239	4.83642	5.03385	3.67345	3.47121	4.73893	5.12812	3.742	3.49277	3.26746	3.48226	3.24808	3.24914
Up	ENSG00000226833	1.34624	0.051		2p23.2	lncRNA	3.19457	2.70948	2.72656	3.47369	4.83642	3.76411	2.86486	2.32564	4.18502	3.23057	2.30393	3.02626	3.14164	3.67469	3.36273	2.86885
Up	ENSG00000273344	1.34541	1.74e-13	PAXIP1-DT	7q36.2	lncRNA	7.08714	7.22569	6.32091	6.27542	7.27709	7.40401	5.98011	5.79849	7.69284	7.75098	6.5115	6.589	7.86044	7.55589	6.11325	5.82977
Up	ENSG00000159720	1.34469	2.31e-09	ATP6V0D1	16q22.1	protein_coding	10.8072	10.8229	9.9145	9.87539	11.3984	11.3527	9.99442	10.0085	10.5088	10.4293	9.15384	9.07402	11.4612	11.4359	9.71855	9.88214
Up	ENSG00000124171	1.34463	0.00563	PARD6B	20q13.13	protein_coding	5.08319	5.3064	4.88424	4.56973	6.34686	6.07705	4.42748	4.65938	6.89401	6.76865	6.40374	5.85574	7.19323	7.57411	5.40963	5.48412
Up	ENSG00000267270	1.34418	0.0744	PARD6G-AS1	18q23	lncRNA	4.12128	3.53886	4.09539	3.47369	7.47934	7.25353	5.51113	5.47623	4.66015	4.95103	4.91953	5.4046	7.17729	7.40797	5.88289	5.85745
Up	ENSG00000058063	1.34337	1.5e-16	ATP11B	3q26.33	protein_coding	10.6355	10.7825	9.84226	9.83353	11.0948	11.0426	9.64776	10.0899	11.6945	11.526	10.0113	10.0305	11.2911	11.3264	9.70095	9.76098
Up	ENSG00000102401	1.34252	0.000707	ARMCX3	Xq22.1	protein_coding	10.9058	10.9525	9.83193	10.0141	10.5127	10.7177	9.57092	9.78822	12.2091	12.2873	10.3907	10.405	10.0779	10.0644	9.29996	9.13857
Up	ENSG00000122547	1.3421	0.00447	EEPD1	7p14.2	protein_coding	7.67254	7.98783	6.41246	6.38856	9.6528	9.68168	8.64511	8.72565	8.58599	8.58399	6.93295	6.87041	9.04314	9.24113	7.52941	7.4582
Up	ENSG00000136842	1.34186	0.0391	TMOD1	9q22.33	protein_coding	3.19457	3.64033	2.40854	2.99088	4.13038	4.80562	3.90196	2.32564	4.81362	4.23363	3.26723	3.35338	3.00379	3.26016	3.12353	3.24914
Up	ENSG00000188322	1.34178	0.0126	SBK1	16p12.1	protein_coding	8.36995	8.21454	8.77281	8.65431	11.0752	11.1599	9.80435	10.0559	10.2409	10.0641	7.96437	8.01701	10.021	10.1015	7.85246	7.81649
Up	ENSG00000171533	1.34178	0.0913	MAP6	11q13.5	protein_coding	4.12128	4.1335	2.57629	3.47369	4.22819	4.29117	2.34905	2.59114	4.06785	4.59688	4.31802	3.19907	2.68092	2.84581	2.98719	2
Up	ENSG00000205707	1.3407	8.54e-12	ETFRF1	12p12.1	protein_coding	7.67254	7.55945	6.93661	6.90831	8.74915	8.23449	7.09255	7.26591	8.51502	8.60909	6.63917	7.01619	8.26675	8.39772	6.89161	7.07779
Up	ENSG00000100592	1.34055	4.61e-13	DAAM1	14q23.1	protein_coding	10.1745	10.3803	8.78357	8.87182	10.7129	10.8649	9.62193	9.63859	10.7116	10.6387	9.58408	9.49262	10.5498	10.6295	8.79978	8.92303
Up	ENSG00000026025	1.34033	0.0354	VIM	10p13	protein_coding	17.0888	17.0708	15.7036	15.7337	14.7091	14.925	13.8766	13.8065	14.1062	14.0853	13.1825	13.2744	16.7609	16.8123	15.283	15.2564
Up	ENSG00000169193	1.33787	9.27e-09	CCDC126 ENSG00000169193	7p15.3	protein_coding	7.42673	7.34323	6.7992	6.72655	8.03332	8.14572	6.25289	6.7182	8.33655	8.47901	7.12938	7.0839	8.00294	7.80252	6.36782	6.06159
Up	ENSG00000204177	1.33689	0.0357	BMS1P1	10q11.22	transcribed_unprocessed_pseudogene	4.42809	4.44533	4.09539	4.18733	7.50883	7.62153	5.87637	6.37512	6.99376	6.80385	5.72181	5.21628	6.0071	5.37406	5.01306	4.57464
Up	ENSG00000187531	1.33676	2.03e-05	SIRT7	17q25.3	protein_coding	8.87974	8.7652	8.01133	8.11947	9.91574	9.78523	8.74421	8.51811	9.60499	9.45438	7.47952	7.55076	10.3141	10.157	8.92635	8.87306
Up	ENSG00000224660	1.33664	0.00226	SH3BP5-AS1	3p25.1	lncRNA	8.06577	7.89848	6.70275	6.92716	7.10753	7.60387	5.70528	6.33947	6.71073	6.28657	5.55912	5.21628	6.93332	6.42826	4.97751	4.92782
Up	ENSG00000221821	1.33369	0.000181	C6orf226	6p21.1	protein_coding	5.36165	6.07727	4.6026	4.61694	5.79692	5.82594	4.63243	4.26252	5.70719	5.78583	4.8741	5.04564	7.06912	6.72861	5.63168	5.37346
Up	ENSG00000258526	1.33363	0.03		14q21.1	lncRNA	3.93934	3.4297	3.39874	2.99088	4.40591	4.20005	2.62988	3.00926	2	3.23057	3.11935	2.33249	4.07616	4.19778	3.24808	3.07149
Up	ENSG00000229124	1.33308	0.00293	VIM-AS1	10p13	lncRNA	11.0327	10.841	9.45914	9.46239	9.99603	10.3181	9.32959	9.36708	9.44385	9.76241	8.61247	9.05164	11.9033	12.013	10.3468	10.3847
Up	ENSG00000153558	1.33189	1.08e-07	FBXL2	3p22.3	protein_coding	7.67254	7.49995	6.40133	6.38856	8.09296	8.18189	6.60088	7.33088	7.68291	8.01406	5.93588	6.49263	7.37196	7.2507	6.09678	5.91125
Up	ENSG00000183718	1.3302	0.000208	TRIM52	5q35.3	protein_coding	8.09869	8.01643	6.80765	6.81017	7.79877	7.54028	6.0293	6.46056	6.9776	7.48428	4.62269	5.50682	6.83513	6.85322	6.49896	6.06159
Up	ENSG00000161010	1.32961	0.000115	MRNIP	5q35.3	protein_coding	9.50939	9.25565	8.14746	8.17966	9.38502	9.26477	7.81484	8.00117	7.86077	8.30566	6.61176	6.589	8.59246	8.47733	7.47309	7.22315
Up	ENSG00000284981	1.3296	0.00655	UPK3BL2	7q22.1	protein_coding	5.28742	5.75409	3.7187	5.27636	6.25702	6.97989	5.20345	5.71749	7.7027	7.79539	6.1027	6.07126	6.63954	6.21257	5.86355	5.37346
Up	ENSG00000177508	1.32939	0.000405	IRX3	16q12.2	protein_coding	10.9982	10.989	10.3576	10.3037	12.0172	12.0072	9.71696	9.00131	10.2544	9.92312	9.98215	9.97218	10.5804	10.6186	9.13028	9.04839
Up	ENSG00000138101	1.32881	0.0015	DTNB	2p23.3	protein_coding	8.08232	7.74746	7.57924	7.48673	8.60183	8.7859	7.38489	7.85735	9.84425	9.87428	8.04856	8.19598	8.13262	8.21237	6.7086	6.30212
Up	ENSG00000250644	1.32881	0.0191		11p15.5	protein_coding	5.97195	6.34114	5.03589	5.59202	4.02546	4.37688	4.35214	4.1016	5.82019	5.55739	2.95457	3.35338	5.70743	5.40153	4.05083	4.01057
Up	ENSG00000231365	1.32845	4.7e-09	WARS2-AS1	1p12	lncRNA	8.94457	8.62677	7.94004	7.84497	9.37971	9.44672	7.84264	8.20804	8.63316	8.79552	6.81772	7.06168	9.07576	9.15699	7.66407	7.9251
Up	ENSG00000115963	1.3283	0.013	RND3	2q23.3	protein_coding	10.4993	10.5192	7.54425	7.37446	11.994	11.9629	10.4146	9.74459	10.7525	10.7228	10.2841	10.088	11.7791	11.8156	10.7913	10.8975
Up	ENSG00000287837	1.32751	0.0158		13q14.11	lncRNA	3.83897	4.06214	2.57629	2.83989	3.50728	4.67636	3.06687	3.18021	3.80039	4.42666	3.26723	2.33249	4.26903	3.67469	4.18154	3.24914
Up	ENSG00000198064	1.32737	0.0583	NPIPB13	16p11.2	protein_coding	4.62178	4.836	3.64511	3.91254	5.79692	5.13571	4.63243	5.14565	6.02268	5.07147	3.83976	3.19907	7.32208	7.17313	6.14564	5.80156
Up	ENSG00000198604	1.32673	1.35e-10	BAZ1A	14q13.2	protein_coding	11.074	11.0152	10.1728	10.083	11.7101	11.9046	10.7135	10.3825	11.1682	11.092	10.0615	9.94513	11.984	12.0038	10.118	10.2186
Up	ENSG00000272688	1.3264	0.0175		18p11.31	lncRNA	4.49558	2.88515	3.30629	3.91254	4.95544	5.44442	4.18852	3.82057	3.80039	4.23363	3.26723	3.73667	5.00663	4.25913	2.83662	2.86885
Up	ENSG00000106479	1.32593	1.56e-08	ZNF862	7q36.1	protein_coding	8.84458	8.65129	7.84875	7.78939	8.97374	8.99348	7.02138	7.33993	9.63362	9.74441	8.04344	8.39571	9.0321	9.03513	7.84261	8.06816
Up	ENSG00000096060	1.32453	0.0156	FKBP5	6p21.31	protein_coding	9.021	8.97885	8.35786	8.17573	11.1085	11.2278	10.314	10.2592	11.0554	10.9499	10.4663	10.5031	12.1621	12.1884	9.65106	9.67222
Up	ENSG00000101236	1.32196	3.15e-07	RNF24	20p13	protein_coding	9.76325	9.83813	7.95915	8.10712	9.92123	10.0014	8.65298	8.80293	10.6052	10.7523	9.34492	9.46537	10.0854	10.2258	8.99462	9.01499
Up	ENSG00000168610	1.32174	6.87e-13	STAT3	17q21.2	protein_coding	11.8965	11.9173	10.5323	10.5727	11.4205	11.5478	10.6725	11.1165	11.9099	11.9321	10.0308	10.0089	12.1412	12.2325	10.6796	10.6881
Up	ENSG00000273117	1.32044	0.0182	INSIG1-DT	7q36.3	lncRNA	4.42809	4.06214	4.67833	4.30731	6.7605	7.03366	5.64342	5.6019	5.40297	5.67613	4.24853	4.9521	6.95219	7.13272	5.32731	5.3346
Up	ENSG00000162236	1.31992	4.89e-09	STX5	11q12.3	protein_coding	9.17561	9.17127	8.34629	8.54567	9.47743	9.37823	7.86313	8.10566	9.49298	9.54559	7.94802	7.86491	10.1389	10.1819	8.65259	8.81073
Up	ENSG00000164008	1.31965	1.41e-08	C1orf50	1p34.2	protein_coding	7.27173	7.49318	6.4775	6.48077	8.63342	8.29078	7.24611	6.81222	7.89557	7.83846	6.14155	6.49263	7.91434	7.94001	6.63065	6.88956
Up	ENSG00000124151	1.31904	1.96e-09	NCOA3	20q13.12	protein_coding	10.6157	10.5843	9.3374	9.2947	10.1584	10.2316	8.86769	9.26152	11.3015	11.2415	9.82094	9.97664	10.836	10.8574	9.39733	9.48973
Up	ENSG00000213977	1.31849	9.5e-05	TAX1BP3	17p13.2	protein_coding	11.8526	11.8033	10.8727	10.6829	11.4036	11.0028	9.65953	9.07902	10.4323	10.4873	9.84468	9.54561	11.1989	11.2006	9.38041	9.35788
Up	ENSG00000137460	1.31719	0.0464	FHDC1	4q31.3	protein_coding	5.32501	4.87816	3.91931	3.83481	4.13038	5.08568	3.06687	3.47121	3.04558	3.23057	3.11935	3.35338	3.4903	3.26016	2.47812	3.24914
Up	ENSG00000165487	1.31663	6.95e-07	MICU2	13q12.11	protein_coding	9.84153	9.61945	9.06149	8.8645	10.1661	10.1117	8.73311	8.64399	11.0213	11.044	9.73144	9.60636	10.448	10.4909	8.86931	8.9808
Up	ENSG00000154917	1.31612	0.0285	RAB6B	3q22.1	protein_coding	9.01813	8.87337	8.17059	7.93154	8.90516	8.96608	7.92293	8.53001	7.85193	8.09445	4.31802	4.43459	9.55751	9.55275	7.65285	7.83748
Up	ENSG00000107819	1.31574	0.00512	SFXN3	10q24.31	protein_coding	10.4962	10.5133	9.61301	9.61697	9.39032	9.34672	8.22698	8.49399	10.3902	10.5443	8.2172	8.21624	8.51211	8.69278	7.4858	7.36487
Up	ENSG00000167703	1.314	0.00689	SLC43A2	17p13.3	protein_coding	10.4972	10.6297	8.66292	8.72334	8.52693	8.49145	7.8699	7.62542	8.12553	7.70517	7.4411	7.69487	8.8097	8.81785	7.83766	7.7808
Up	ENSG00000122257	1.31381	4.05e-05	RBBP6	16p12.1	protein_coding	11.7327	11.6969	10.6973	10.7259	12.5693	13.06	10.6754	10.3096	11.1938	11.0704	10.4825	10.2442	11.1056	11.252	10.6664	10.7732
Up	ENSG00000196776	1.31364	0.0668	CD47	3q13.12	protein_coding	6.75666	6.48449	5.39135	5.27636	9.66158	9.75754	8.71067	9.00984	10.1822	10.2334	8.56681	8.55132	10.1522	10.2287	8.73473	8.87645
Up	ENSG00000163132	1.31341	0.000634	MSX1	4p16.2	protein_coding	10.4848	10.4492	10.2853	10.2163	11.3462	11.4021	9.33694	9.31755	11.536	11.4496	10.843	11.0249	12.5268	12.4682	10.3407	10.3776
Up	ENSG00000205746	1.31301	5.5e-06	PKD1P4	16p12.3	transcribed_unprocessed_pseudogene	10.5763	10.4744	9.48442	9.45592	10.3593	10.1457	7.80781	8.40626	9.5731	9.79558	8.2795	8.56718	9.65571	9.51709	8.58924	8.69661
Up	ENSG00000166946	1.31149	0.000637	CCNDBP1	15q15.2	protein_coding	6.3086	6.34114	6.04865	6.2457	8.4929	8.26853	7.17137	6.69017	8.54273	8.5636	6.78128	6.92066	8.06924	8.20849	7.07936	6.99299
Up	ENSG00000109046	1.3111	9.21e-08	WSB1	17q11.1	protein_coding	10.6896	10.7742	9.75968	9.76183	11.8791	11.7911	9.97885	10.3256	11.0745	11.1079	9.55018	9.54961	10.6149	10.4438	9.71721	9.8446
Up	ENSG00000135108	1.31102	3.42e-13	FBXO21	12q24.22	protein_coding	9.99226	10.1329	9.43887	9.50693	10.9941	10.9617	9.46315	9.54779	10.7643	10.4377	9.35322	9.24891	11.0266	11.1119	9.30355	9.51384
Up	ENSG00000132002	1.31078	0.000402	DNAJB1	19p13.12	protein_coding	11.8278	11.726	10.4804	10.4736	12.7668	13.1301	10.478	11.3449	10.9246	10.901	10.5785	10.8085	12.642	12.5676	11.527	11.3991
Up	ENSG00000181744	1.31075	1.16e-13	DIPK2A	3q24	protein_coding	8.56323	8.56035	7.48221	7.67136	9.12424	9.47857	7.80075	8.10034	8.90064	8.80423	7.85757	7.72346	9.30031	9.39769	7.52941	7.84442
Up	ENSG00000120690	1.30951	6.72e-14	ELF1	13q14.11	protein_coding	10.1221	10.2449	9.21082	9.13564	9.97505	10.1334	8.52589	8.14748	10.4069	10.5778	8.8914	8.97048	9.82132	9.88748	8.83744	8.91647
Up	ENSG00000055609	1.30902	2.6e-07	KMT2C	7q36.1	protein_coding	10.9967	10.9739	10.2203	10.2278	11.6441	12.1257	10.5249	10.5052	12.2215	11.8629	10.7658	10.6876	12.4078	12.4539	10.8435	11.0319
Up	ENSG00000117298	1.30884	0.0234	ECE1	1p36.12	protein_coding	12.172	12.2266	10.6129	10.5876	9.93034	9.75354	9.02757	8.82565	9.52945	9.50339	8.4165	8.62515	10.3122	10.2998	9.44039	9.36513
Up	ENSG00000100614	1.30852	1.05e-08	PPM1A	14q23.1	protein_coding	9.95378	9.99004	9.72327	9.78785	10.6415	10.7442	9.23052	9.4613	11.1655	11.1114	9.54657	9.67566	10.9336	10.9764	8.89335	9.00265
Up	ENSG00000172345	1.30825	7.88e-05	STARD5	15q25.1	protein_coding	6.23151	5.96439	4.52268	4.83226	7.29976	7.14778	5.61147	5.79849	5.70719	6.18342	4.82721	5.47354	6.38572	6.54372	5.24001	5.71344
Up	ENSG00000125650	1.30797	0.054	PSPN	19p13.3	protein_coding	6.90055	6.51153	5.47866	5.15367	7.6914	9.07587	5.57879	6.06174	5.66746	5.42799	6.25221	6.63487	5.14422	4.71829	5.76275	5.44817
Up	ENSG00000137575	1.30785	2.33e-12	SDCBP	8q12.1	protein_coding	12.6764	12.6479	11.6533	11.6144	13.418	13.562	12.174	12.3248	12.9603	12.9106	11.6606	11.6066	13.1764	13.204	11.5434	11.5483
Up	ENSG00000106537	1.30712	0.0504	TSPAN13	7p21.1	protein_coding	9.49709	9.44811	8.96273	8.88152	11.3625	11.4694	10.2965	10.1191	8.63316	8.42916	6.73121	6.33482	10.6274	10.7553	8.85469	8.81779
Up	ENSG00000171159	1.30476	7.8e-11	C9orf16	9q34.11	protein_coding	9.69849	9.58646	8.49768	8.42154	9.8032	9.81048	8.54716	8.75638	9.26576	9.42076	7.36105	7.65832	9.52638	9.50131	8.26738	8.34237
Up	ENSG00000263956	1.30421	9.43e-09	NBPF11	1q21.2	protein_coding	7.75748	7.97818	7.36678	7.35371	9.0758	8.66333	6.99686	7.36674	9.16594	8.95668	7.62372	7.76531	8.68275	8.69	7.49211	7.13544
Up	ENSG00000137265	1.30307	0.0618	IRF4	6p25.3	protein_coding	13.2374	13.2109	11.0206	11.0239	9.06591	9.03031	6.14543	5.68945	7.05662	7.12935	4.96356	5.29458	8.9962	8.98152	6.63065	6.87609
Up	ENSG00000081026	1.30275	0.000742	MAGI3	1p13.2	protein_coding	8.88918	8.80944	8.11376	8.21461	8.99821	9.21619	7.81484	8.0571	8.65363	8.57892	6.86493	6.83154	10.2238	10.169	8.72404	8.61789
Up	ENSG00000225190	1.30265	1.2e-07	PLEKHM1	17q21.31	protein_coding	9.14966	9.18813	7.79448	8.0132	8.7777	8.28525	6.68003	7.25638	8.62799	8.62885	7.31079	7.49381	8.07355	8.29892	6.97508	7.17996
Up	ENSG00000107771	1.30241	5.19e-08	CCSER2	10q23.1	protein_coding	10.4501	10.5795	9.9037	9.88987	10.5236	10.7442	8.9594	9.26627	11.1629	11.0937	9.65293	9.56154	10.3598	10.4255	8.5625	8.78933
Up	ENSG00000114784	1.30166	7.46e-13	EIF1B	3p22.1	protein_coding	9.31758	9.4724	8.19658	8.022	10.1318	10.0298	8.49558	8.47358	9.75704	9.69838	8.58455	8.76236	9.35271	9.2316	8.12031	8.10903
Up	ENSG00000114735	1.30052	0.00242	HEMK1	3p21.31	protein_coding	6.27057	6.32599	5.11978	5.36198	8.44284	8.11487	6.76962	7.00657	7.96275	8.22355	6.76892	6.70823	7.37895	7.25824	6.28301	6.39946
Up	ENSG00000278986	1.29988	0.0434		18q12.2	TEC	4.62178	3.53886	3.78871	2.99088	3.65528	3.32071	2.34905	2.59114	4.18502	4.42666	3.26723	2.82989	3.14164	2.84581	2.83662	2.86885
Up	ENSG00000105649	1.29978	0.00189	RAB3A	19p13.11	protein_coding	5.94806	5.27519	6.29708	6.00076	7.38706	7.39377	5.98011	6.66158	8.20399	8.06573	5.7722	5.80314	6.91421	7.1571	5.56139	6.0376
Up	ENSG00000107643	1.2996	0.0464	MAPK8	10q11.22	protein_coding	9.40794	9.45683	8.69062	8.57883	12.1948	12.2625	10.9322	11.0825	11.1036	11.0929	9.50992	9.37139	9.66002	9.80116	8.22254	8.43253
Up	ENSG00000126522	1.29919	0.0044	ASL	7q11.21	protein_coding	9.82687	9.9719	8.54144	8.55479	8.04007	7.8782	7.00917	6.58755	9.08533	8.93303	7.86919	7.68036	8.41688	8.00861	7.03682	6.8625
Up	ENSG00000246877	1.29865	0.021	DNM1P35	15q24.2	lncRNA	4.12128	4.7478	3.85549	3.47369	4.77301	3.88605	2.86486	2.32564	3.80039	4.01073	2.95457	2.82989	3.68328	2.99754	3.36273	3.4073
Up	ENSG00000105223	1.29837	5.2e-06	PLD3	19q13.2	protein_coding	12.0267	11.9828	10.9963	10.9487	11.4088	11.5315	10.0205	10.2699	11.775	11.9607	9.85349	9.91136	12.4296	12.4091	11.3052	11.2635
Up	ENSG00000151348	1.2978	8.1e-27	EXT2	11p11.2	protein_coding	11.3799	11.4507	10.1834	10.2135	11.0079	11.1409	9.72445	9.7309	11.1294	11.2033	9.7707	9.57924	11.0688	11.0884	9.8022	10.0308
Up	ENSG00000178585	1.29681	8.96e-05	CTNNBIP1	1p36.22	protein_coding	8.77837	8.75109	8.19336	8.03943	10.2958	10.3045	9.22789	9.488	10.4804	10.2826	8.78805	8.87496	10.2865	10.2906	8.56849	8.41866
Up	ENSG00000130827	1.29585	3.77e-11	PLXNA3	Xq28	protein_coding	11.1842	11.0759	9.40444	9.49277	10.0998	10.527	9.39205	9.55558	10.3215	10.5624	9.04532	8.96451	10.9676	10.8399	9.71721	9.81844
Up	ENSG00000168763	1.29556	7.89e-10	CNNM3	2q11.2	protein_coding	9.34985	9.40009	8.49768	8.54567	9.95019	10.0298	8.2217	8.36253	10.5517	10.3058	9.03504	9.07956	9.7889	9.783	8.68601	8.61789
Up	ENSG00000249673	1.29472	2.04e-05	NOP14-AS1	4p16.3	lncRNA	8.57887	8.76238	7.79873	7.59679	8.43262	8.33428	7.61985	7.24679	7.96275	7.95265	6.23434	5.74854	8.54043	8.52182	6.9293	6.8068
Up	ENSG00000164074	1.2946	3.15e-07	ABHD18	4q28.2	protein_coding	7.04271	7.04319	6.48806	6.81017	7.56606	8.00475	6.56796	6.99516	7.85193	7.88029	6.41964	6.42461	7.94291	7.9861	5.74171	5.71344
Up	ENSG00000186318	1.29427	1.82e-09	BACE1	11q23.3	protein_coding	11.5091	11.518	10.5513	10.4808	11.26	11.227	10.1161	10.0014	11.1175	11.1105	9.21204	9.39158	11.058	11.0318	9.62688	9.62268
Up	ENSG00000167964	1.29415	0.0221	RAB26	16p13.3	protein_coding	4.89605	5.21066	5.6198	5.68356	5.69797	6.24601	2.34905	4.92291	5.54127	6.26146	3.742	4.21056	6.23983	6.61586	4.94107	4.27965
Up	ENSG00000264364	1.29361	4.2e-05	DYNLL2	17q22	protein_coding	10.712	10.6909	9.99723	9.94756	11.671	12.1495	10.6946	10.5996	12.3584	12.2439	10.474	10.405	10.8149	10.8753	10.1067	10.0801
Up	ENSG00000180747	1.29338	0.000204	SMG1P3	16p12.2	transcribed_unprocessed_pseudogene	7.54295	8.18964	6.78213	7.31128	9.19248	10.0314	8.12882	8.299	9.18013	9.25895	7.63056	7.72346	8.98708	8.9678	7.81267	8.13187
Up	ENSG00000128578	1.29332	0.0288	STRIP2	7q32.1	protein_coding	6.38177	6.61488	5.24958	5.61546	8.87528	8.62443	6.42821	6.42699	8.14736	8.05116	7.30224	7.50208	9.32041	9.177	8.05787	8.24096
Up	ENSG00000156973	1.29314	6.3e-08	PDE6D	2q37.1	protein_coding	8.24315	8.45635	7.84054	8.05237	9.61035	9.39374	7.89666	8.10566	8.91343	8.85126	7.26753	7.1166	9.27618	9.26376	7.79746	7.93162
Up	ENSG00000143153	1.29312	0.0225	ATP1B1	1q24.2	protein_coding	7.22278	7.41658	5.74836	5.81082	8.91621	8.99686	6.25289	6.40991	8.7231	8.89681	7.60298	7.80598	9.36156	9.45453	8.65822	8.58516
Up	ENSG00000105270	1.2931	0.00496	CLIP3	19q13.12	protein_coding	10.4201	10.3656	8.33756	8.48016	8.78173	8.57542	7.57912	7.9548	9.01979	9.38634	8.22626	8.20614	7.59838	7.48061	7.71891	7.34546
Up	ENSG00000153048	1.29268	0.00228	CARHSP1	16p13.2	protein_coding	9.1152	9.34667	8.49768	8.57286	10.9192	10.7472	9.69617	9.59201	11.382	11.3519	9.94694	10.0031	10.1202	10.2229	8.50749	8.57269
Up	ENSG00000103044	1.29234	0.0611	HAS3	16q22.1	protein_coding	8.0878	7.97332	6.52955	6.4288	6.80873	6.93821	5.67468	5.63167	4.81362	4.675	5.12738	4.7446	5.20839	5.37406	4.35777	4.35924
Up	ENSG00000272447	1.29014	0.0373		10q22.3	lncRNA	7.78472	7.56592	6.56987	6.83034	7.12033	6.74221	5.36548	5.33855	7.86955	7.88851	6.38767	6.589	5.35733	4.92172	4.61072	3.67952
Up	ENSG00000196812	1.28987	0.000468	ZSCAN16	6p22.1	protein_coding	5.12641	4.60448	4.43806	4.74994	6.20992	6.41761	5.36548	5.26446	6.71073	6.90458	4.96356	5.25596	6.31462	6.0133	4.90368	4.97911
Up	ENSG00000152127	1.2894	2.15e-29	MGAT5	2q21.2	protein_coding	11.5233	11.489	9.80579	9.85091	11.265	11.4646	10.0932	10.0518	11.5714	11.5759	10.3141	10.2305	11.127	11.1829	10.3222	10.2239
Up	ENSG00000279529	1.28875	0.00189		19p13.11	lncRNA	4.20431	4.32855	2.98698	3.9863	4.48718	4.29117	3.40181	3.18021	4.81362	5.23515	3.26723	3.49277	4.49165	3.76206	4.11766	3.4073
Up	ENSG00000101190	1.28845	0.00247	TCFL5	20q13.33	protein_coding	8.01492	8.20214	8.0259	8.05237	8.80965	9.17192	7.87664	8.25662	10.7067	10.6772	8.88855	8.67723	9.42031	9.43306	8.36346	8.24096
Up	ENSG00000034677	1.28774	8.69e-46	RNF19A	8q22.2	protein_coding	10.6043	10.6017	9.59968	9.79171	10.8168	10.7502	9.45642	9.48188	10.8633	10.845	9.51177	9.30437	10.783	10.7999	9.31428	9.27565
Up	ENSG00000163249	1.28767	2.59e-13	CCNYL1	2q33.3	protein_coding	9.78701	9.82876	8.48456	8.3947	10.228	10.2172	9.12131	9.25435	10.3563	10.3585	8.81233	8.71687	9.71628	9.73656	8.63844	8.53034
Up	ENSG00000182287	1.28766	0.0952	AP1S2	Xp22.2	protein_coding	5.74116	5.88391	4.34817	4.05647	8.60639	8.80921	7.14929	7.32178	9.49865	9.6166	8.5011	8.37333	8.74627	8.81018	7.45382	7.47617
Up	ENSG00000042445	1.28688	8.47e-11	RETSAT	2p11.2	protein_coding	10.3443	10.444	9.21877	9.201	11.0156	10.7917	9.36596	9.50218	10.5544	10.6326	9.48558	9.69384	10.1805	10.1849	8.77411	8.50868
Up	ENSG00000164068	1.28649	1.1e-07	RNF123	3p21.31	protein_coding	9.22864	9.17973	8.12395	8.11947	10.39	10.0281	9.11847	9.18575	9.87292	9.83865	8.2925	8.30404	9.82772	9.783	8.42413	8.26182
Up	ENSG00000175183	1.28623	0.0356	CSRP2	12q21.2	protein_coding	10.8261	10.8316	8.83618	8.6458	10.7391	10.7208	9.84098	9.64955	7.72222	7.89669	6.81772	6.69385	10.334	10.3968	9.40069	9.45165
Up	ENSG00000031003	1.28528	7.59e-05	FAM13B	5q31.2	protein_coding	9.86565	9.956	9.03653	9.07565	10.095	10.0429	8.80903	8.37138	11.1903	10.901	9.62064	9.3646	9.37909	9.42137	8.42413	8.45987
Up	ENSG00000130304	1.28514	1.48e-07	SLC27A1	19p13.11	protein_coding	7.44392	7.38768	6.48806	6.55537	8.09944	7.95685	6.51712	6.83799	8.29153	8.29333	7.1955	7.30809	7.82506	7.99063	6.09678	6.0132
Up	ENSG00000235919	1.28409	0.00503	ASH1L-AS1	1q22	lncRNA	5.53206	5.42491	4.20187	4.52093	5.62802	5.08568	5.20345	4.40728	5.62661	5.78583	3.83976	2.82989	4.14336	4.53198	3.82946	3.79851
Up	ENSG00000171914	1.28388	0.000636	TLN2	15q22.2	protein_coding	10.4681	10.4237	9.61301	9.64286	10.321	10.5491	8.4912	8.68717	10.6594	10.6387	8.84213	8.80646	11.5397	11.5315	10.49	10.413
Up	ENSG00000182372	1.28367	0.000958	CLN8 ENSG00000182372	8p23.3	protein_coding	9.85284	9.85538	9.32125	9.19323	9.17111	8.96262	7.18229	7.33088	9.76412	9.80212	8.30539	8.23621	9.19932	9.41295	7.34646	7.24427
Up	ENSG00000261879	1.28356	0.00216	ZNF594-DT	17p13.2	lncRNA	4.12128	4.26642	3.30629	4.12339	5.76468	5.03385	3.67345	3.92045	4.4884	4.01073	3.83976	3.49277	4.26903	4.84375	3.74742	3.4073
Up	ENSG00000272906	1.28311	0.0223		1q25.2	lncRNA	3.61449	3.53886	2.86264	2.83989	4.77301	5.40416	4.00393	4.1016	4.4884	5.63762	3.63714	4.21056	3.77088	4.62814	3.66043	3.54982
Up	ENSG00000185842	1.28204	0.0514	DNAH14	1q42.12	protein_coding	8.01492	7.76442	7.34951	7.06971	9.64839	9.43178	8.1896	8.40195	6.25485	6.38283	5.53013	4.90295	9.18942	9.18295	7.53553	7.52875
Up	ENSG00000196693	1.28188	0.00103	ZNF33B	10q11.21	protein_coding	8.90788	8.94454	8.14078	8.13577	10.2236	10.1304	9.0752	8.82565	10.4144	10.4405	8.99847	8.80646	8.95938	8.71758	7.4667	7.56277
Up	ENSG00000067221	1.28158	3.09e-06	STOML1	15q24.1	protein_coding	6.90055	7.26595	6.27286	5.88982	7.91348	7.44428	5.84923	6.0397	7.84304	7.67697	7.14858	6.96921	8.2091	8.03516	6.53608	6.50822
Up	ENSG00000155313	1.28119	4.2e-07	USP25	21q21.1	protein_coding	9.8925	10.0091	9.41139	9.33231	9.72787	9.84473	8.3531	8.46946	10.7969	10.8566	9.37784	9.30673	10.3572	10.298	8.69971	8.60571
Up	ENSG00000183458	1.27946	2.35e-10	PKD1P3	16p13.11	transcribed_unprocessed_pseudogene	10.5207	10.3876	9.50796	9.53332	10.6776	10.7927	8.61319	8.9282	10.184	10.1674	8.85971	9.08507	9.9687	9.73386	8.97222	8.76762
Up	ENSG00000179833	1.27923	0.000331	SERTAD2	2p14	protein_coding	10.1287	10.1599	9.24702	9.22785	9.88608	9.99798	8.44662	8.82887	11.4805	11.4328	10.0463	9.93294	10.1045	10.1305	8.92168	8.85258
Up	ENSG00000182957	1.279	3.28e-07	SPATA13	13q12.12	protein_coding	9.20363	9.05663	8.29309	8.32534	9.16804	9.47129	7.84264	7.96653	10.3022	10.2841	8.75397	8.52314	9.86054	9.80631	8.77928	8.78933
Up	ENSG00000137831	1.27859	0.0373	UACA	15q23	protein_coding	8.61346	8.65736	8.34629	8.36044	9.76297	9.7911	7.86313	8.28501	10.6013	10.3659	8.65001	8.76236	11.6245	11.6353	10.467	10.469
Up	ENSG00000155016	1.27814	5.95e-06	CYP2U1	4q25	protein_coding	8.01492	8.07651	7.65148	7.48036	9.28345	9.27597	7.08093	7.66195	8.07329	8.19068	7.34449	7.42585	9.27992	9.33673	7.72429	7.91196
Up	ENSG00000110925	1.27785	4.23e-17	CSRNP2	12q13.12	protein_coding	11.0705	11.0235	9.30939	9.34639	11.2182	11.2299	10.0098	9.94468	11.0792	10.9675	10.0008	9.91446	10.6252	10.7121	9.55032	9.56929
Up	ENSG00000102871	1.27555	5.26e-20	TRADD	16q22.1	protein_coding	7.53495	7.77561	6.52955	6.19992	7.85343	7.63898	6.60088	6.40991	8.06567	7.9129	6.61176	6.61974	7.27041	7.69561	6.48637	6.45486
Up	ENSG00000185305	1.27518	9.58e-07	ARL15	5q11.2	protein_coding	8.36545	8.39597	7.59398	7.38131	8.70736	8.82072	7.17137	7.71159	8.77542	8.69597	7.10992	7.41712	7.80445	7.88268	6.16156	6.64154
Up	ENSG00000266904	1.27516	0.0429	LINC00663 ENSG00000266904	19p13.11	lncRNA	5.28742	5.3064	3.64511	4.12339	5.16754	5.55886	4.18852	4.65938	4.29339	5.18263	4.24853	4.12743	3.77088	3.84444	2.66848	2
Up	ENSG00000166398	1.27444	4.16e-11	GARRE1 ENSG00000166398	19q13.11	protein_coding	9.52562	9.52476	8.72674	8.67118	10.276	10.3436	8.63322	9.15019	10.4129	10.418	9.06061	9.25627	10.5303	10.4885	8.94257	9.17751
Up	ENSG00000188997	1.27391	0.00475	KCTD21	11q14.1	protein_coding	8.45718	8.36295	6.93661	7.16808	8.34812	8.22297	7.0455	7.24679	7.37294	7.11541	5.89098	5.60227	9.19735	9.2316	8.0998	7.93162
Up	ENSG00000278202	1.27347	0.00557		15q25.2	lncRNA	4.49558	4.06214	3.78871	3.66552	4.31979	4.10278	2.34905	2.32564	4.4884	4.675	4.09862	3.02626	4.43913	4.06664	3.46894	3.54982
Up	ENSG00000104450	1.27329	0.000293	SPAG1	8q22.2	protein_coding	6.82385	6.27956	6.4235	6.34717	8.1377	7.93582	5.4033	5.66085	7.27059	7.08711	6.89934	6.44192	7.05174	7.36675	5.56139	5.44817
Up	ENSG00000287104	1.27303	0.0347		4p16.1	lncRNA	3.48763	3.90789	3.2075	3.75264	5.69797	4.86615	3.54401	4.53883	6.08432	5.23515	4.6766	4.7446	4.72889	4.53198	3.12353	3.07149
Up	ENSG00000125249	1.27214	0.00085	RAP2A	13q32.1	protein_coding	9.14704	9.05663	8.11376	8.25247	10.3444	10.7095	9.41074	9.95208	10.9161	11.1149	9.22567	9.28292	10.0454	10.1285	8.76632	8.69661
Up	ENSG00000260643	1.2718	0.0101		16q23.2	protein_coding	6.08583	5.58621	3.30629	4.05647	6.36847	6.15189	5.67468	5.66085	5.95829	4.23363	3.83976	4.62846	6.12815	6.44155	4.94107	5.02864
Up	ENSG00000145555	1.27119	0.0587	MYO10	5p15.1	protein_coding	12.9886	12.987	11.8999	11.9406	10.4596	10.8359	7.74293	7.79291	12.8607	12.6098	11.7006	11.6133	12.0299	11.9973	10.2736	10.3449
Up	ENSG00000235720	1.27043	0.0205	GABPAP	7q11.21	processed_pseudogene	3.34853	3.4297	2.72656	2.26	3.15606	3.88605	2.62988	3.5973	4.18502	4.12648	3.11935	3.19907	3.4903	3.99631	3.24808	2.63301
Up	ENSG00000001167	1.26892	2.08e-05	NFYA	6p21.1	protein_coding	10.6299	10.6708	10.1899	10.1193	11.3537	11.6038	10.2231	10.0696	12.3157	12.3146	10.7471	10.8051	11.219	11.2359	9.86434	9.90386
Up	ENSG00000141452	1.26879	4.15e-24	RMC1	18q11.2	protein_coding	9.33841	9.20893	8.15742	8.2562	9.62164	9.56328	8.45564	8.32201	9.79901	9.94102	8.53068	8.2461	9.70936	9.73521	8.59512	8.36183
Up	ENSG00000117139	1.26816	3.82e-06	KDM5B	1q32.1	protein_coding	11.9471	11.9752	10.3256	10.3603	12.5389	12.7861	11.6275	11.8358	12.5026	12.3339	10.7565	10.7722	11.8117	11.8286	10.709	10.7484
Up	ENSG00000013288	1.26757	1.48e-08	MAN2B2	4p16.1	protein_coding	9.40794	9.40731	8.63943	8.52725	8.98777	9.24781	7.09255	7.58793	9.3276	9.36293	7.60298	7.83902	9.42707	9.38914	8.34962	8.23569
Up	ENSG00000125246	1.26716	0.0313	CLYBL	13q32.3	protein_coding	4.42809	4.70159	4.25231	3.91254	6.18577	6.26861	4.56729	5.30198	3.64543	4.95103	3.742	3.49277	6.47972	6.37382	5.2697	4.92782
Up	ENSG00000089057	1.26644	5.69e-11	SLC23A2	20p13	protein_coding	10.5577	10.548	9.74324	9.74467	10.2873	10.5595	9.06344	9.26864	10.4631	10.4433	9.02728	8.90022	11.1343	11.1062	9.66788	9.55033
Up	ENSG00000122779	1.26609	0.000429	TRIM24	7q33	protein_coding	9.77348	9.85933	9.62262	9.59798	10.8774	10.9151	9.3491	9.23266	11.839	11.7478	10.5263	10.4474	10.9728	11.0269	9.38381	9.3506
Up	ENSG00000143434	1.26606	8.67e-05	SEMA6C	1q21.3	protein_coding	10.0537	9.90465	8.31994	8.32889	11.0436	10.8463	9.18512	9.61642	10.7478	10.7031	9.69762	10.0234	9.98024	9.92583	8.78186	8.70044
Up	ENSG00000168615	1.26506	1.33e-17	ADAM9	8p11.22	protein_coding	12.3312	12.3576	11.6893	11.6202	12.7394	12.8945	11.3185	11.3426	12.6369	12.6348	11.1828	11.0119	12.3365	12.3979	11.0209	10.9507
Up	ENSG00000066933	1.26467	1.09e-16	MYO9A	15q23	protein_coding	10.2485	10.204	9.30043	9.3878	10.4368	10.8528	9.20933	9.34028	11.0999	10.8238	9.62579	9.58704	10.5342	10.5913	9.07249	9.34327
Up	ENSG00000254413	1.26464	0.0008	CHKB-CPT1B	22q13.33	protein_coding	8.23823	8.46675	7.49797	7.14411	8.27563	7.67327	6.58451	6.46056	8.19703	8.1086	5.89098	7.32685	7.2246	6.58024	5.82407	5.91125
Up	ENSG00000034152	1.26456	0.000274	MAP2K3	17p11.2	protein_coding	10.4416	10.4914	8.16073	8.31464	10.4684	10.4842	9.62594	9.49814	9.60762	9.51936	7.85172	7.89035	10.2257	10.2572	9.5473	9.42647
Up	ENSG00000127481	1.26367	1.58e-22	UBR4	1p36.13	protein_coding	12.3421	12.273	11.2269	11.3775	12.4432	12.7847	11.0538	11.0642	12.2284	11.9242	11.055	10.8864	12.5417	12.5414	11.0586	11.3476
Up	ENSG00000133131	1.26351	0.0187	MORC4	Xq22.3	protein_coding	6.01859	6.48449	4.81882	4.94754	8.80965	8.70121	7.22515	7.02912	7.86077	7.59895	7.12938	7.39063	7.7888	8.03077	6.64205	6.24039
Up	ENSG00000142459	1.26335	3.69e-18	EVI5L	19p13.2	protein_coding	9.44895	9.42697	8.61796	8.66838	9.53828	9.56099	7.76488	8.53396	9.67177	9.61164	8.34339	8.51089	9.74495	9.80502	8.11623	8.01386
Up	ENSG00000115306	1.26285	3.68e-15	SPTBN1	2p16.2	protein_coding	12.5796	12.5289	11.6448	11.6932	12.7357	12.8507	11.7356	11.8274	13.5628	13.43	11.8444	11.7778	12.9965	13.0541	11.6879	11.772
Up	ENSG00000138709	1.26269	8.7e-06	LARP1B	4q28.2	protein_coding	8.55929	8.4975	7.72475	7.79453	9.19248	9.26196	8.07711	8.41912	9.69665	9.68192	8.18501	7.82589	8.71624	8.49975	7.17661	7.02994
Up	ENSG00000220848	1.26259	0.0335	RPS18P9	6q25.1	transcribed_processed_pseudogene	3.19457	2.88515	3.39874	3.66552	5.16754	4.92424	2.86486	4.18431	3.9403	4.59688	3.52406	3.84472	5.56765	5.06605	3.46894	4.19541
Up	ENSG00000106392	1.26039	5.01e-05	C1GALT1	7p22.1	protein_coding	8.89231	8.98368	8.65826	8.60833	10.4239	10.4163	8.94023	8.99273	9.51273	9.40938	8.19889	8.29454	9.53891	9.67035	7.58361	7.75895
Up	ENSG00000105737	1.25975	0.0967	GRIK5	19q13.2	protein_coding	4.62178	3.18296	3.39874	3.36728	3.34233	3.48413	2.34905	2.59114	3.64543	3.74698	2.55483	2	2.85137	2.99754	2.47812	3.4073
Up	ENSG00000085832	1.25954	4.2e-05	EPS15	1p32.3	protein_coding	9.69131	9.59912	9.00746	8.9728	10.8717	10.8631	9.35635	9.8209	10.3135	10.4489	9.21432	9.16281	11.3394	11.4083	9.83733	9.8515
Up	ENSG00000233611	1.25869	0.0582		2q37.2	lncRNA	3.83897	4.06214	2.72656	2.48022	3.65528	5.13571	2.62988	3.47121	4.06785	4.01073	3.11935	3.84472	4.68446	4.99569	4.82587	3.07149
Up	ENSG00000122515	1.2578	2.12e-06	ZMIZ2	7p13	protein_coding	10.7676	10.667	9.74104	9.75921	11.1828	10.996	10.1076	9.97839	10.4368	10.4981	8.59508	8.44375	10.6485	10.5611	9.28368	9.09854
Up	ENSG00000117385	1.25648	3.07e-05	P3H1	1p34.2	protein_coding	10.9365	10.9067	9.63574	9.76969	11.9712	11.942	10.9893	10.92	11.7383	11.8211	9.67628	9.85594	11.9178	11.8783	10.8734	10.8544
Up	ENSG00000284693	1.25615	0.00241	LINC02606	1p36.22	lncRNA	4.03317	3.73514	3.85549	4.18733	5.51628	4.67636	4.18852	3.47121	4.81362	4.675	3.52406	3.35338	5.23943	5.34605	4.18154	3.79851
Up	ENSG00000158201	1.25554	1.39e-05	ABHD3	18q11.2	protein_coding	9.23606	9.14777	7.64206	7.69355	9.36635	9.22488	7.46753	7.9548	10.0781	9.98577	8.90276	9.09878	9.41352	9.34206	8.12844	8.37625
Up	ENSG00000224712	1.25489	0.00468	NPIPA3	16p13.11	protein_coding	6.04135	5.79867	3.85549	4.61694	6.08494	4.45777	4.86702	4.71608	6.14343	4.59688	3.83976	3.35338	5.85505	5.65082	5.11472	5.29467
Up	ENSG00000040933	1.25375	2.38e-06	INPP4A	2q11.2	protein_coding	10.13	9.9719	9.21242	9.19323	10.7108	10.6782	8.97518	9.02955	11.0858	10.981	9.89387	9.85756	10.0682	9.98491	8.76371	8.69278
Up	ENSG00000154229	1.25317	0.00684	PRKCA	17q24.2	protein_coding	11.571	11.5788	10.7498	10.8705	9.96445	9.87818	8.03558	8.11095	11.2394	11.1724	9.84468	9.57336	11.264	11.3282	9.71855	9.69157
Up	ENSG00000108828	1.25303	7.79e-14	VAT1	17q21.31	protein_coding	11.8962	11.9691	10.7187	10.6471	12.0697	12.1137	11.2054	11.3743	12.1116	12.1039	10.474	10.5527	11.8584	11.9326	10.4048	10.3228
Up	ENSG00000167552	1.25276	0.00752	TUBA1A	12q13.12	protein_coding	12.944	12.9786	12.132	12.1398	14.7069	14.9972	13.2898	13.4437	13.1862	13.002	11.8652	11.8545	12.8149	12.8628	11.8545	11.9175
Up	ENSG00000134996	1.25275	0.00265	OSTF1	9q21.13	protein_coding	7.47769	7.37302	7.1378	6.84032	9.59668	9.47129	8.00516	8.34466	8.85273	8.87214	8.06886	8.1281	9.89141	9.73116	8.0998	8.09165
Up	ENSG00000140575	1.25151	6.74e-10	IQGAP1	15q26.1	protein_coding	12.5871	12.59	11.4754	11.4635	12.7093	12.5649	11.8801	11.8161	13.4272	13.3292	12.0361	11.94	13.498	13.5078	11.9401	12.0183
Up	ENSG00000186868	1.25082	0.0147	MAPT	17q21.31	protein_coding	7.29085	7.54644	6.72077	6.73727	8.5742	9.04348	7.99281	8.19812	7.84304	7.96825	5.43949	4.79934	8.29657	8.34209	6.35403	6.67303
Up	ENSG00000273247	1.24936	0.000264	RAB33B-AS1	4q31.1	lncRNA	5.59496	5.27519	4.91587	4.56973	5.47703	5.82594	4.09917	4.97029	5.66746	5.82062	3.52406	3.61986	5.04228	4.71829	4.2427	4.35924
Up	ENSG00000132823	1.24875	8.89e-05	OSER1	20q13.12	protein_coding	8.67662	8.60183	7.78166	7.85976	8.77365	8.84724	7.20388	6.8882	9.82407	9.87221	8.64664	8.58287	9.33126	9.32063	8.17233	8.0015
Up	ENSG00000005206	1.24866	3.45e-13	SPPL2B	19p13.3	protein_coding	10.1154	10.1296	9.57016	9.47205	10.7719	10.6321	8.50431	8.83848	10.1751	10.4321	9.16095	9.26844	10.5264	10.4611	9.2487	9.10143
Up	ENSG00000235652	1.24821	0.0273	FBXO30-DT ENSG00000235652	6q24.3	lncRNA	5.16838	4.20149	4.48099	4.61694	5.5545	6.22305	4.00393	4.26252	4.39418	4.81961	3.11935	3.94524	3.59002	4.31799	3.46894	3.07149
Up	ENSG00000183604	1.24721	0.0014	SMG1P5 ENSG00000183604	16p11.2	transcribed_unprocessed_pseudogene	7.00846	6.77964	5.60047	6.07025	8.66432	8.62443	7.00917	6.92474	8.55911	8.37166	7.51694	7.33613	7.79925	7.93061	6.44793	7.26508
Up	ENSG00000117676	1.24695	0.0002	RPS6KA1	1p36.11	protein_coding	9.58105	9.57048	9.28082	9.25981	10.7586	10.6145	9.4246	9.47369	9.49298	9.41223	8.10863	8.22126	10.8385	10.8636	9.01009	8.8966
Up	ENSG00000069020	1.24602	0.00957	MAST4	5q12.3	protein_coding	7.15133	6.9671	5.22454	4.70696	7.61209	8.0897	6.25289	6.54123	6.1721	6.15644	6.66607	5.93121	6.31462	6.14915	4.82587	4.87464
Up	ENSG00000151743	1.24353	4.73e-05	AMN1	12p11.21	protein_coding	6.86271	6.91742	6.30905	6.59127	7.61209	7.63028	6.40975	6.42699	8.30454	8.53246	6.98729	7.21048	7.89009	7.68447	6.38149	5.80156
Up	ENSG00000226696	1.24343	0.0631	LENG8-AS1	19q13.42	lncRNA	4.73781	3.73514	3.64511	3.47369	3.34233	4.10278	3.40181	2.8153	4.57683	5.55739	3.40135	3.73667	3.00379	2.67623	3.24808	2.86885
Up	ENSG00000183421	1.24325	0.0445	RIPK4	21q22.3	protein_coding	5.16838	4.91912	3.30629	3.9863	6.79283	6.69293	4.97141	5.68945	4.29339	5.38214	5.40796	5.72045	7.24003	7.2806	5.56139	5.41129
Up	ENSG00000151718	1.24211	0.000169	WWC2	4q35.1	protein_coding	11.3084	11.3466	10.3424	10.3296	10.4858	10.6408	9.05456	9.17315	11.1593	11.209	9.99679	9.93447	10.2189	10.4087	8.69698	8.66955
Up	ENSG00000162924	1.24196	2.77e-06	REL	2p16.1	protein_coding	8.62481	8.58283	8.21577	8.19918	8.64674	9.03031	7.46753	7.4443	9.72596	9.66287	8.44396	8.24117	9.12646	9.26376	7.44734	7.36487
Up	ENSG00000111790	1.24165	6.54e-06	FGFR1OP2	12p11.23	protein_coding	9.42751	9.4655	8.65123	8.52725	9.93034	9.99629	8.65298	8.85435	10.7128	11.1	9.13711	9.3646	9.87667	9.683	8.89335	8.96816
Up	ENSG00000099326	1.24101	0.000707	MZF1	19q13.43	protein_coding	9.6732	9.49289	8.46865	8.61125	8.8601	8.88795	7.40367	7.20778	8.12553	8.35989	6.75646	7.28909	8.52161	8.3943	7.30404	7.06597
Up	ENSG00000260231	1.24088	1.84e-06	KDM7A-DT	7q34	lncRNA	7.40056	7.31281	6.6845	6.6939	7.75841	7.63028	6.23203	6.16718	7.11685	7.2103	5.37573	5.36885	6.94279	6.94009	5.74171	6.0376
Up	ENSG00000267520	1.23968	0.0042		2p16.1	lncRNA	6.72888	7.14166	6.46686	6.49347	6.7605	7.05981	4.56729	5.99458	8.2315	8.23003	7.11968	7.2795	7.94762	7.75538	5.56139	6.08519
Up	ENSG00000148908	1.2392	0.0259	RGS10	10q26.11	protein_coding	10.3328	10.3422	8.84648	8.68786	8.56954	8.68869	8.08877	8.41056	10.2661	10.2857	8.83622	8.82636	7.41339	7.51874	6.86267	7.10112
Up	ENSG00000187954	1.23644	3.86e-13	CYHR1	8q24.3	protein_coding	10.8481	10.8423	10.1728	10.2625	11.3752	11.285	9.91974	10.1151	10.8622	10.8928	9.31123	9.61401	11.4055	11.3175	9.7856	9.70496
Up	ENSG00000204217	1.23572	8.31e-14	BMPR2	2q33.1	protein_coding	11.4054	11.4189	10.6475	10.6605	11.1363	11.5888	9.8564	10.0791	11.9733	11.9534	10.2655	10.194	11.4833	11.5194	10.3905	10.5207
Up	ENSG00000228412	1.23495	0.0416	LNC-LBCS	6p22.3	lncRNA	4.20431	4.38812	3.64511	4.47041	5.82845	5.91459	4.00393	5.33855	5.54127	4.675	3.11935	4.56669	5.04228	4.71829	2.47812	3.54982
Up	ENSG00000260923	1.23492	0.0834	LINC02193	16q24.3	lncRNA	3.0222	3.04173	2.72656	2.26	2.69086	3.32071	2.34905	2.8153	2.43801	3.00716	2.7685	2.82989	3.4903	3.26016	2.25878	2.35095
Up	ENSG00000187866	1.23372	7.6e-06	PABIR1	9q21.11	protein_coding	8.22338	8.53752	7.43387	7.64882	9.39295	9.45167	7.90986	7.86363	9.83308	9.71927	8.28818	8.42211	9.46696	9.46107	8.52913	8.49993
Up	ENSG00000273148	1.23363	0.0362	LINC00653	20p11.23	lncRNA	3.93934	3.3116	3.56757	2.99088	4.40591	2.67731	2.62988	3.18021	3.64543	3.88487	2.95457	2.33249	3.59002	3.58168	2.47812	3.07149
Up	ENSG00000128849	1.23359	0.0528	CGNL1	15q21.3	protein_coding	4.84521	4.32855	3.7187	3.83481	5.21603	5.59508	3.67345	4.82319	2.43801	4.12648	4.50843	3.35338	5.98895	6.31725	4.70066	4.27965
Up	ENSG00000166900	1.23327	0.00945	STX3	11q12.1	protein_coding	6.61209	6.6759	6.63784	6.5432	8.94526	8.90248	7.31717	7.28477	7.92113	7.68643	7.34449	7.33613	9.43882	9.39085	7.91486	7.7516
Up	ENSG00000282508	1.23301	0.000798	LINC01002	19p13.3	lncRNA	6.96149	7.01512	5.78308	5.83098	6.47193	6.83599	5.0209	5.87518	8.03478	8.05116	6.82967	6.55759	6.49266	6.8026	5.63168	5.93742
Up	ENSG00000177239	1.2326	1.44e-09	MAN1B1	9q34.3	protein_coding	10.8513	10.9531	9.92911	10.0119	11.3027	11.1727	10.0021	9.88566	10.5693	10.6701	9.06819	8.99707	11.1895	11.2731	9.99118	10.0339
Up	ENSG00000263069	1.23247	0.000336	RNF213-AS1	17q25.3	lncRNA	5.43224	4.87816	3.78871	3.9863	4.83642	3.88605	3.90196	4.18431	4.73893	5.07147	3.52406	3.35338	4.38463	4.53198	3.74742	3.79851
Up	ENSG00000169258	1.23191	0.0293	GPRIN1	5q35.2	protein_coding	9.67502	9.75006	8.75544	8.58181	9.2976	9.00362	8.45564	8.34016	7.80693	7.39477	5.69593	5.57115	9.09286	9.21234	7.04543	7.22315
Up	ENSG00000211445	1.23089	0.0864	GPX3	5q33.1	protein_coding	4.84521	4.06214	3.39874	3.12755	5.94811	5.79513	3.24403	4.82319	3.04558	3.23057	2.7685	3.19907	4.63862	4.58086	4.56355	4.27965
Up	ENSG00000112367	1.23074	0.00085	FIG4	6q21	protein_coding	6.81066	6.68781	6.61875	6.44197	8.51729	8.86218	6.93366	7.39306	7.60093	7.8637	6.79353	6.55759	8.60741	8.68442	7.09603	7.42159
Up	ENSG00000075391	1.23067	0.0362	RASAL2	1q25.2	protein_coding	8.2333	8.41757	7.35529	7.67136	8.02654	8.3817	6.58451	6.70425	10.4989	10.4791	9.43955	9.26844	9.72316	9.63895	8.21111	8.20371
Up	ENSG00000131941	1.23019	1.12e-05	RHPN2	19q13.11	protein_coding	8.72312	8.81759	7.88916	7.84497	9.02907	9.03691	7.88334	7.66915	8.08087	8.06573	6.38767	6.52548	8.59546	8.60097	7.37406	7.21247
Up	ENSG00000157827	1.22998	8.31e-05	FMNL2	2q23.3	protein_coding	11.2351	11.1106	10.7623	10.7056	11.5253	11.5712	9.90499	9.93725	11.1018	11.2049	9.58584	9.61973	10.6529	10.6618	8.88618	8.92303
Up	ENSG00000149231	1.22913	6.62e-24	CCDC82	11q21	protein_coding	9.62315	9.77816	8.87291	8.97507	10.0852	10.0992	8.76976	8.94015	9.95976	10.1297	8.44396	8.41774	10.1379	10.0052	8.89096	8.69278
Up	ENSG00000185864	1.22813	0.000695	NPIPB4	16p12.2	protein_coding	8.17273	7.99264	6.62833	7.2225	9.43964	9.65405	8.2531	8.03499	8.67383	9.091	7.60993	7.07284	9.43715	9.1987	8.37716	8.52171
Up	ENSG00000085719	1.22732	1.45e-19	CPNE3	8q21.3	protein_coding	12.2605	12.3156	11.2269	11.1626	12.2721	12.2883	10.8029	11.0484	12.3372	12.2931	11.5624	11.4134	12.4307	12.567	10.7198	10.8232
Up	ENSG00000254681	1.22727	0.0497	PKD1P5	16p12.3	transcribed_unprocessed_pseudogene	10.3793	10.3516	9.0947	9.28743	8.75736	8.62443	6.90758	7.22742	7.76049	7.75998	6.87649	6.29728	8.51528	8.34209	7.58361	7.21247
Up	ENSG00000167632	1.22691	7.52e-11	TRAPPC9	8q24.3	protein_coding	9.87201	9.91735	8.69746	8.80714	10.2587	10.5082	8.57642	8.64033	9.88812	9.90297	9.43565	9.38935	10.0661	10.2016	8.67218	8.39997
Up	ENSG00000176473	1.22667	5.73e-12	WDR25	14q32.2	protein_coding	7.03138	7.13298	5.8501	6.03592	7.31097	7.28712	6.31373	6.18737	7.32267	7.0288	5.86799	5.60227	7.66278	7.46116	6.59591	6.26126
Up	ENSG00000186792	1.22662	8.92e-07	HYAL3	3p21.31	protein_coding	6.08583	6.26374	5.6198	5.59202	6.69359	6.39724	5.64342	5.18635	6.28141	6.40593	5.43949	5.09023	7.31481	7.21244	5.60863	5.71344
Up	ENSG00000117461	1.22616	0.000188	PIK3R3	1p34.1	protein_coding	11.3043	11.3522	9.91939	9.82602	12.0705	12.1763	10.8533	11.2424	11.2745	11.1392	9.7025	9.78312	10.8556	10.7973	9.78945	9.75179
Up	ENSG00000183044	1.22605	0.0712	ABAT ENSG00000183044	16p13.2	protein_coding	6.96149	6.79072	6.23574	6.29006	5.73171	6.29086	4.35214	5.06063	8.77542	9.22689	7.06009	7.47712	6.59222	6.24326	6.22356	6.60935
Up	ENSG00000110046	1.226	0.000463	ATG2A	11q13.1	protein_coding	10.7392	10.6812	9.24858	9.35163	10.2616	9.81625	8.59288	8.72565	8.67883	8.89273	8.3224	8.35517	10.4946	10.5581	9.31428	9.33591
Up	ENSG00000102096	1.22521	4.65e-05	PIM2 ENSG00000102096	Xp11.23	protein_coding	8.90167	8.61123	7.41739	7.51192	8.7284	8.62881	7.9866	7.91902	9.26908	9.42076	7.90915	7.99372	8.13262	8.12854	6.57228	6.60935
Up	ENSG00000160226	1.22487	0.00289	CFAP410	21q22.3	protein_coding	8.36545	8.41041	7.33203	7.46109	7.93536	7.91449	5.79336	6.77267	9.28885	9.02913	8.40457	8.33679	8.75166	8.79731	6.51144	6.9422
Up	ENSG00000038532	1.22486	5.8e-07	CLEC16A ENSG00000038532	16p13.13	protein_coding	9.86086	9.85933	8.97967	9.21257	10.1459	10.4035	9.26944	9.00416	10.9214	10.7802	9.27674	9.35778	9.75035	9.74329	8.38736	8.46438
Up	ENSG00000084676	1.22484	6.22e-09	NCOA1	2p23.3	protein_coding	9.9908	9.89185	9.41278	9.40472	10.3265	10.5934	8.51298	8.76313	10.7382	10.6831	9.72666	9.54961	10.5098	10.5965	8.99684	9.02722
Up	ENSG00000133606	1.22416	1.05e-06	MKRN1	7q34	protein_coding	10.4702	10.5843	9.69506	9.72864	11.8721	11.8639	10.5409	10.4572	11.5131	11.6216	10.4787	10.5256	11.5556	11.5237	10.1612	9.98452
Up	ENSG00000286112	1.22378	0.00659		9q34.11	protein_coding	3.34853	5.03546	4.67833	4.24857	5.94811	5.88564	4.18852	4.18431	6.56699	5.55739	4.72857	4.85208	5.20839	5.22826	4.70066	4.10595
Up	ENSG00000175130	1.22343	7.62e-06	MARCKSL1	1p35.1	protein_coding	13.6923	13.7221	11.9642	11.8686	14.1177	14.0848	12.9194	12.839	12.7342	12.7185	11.9799	11.8924	13.3523	13.3587	12.3698	12.3907
Up	ENSG00000013441	1.22245	2.58e-06	CLK1	2q33.1	protein_coding	9.66223	9.4127	8.3636	8.56686	10.0737	10.2852	8.79843	8.904	9.85755	9.91509	8.34755	8.39126	8.90717	8.60097	8.12438	8.03824
Up	ENSG00000125347	1.22007	2.78e-05	IRF1	5q31.1	protein_coding	8.503	8.62986	6.4775	6.3749	7.73364	7.40401	6.40975	6.69017	7.11685	7.05825	6.93295	6.83154	7.32208	7.33148	6.22356	6.54272
Up	ENSG00000166971	1.21969	0.000816	AKTIP	16q12.2	protein_coding	8.38338	8.45635	8.6418	8.73409	9.17725	9.18088	6.93366	7.42742	8.45212	8.60909	7.01894	6.87041	9.39985	9.41632	7.33947	7.5027
Up	ENSG00000138175	1.21927	0.0111	ARL3	10q24.32	protein_coding	8.90167	8.57964	8.1998	8.24498	9.85961	10.0478	8.78775	9.04346	10.9527	10.8918	9.46849	9.41805	8.90233	9.04387	7.54163	7.6042
Up	ENSG00000068724	1.21889	3.78e-18	TTC7A	2p21	protein_coding	8.91406	9.04048	7.38385	7.48673	9.07251	8.85099	7.60369	7.65472	9.06253	8.937	7.92594	8.02277	9.12022	9.19085	8.13249	8.1765
Up	ENSG00000138286	1.21833	3.29e-06	FAM149B1	10q22.2	protein_coding	8.79521	8.69617	7.85693	7.9684	9.17111	9.20744	7.84264	7.90079	9.83756	9.9171	8.42045	8.42211	8.64557	8.54048	7.58951	7.63651
Up	ENSG00000145687	1.21832	0.0387	SSBP2	5q14.1	protein_coding	7.69425	7.79775	6.69366	6.59127	9.75479	9.86711	9.06933	9.42562	10.7478	10.9361	9.2234	9.28292	9.99509	10.0086	8.65541	8.60571
Up	ENSG00000266777	1.2181	0.0236	SH3GL1P1	17q11.2	transcribed_processed_pseudogene	4.12128	4.06214	4.09539	3.36728	3.9123	4.67636	2.62988	3.18021	3.47179	4.675	2.95457	3.19907	3.4903	3.48226	2.83662	2.86885
Up	ENSG00000142173	1.21778	0.0975	COL6A2	21q22.3	protein_coding	13.6053	13.6487	11.9293	12.0171	11.3964	11.3145	10.3972	10.7858	12.012	11.9796	11.2549	11.4582	9.54203	9.54045	8.92401	8.65385
Up	ENSG00000090863	1.21764	7.81e-08	GLG1	16q23.1	protein_coding	12.2614	12.2011	11.4199	11.4659	13.1328	13.1019	11.8228	11.6142	12.4462	12.3192	11.0131	10.9923	13.0723	13.1413	11.8437	11.9208
Up	ENSG00000205726	1.21761	0.0027	ITSN1	21q22.11	protein_coding	10.7963	10.81	10.0256	9.87902	11.1077	11.1485	9.65953	9.77827	12.6697	12.5961	11.1921	11.2017	11.182	11.1413	10.289	10.3401
Up	ENSG00000042286	1.21755	7.59e-05	AIFM2	10q22.1	protein_coding	6.43431	6.6639	6.01983	6.30455	7.37643	7.61273	5.47608	5.745	7.92113	7.9129	6.71841	6.96921	7.70231	7.67324	6.48637	6.26126
Up	ENSG00000132950	1.21753	5.1e-08	ZMYM5	13q12.11	protein_coding	8.36545	8.31003	7.16438	7.18384	8.35355	8.33428	7.26677	6.75924	9.24229	9.02167	7.76106	7.90914	8.31491	8.3562	7.28235	7.43083
Up	ENSG00000214367	1.2168	2.81e-07	HAUS3	4p16.3	protein_coding	8.89544	8.88634	8.51586	8.51172	10.0218	9.71498	8.81255	8.41056	10.3199	10.3556	8.70617	8.72042	9.93473	10.1192	8.74004	8.84569
Up	ENSG00000119986	1.21654	0.0119	AVPI1	10q24.2	protein_coding	8.17787	8.37404	6.82442	6.78972	8.03332	8.54335	6.10009	6.0397	7.3354	7.38318	7.32774	7.19014	6.2244	5.94025	5.86355	5.12288
Up	ENSG00000103740	1.21533	0.0274	ACSBG1	15q25.1	protein_coding	4.35729	4.26642	2.57629	2.48022	3.34233	3.88605	2.34905	4.01387	4.39418	3.88487	3.83976	3.35338	4.26903	4.06664	3.56786	3.07149
Up	ENSG00000180720	1.21525	0.0474	CHRM4	11p11.2	protein_coding	7.80482	8.0945	6.39011	6.50607	6.53062	6.05121	4.56729	4.33672	6.85917	6.73256	6.33835	6.55759	5.41285	5.71791	4.56355	4.27965
Up	ENSG00000177692	1.21465	0.0397	DNAJC28	21q22.11	protein_coding	6.3995	6.45694	5.14669	5.18534	4.40591	5.40416	4.42748	4.47455	5.85598	4.51428	4.01738	3.73667	4.32799	4.06664	3.90708	3.24914
Up	ENSG00000241860	1.21446	1.24e-05		1p36.33	lncRNA	7.20272	6.74588	6.03431	6.03592	6.54966	6.83599	4.81185	5.40903	6.82347	7.08711	5.53013	5.63274	5.98895	5.95886	5.32731	5.2536
Up	ENSG00000158792	1.21317	0.00982	SPATA2L	16q24.3	protein_coding	9.36797	9.1585	7.88117	7.74226	9.39295	9.21036	8.74052	8.18311	7.96275	7.9129	6.71841	6.85757	10.1634	10.2693	8.84978	8.91975
Up	ENSG00000253327	1.21213	0.0873	RAD21-AS1	8q24.11	lncRNA	2.5998	2.70948	2.21868	3.12755	4.40591	3.1364	3.54401	3.18021	3.9403	4.33337	3.26723	3.02626	3.93158	4.53198	2.47812	3.54982
Up	ENSG00000103657	1.21156	9.14e-21	HERC1	15q22.31	protein_coding	11.0119	10.9751	9.97206	9.94871	10.9739	11.3533	9.45642	9.59768	11.4093	11.0366	10.1138	10.1927	11.0769	11.1795	9.88367	10.1005
Up	ENSG00000171310	1.21024	0.00383	CHST11	12q23.3	protein_coding	8.02066	8.05829	7.02629	7.63169	9.01201	9.29811	7.20388	7.22742	9.21843	9.39213	8.76956	8.45658	8.39636	8.52182	6.59591	6.36131
Up	ENSG00000163956	1.20981	0.000502	LRPAP1	4p16.3	protein_coding	11.106	11.1849	10.2226	10.4222	11.6291	11.5437	10.2125	10.1072	10.9538	10.945	9.15621	9.10965	12.1717	12.1023	11.0511	11.0649
Up	ENSG00000122490	1.20947	0.000488	SLC66A2	18q23	protein_coding	9.31758	9.42341	8.71779	8.69337	9.74862	9.66474	8.58878	8.59947	10.9172	10.8938	9.44926	9.45262	9.48812	9.45289	8.09151	8.25142
Up	ENSG00000101577	1.20864	6.89e-05	LPIN2	18p11.31	protein_coding	10.3351	10.4405	9.77162	9.67667	10.4546	10.2852	8.62924	8.76984	11.083	11.1008	9.99149	9.83971	10.1593	10.165	8.55649	8.52171
Up	ENSG00000159388	1.20755	0.0244	BTG2 ENSG00000159388	1q32.1	protein_coding	9.73211	9.75714	7.94388	7.74758	8.28133	8.51999	7.31717	7.77968	6.11418	6.49478	6.82967	6.63487	8.05622	8.03516	7.20762	7.24427
Up	ENSG00000241973	1.20685	4.86e-09	PI4KA	22q11.21	protein_coding	11.7527	11.7278	10.712	10.6556	10.9246	11.1075	10.0083	10.0601	11.4302	11.494	9.69925	9.75223	11.0812	11.0905	9.9856	9.9798
Up	ENSG00000102226	1.20648	7.19e-07	USP11	Xp11.3	protein_coding	10.9703	10.8785	9.75203	9.75657	10.9017	10.7167	10.0431	9.89644	12.0376	12.0096	10.3478	10.4928	11.1399	11.1869	10.2772	10.1503
Up	ENSG00000006007	1.20635	7.87e-14	GDE1	16p12.3	protein_coding	10.7573	10.736	10.3847	10.3732	11.4379	11.3307	9.87671	9.87481	11.4948	11.5247	9.90238	10.006	11.18	11.1839	9.8619	9.81844
Up	ENSG00000139636	1.2058	2.36e-15	LMBR1L	12q13.12	protein_coding	8.77837	8.7708	7.27219	7.26016	8.89403	8.81689	7.13812	7.97236	9.02373	8.83434	7.69728	7.73755	8.71348	8.42809	7.60706	7.90535
Up	ENSG00000159256	1.20502	1.36e-06	MORC3	21q22.12	protein_coding	9.73211	9.75431	8.86685	8.95913	10.2688	10.1609	9.12415	8.95495	11.0707	11.0559	9.65797	9.60059	10.1684	10.1869	8.99684	9.07516
Up	ENSG00000156931	1.20452	2.07e-18	VPS8	3q27.2	protein_coding	9.47008	9.55918	8.70427	8.73676	9.6528	9.9878	8.45564	8.8062	10.0667	10.2253	8.63307	8.51907	10.003	10.0783	8.76371	8.96498
Up	ENSG00000169504	1.2044	5.99e-09	CLIC4	1p36.11	protein_coding	12.5093	12.4605	11.5198	11.4947	13.0593	13.1719	12.1047	12.3516	13.5289	13.4843	12.0228	11.9181	12.8731	13.0325	11.5373	11.662
Up	ENSG00000183426	1.20435	1.38e-18	NPIPA1	16p13.11	protein_coding	10.8294	10.7756	9.7575	9.80451	11.179	11.0662	9.5373	9.39339	10.5693	10.6017	9.36763	9.302	10.5789	10.5147	9.77916	9.62066
Up	ENSG00000121274	1.20352	1.17e-08	TENT4B	16q12.1	protein_coding	9.05216	9.0335	8.19658	8.14787	9.43453	9.75754	8.05946	8.20309	9.45265	9.32102	8.09384	7.98194	9.87914	9.98378	8.89335	8.79292
Up	ENSG00000196436	1.20349	0.0393	NPIPB15	16q23.1	protein_coding	5.20916	4.1335	3.7187	4.70696	5.91911	6.176	4.75449	4.40728	4.66015	4.01073	3.63714	3.73667	6.62785	6.27331	5.53718	5.12288
Up	ENSG00000188827	1.20309	3.19e-09	SLX4	16p13.3	protein_coding	10.001	10.0489	9.36057	9.53946	10.6236	10.631	9.14662	9.10844	9.83083	9.86389	8.8742	8.846	10.2219	10.3403	8.59512	8.41401
Up	ENSG00000254860	1.20241	0.0504	TMEM9B-AS1	11p15.4	lncRNA	5.08319	5.3064	4.91587	4.91012	5.39517	5.9981	3.54401	4.18431	6.33311	5.75018	4.6766	4.56669	3.77088	2.99754	3.74742	3.24914
Up	ENSG00000162378	1.20196	7.55e-21	ZYG11B	1p32.3	protein_coding	10.6373	10.5914	9.65579	9.62565	10.897	11.0598	9.58949	9.95208	10.5841	10.5404	9.41597	9.15233	10.7837	10.8953	9.57432	9.39612
Up	ENSG00000137275	1.20163	1.5e-16	RIPK1	6p25.2	protein_coding	10.4838	10.4147	9.28386	9.1815	10.0539	10.0897	9.07227	8.73596	9.90102	9.89483	9.09071	8.74503	10.5335	10.521	9.13835	9.17476
Up	ENSG00000100600	1.20118	3.55e-08	LGMN	14q32.12	protein_coding	11.309	11.3652	9.94548	9.93481	11.0428	10.8444	10.0311	9.96821	10.4456	10.5034	9.04788	9.06845	11.127	11.155	10.0045	10.0816
Up	ENSG00000102003	1.19924	1.6e-05	SYP	Xp11.23	protein_coding	7.35586	7.24998	6.62833	6.66049	8.48303	8.25727	7.35625	7.23714	8.08087	7.90482	6.73121	6.70823	7.83017	7.60398	6.0462	5.8846
Up	ENSG00000267317	1.19713	5.23e-05		19p13.3	lncRNA	6.75666	6.68781	6.32091	6.4021	7.0816	6.67613	5.61147	5.66085	7.8341	7.78661	6.21626	6.13649	6.74064	6.58024	5.51256	5.3346
Up	ENSG00000278175	1.1964	0.0146	GLIDR	9p12	lncRNA	3.61449	3.73514	3.10145	3.75264	4.77301	4.29117	3.54401	3.18021	4.29339	4.33337	3.742	2.33249	3.93158	3.58168	3.36273	2.63301
Up	ENSG00000244306	1.19487	1.03e-07	DUXAP10	14q11.2	transcribed_processed_pseudogene	10.4671	10.4519	9.29893	9.45754	10.6415	10.8603	9.86997	9.80628	11.4661	11.7228	9.84615	9.95118	11.0704	11.028	10.1443	10.1235
Up	ENSG00000023287	1.19478	1.35e-20	RB1CC1	8q11.23	protein_coding	11.217	11.1912	10.3967	10.4205	11.6584	11.6942	10.2596	10.3504	11.7779	11.6707	10.6118	10.6903	11.6793	11.6393	10.0766	10.1985
Up	ENSG00000136754	1.19459	2.99e-09	ABI1	10p12.1	protein_coding	9.77518	9.8957	9.26249	9.18933	10.3484	10.4721	9.05752	9.18575	10.7796	10.6961	9.26139	9.39602	9.98138	9.97352	8.55348	8.6499
Up	ENSG00000073605	1.19409	0.000115	GSDMB	17q21.1	protein_coding	6.36382	6.07727	5.24958	5.70556	5.59172	6.75827	4.75449	5.89986	7.16043	7.41767	5.27448	5.4046	6.5433	6.46778	5.90198	5.61958
Up	ENSG00000141577	1.19306	0.000568	CEP131	17q25.3	protein_coding	9.15749	8.92204	8.21259	8.36044	10.3224	9.90006	8.6608	8.88867	9.49298	9.24301	8.76023	8.66991	10.8668	10.7764	9.34947	9.29095
Up	ENSG00000285253	1.19244	0.093		15q21.3	protein_coding	4.99265	4.50035	2.86264	3.25239	3.65528	3.6309	2.86486	4.1016	4.57683	4.59688	3.11935	2	3.00379	3.37548	3.12353	4.27965
Up	ENSG00000100271	1.1924	1.04e-08	TTLL1	22q13.2	protein_coding	7.27173	7.12425	6.19764	5.98285	7.83026	7.74755	6.69536	6.86331	8.04256	8.19731	6.87649	6.70823	7.85544	7.85314	6.67571	6.73402
Up	ENSG00000144357	1.19204	1.23e-07	UBR3	2q31.1	protein_coding	11.1215	11.064	10.0516	9.9829	10.789	11.0078	9.48756	9.40422	10.4989	10.49	9.34907	9.43975	10.1045	10.1889	9.01448	9.03936
Up	ENSG00000108854	1.19197	1.05e-09	SMURF2	17q24.1	protein_coding	9.47844	9.59754	8.88495	8.68232	9.87668	9.9929	8.53869	8.59947	10.2989	10.3332	9.1774	9.13913	9.68983	9.84058	8.29652	8.24096
Up	ENSG00000197102	1.19194	1.42e-06	DYNC1H1	14q32.31	protein_coding	13.7833	13.7256	12.5093	12.595	13.5927	14.0084	12.5249	12.4492	13.0342	12.6808	11.6065	11.5814	13.0244	13.1364	11.9989	12.315
Up	ENSG00000198786	1.19066	0.00141	MT-ND5	MT	protein_coding	14.4015	14.4452	13.5224	13.7078	13.7153	13.7896	11.9878	12.4648	15.1076	15.4124	13.534	13.8043	13.8348	13.609	13.2696	12.7545
Up	ENSG00000124486	1.18973	7.48e-10	USP9X	Xp11.4	protein_coding	11.572	11.6237	10.9912	10.9562	11.7993	12.0363	10.5152	10.4499	12.6103	12.3824	11.133	11.0228	11.7514	11.7797	10.5487	10.6089
Up	ENSG00000166233	1.18801	1.45e-05	ARIH1	15q24.1	protein_coding	10.6091	10.6693	9.82362	9.8583	10.9949	11.1636	10.0326	10.0184	12.0155	12.044	10.6611	10.7155	11.1425	11.2292	9.86677	9.7864
Up	ENSG00000125122	1.18797	0.0118	LRRC29	16q22.1	transcribed_unitary_pseudogene	4.84521	4.50035	3.48562	3.75264	4.40591	3.6309	2.86486	2.8153	3.04558	3.5945	3.52406	3.61986	4.26903	4.37453	3.12353	3.4073
Up	ENSG00000103227	1.18744	0.00313	LMF1	16p13.3	protein_coding	7.14083	6.9573	7.29642	6.83034	8.30954	9.06623	7.61179	7.85103	7.74148	8.24931	7.42544	7.23054	8.92399	9.00634	6.16156	6.41817
Up	ENSG00000243696	1.18735	0.0352		3p21.1	protein_coding	4.62178	4.7478	3.10145	4.12339	4.13038	5.55886	3.79222	4.18431	4.18502	2.7427	3.40135	3.73667	4.49165	3.99631	2.98719	2.86885
Up	ENSG00000090581	1.18688	1.09e-10	GNPTG	16p13.3	protein_coding	9.29881	9.16703	8.31994	8.44134	9.56894	9.51684	7.60369	7.37557	8.90918	8.83434	8.06381	8.02277	9.32584	9.22968	8.18407	8.28238
Up	ENSG00000280614	1.18663	0.0648		21p11.2	lncRNA	4.62178	3.53886	4.8519	2.99088	6.00441	6.4575	4.09917	5.26446	6.11418	7.3116	5.34276	5.72045	5.49233	5.37406	4.41203	4.97911
Up	ENSG00000280800	1.18663	0.0648		21p11.2	lncRNA	4.62178	3.53886	4.8519	2.99088	6.00441	6.4575	4.09917	5.26446	6.11418	7.3116	5.34276	5.72045	5.49233	5.37406	4.41203	4.97911
Up	ENSG00000281181	1.18663	0.0648		21p11.2	lncRNA	4.62178	3.53886	4.8519	2.99088	6.00441	6.4575	4.09917	5.26446	6.11418	7.3116	5.34276	5.72045	5.49233	5.37406	4.41203	4.97911
Up	ENSG00000154040	1.18444	0.00515	CABYR	18q11.2	protein_coding	9.62504	9.68623	8.13071	8.04807	8.25257	8.33428	7.14929	7.33088	7.72222	7.82139	7.29364	7.58232	7.81994	7.81278	6.58414	6.67303
Up	ENSG00000283580	1.1842	0.00579		1p34.2	protein_coding	6.19137	6.13056	5.00681	4.984	6.49176	6.60687	6.25289	5.40903	5.89089	5.71363	5.0478	3.19907	5.79362	6.031	4.2427	4.50635
Up	ENSG00000112699	1.184	2.79e-05	GMDS	6p25.3	protein_coding	8.67298	8.77917	7.47692	7.45461	8.88656	8.79371	7.67499	7.20778	9.51832	9.66287	8.77266	8.61374	9.10133	9.34737	7.82772	7.91196
Up	ENSG00000082701	1.1837	2.93e-14	GSK3B	3q13.33	protein_coding	11.3535	11.3648	10.7983	10.7923	11.2715	11.4918	10.0742	10.1795	11.8379	11.773	10.3024	10.2927	11.5366	11.5676	10.0469	10.1164
Up	ENSG00000141570	1.18295	0.0034	CBX8	17q25.3	protein_coding	8.86705	8.81488	8.4363	8.51484	10.7044	10.2113	9.89008	9.55169	11.2051	11.0659	9.49687	9.46537	10.2846	10.179	8.74004	8.82831
Up	ENSG00000144426	1.18246	0.00154	NBEAL1	2q33.2	protein_coding	9.47217	9.4895	8.81117	9.13564	9.10506	9.80469	7.94233	8.18311	9.42611	9.28721	7.67759	7.74454	8.56208	8.62448	6.88203	6.84877
Up	ENSG00000077782	1.18221	0.00224	FGFR1 ENSG00000077782	8p11.23	protein_coding	13.5169	13.5437	12.318	12.3178	12.1819	12.0596	10.6471	10.9102	13.5688	13.5833	12.4033	12.3913	12.4218	12.4287	11.4068	11.4202
Up	ENSG00000278238	1.17993	0.0934		13q14.3	lncRNA	3.34853	2.88515	2.98698	3.25239	4.31979	4.10278	2	3.18021	5.01697	4.51428	3.26723	3.73667	2.85137	3.13482	3.24808	3.24914
Up	ENSG00000122335	1.1794	0.000616	SERAC1	6q25.3	protein_coding	7.70855	7.79775	7.33788	7.32556	9.29196	9.36518	8.4912	8.45704	9.16594	9.1941	7.27629	7.138	9.25735	9.2316	7.85735	8.04428
Up	ENSG00000257261	1.17921	0.0141		12q13.11	lncRNA	5.08319	4.836	5.0644	4.984	5.85931	5.69857	3.90196	3.47121	4.18502	4.51428	4.01738	3.19907	5.72947	4.95918	3.82946	4.10595
Up	ENSG00000147044	1.17868	9.2e-05	CASK ENSG00000147044	Xp11.4	protein_coding	9.62504	9.65171	9.04191	8.9637	10.1191	10.2825	8.76614	8.89789	11.1294	11.1724	10.0399	9.77802	10.5185	10.542	9.27089	9.20739
Up	ENSG00000183060	1.17858	1.3e-06	LYSMD4	15q26.3	protein_coding	7.2327	6.9961	6.43447	6.71575	7.62112	7.27601	6.27346	6.35741	8.20399	8.15704	6.93295	7.09489	7.96629	7.95399	6.49896	6.15376
Up	ENSG00000239467	1.17822	0.0504		2q31.1	lncRNA	4.49558	4.44533	4.48099	4.36375	4.48718	3.88605	2	3.18021	5.58457	5.47242	4.09862	4.21056	4.93258	3.84444	3.56786	3.24914
Up	ENSG00000183889	1.17751	8.71e-13		16p13.11	protein_coding	10.974	11.0668	9.89281	10.0903	11.3132	11.0508	9.8632	9.60521	11.0602	10.7031	9.36353	9.26358	11.0126	10.5725	10.0682	10.0845
Up	ENSG00000186591	1.17732	9.6e-06	UBE2H	7q32.2	protein_coding	11.412	11.4537	10.7721	10.6392	11.4807	11.606	10.3165	10.7506	12.7378	12.7297	11.2036	11.4018	12.078	12.1499	10.8794	10.7804
Up	ENSG00000272277	1.17712	0.00596		6p25.2	lncRNA	4.35729	4.50035	3.78871	3.36728	4.63716	4.92424	3.90196	3.18021	4.4884	4.12648	3.11935	3.35338	3.68328	3.58168	3.82946	2.86885
Up	ENSG00000100241	1.17708	6.89e-10	SBF1	22q13.33	protein_coding	11.8344	11.7648	11.0087	11.031	11.7838	11.741	10.3771	10.5341	12.2894	12.3031	11.0365	11.009	12.5292	12.535	11.2867	11.1714
Up	ENSG00000231327	1.17673	0.000149	LINC01816	2p13.3	lncRNA	4.94516	5.07225	3.98042	3.91254	5.85931	5.13571	4.86702	4.33672	4.88464	4.95103	4.01738	4.36371	4.97008	5.0313	3.98075	3.4073
Up	ENSG00000172354	1.17435	0.000132	GNB2	7q22.1	protein_coding	12.2973	12.313	11.7552	11.7069	12.8573	12.9235	11.8691	11.995	12.6881	12.7408	11.4111	11.3896	13.9136	13.9086	12.4201	12.3809
Up	ENSG00000160336	1.1743	6.97e-09	ZNF761	19q13.42	protein_coding	8.83158	8.68137	8.05104	8.20305	9.31996	9.08545	7.77933	7.88233	9.1335	9.11922	7.46427	7.40835	9.48812	9.45453	8.29652	8.54318
Up	ENSG00000165417	1.174	3.69e-13	GTF2A1	14q31.1	protein_coding	10.9297	10.8256	10.4368	10.428	11.2403	11.0484	9.99287	9.88257	11.3007	11.0911	9.87238	9.84947	11.3563	11.4301	9.64682	9.59828
Up	ENSG00000151929	1.17398	0.000932	BAG3	10q26.11	protein_coding	11.946	12.0011	10.3719	10.4575	10.3966	10.4672	9.43604	9.62014	10.4308	10.6154	9.47991	9.70821	10.2583	10.4011	9.64824	9.43567
Up	ENSG00000197386	1.17308	1.47e-07	HTT	4p16.3	protein_coding	11.8453	11.8294	11.0967	11.1238	11.21	11.5882	10.1147	10.1643	11.7365	11.4853	9.92622	9.94361	11.4902	11.4889	10.1993	10.2279
Up	ENSG00000263072	1.17252	5.88e-05	ZNF213-AS1	16p13.3	lncRNA	7.10886	6.90728	6.52955	6.3331	7.37643	7.54028	6.21086	6.06174	7.16043	7.10133	5.58754	5.43948	6.53081	6.25836	5.58521	4.97911
Up	ENSG00000242622	1.17233	0.00208		3q13.33	lncRNA	4.94516	4.95895	4.8519	4.24857	5.35243	5.40416	4.09917	4.40728	5.89089	5.51553	4.01738	4.03921	4.49165	4.19778	3.66043	3.67952
Up	ENSG00000134278	1.17226	7.64e-07	SPIRE1	18p11.21	protein_coding	9.91424	9.97918	8.79212	8.73141	10.0671	10.1487	9.17422	9.0871	10.9681	10.946	9.78917	9.69564	10.3031	10.3062	9.09961	8.98707
Up	ENSG00000162522	1.17187	0.000166	KIAA1522	1p35.1	protein_coding	9.71274	9.84612	9.30342	9.1756	9.50939	9.29536	7.66724	8.35363	9.29212	9.17069	7.86919	7.99958	9.62665	9.54199	7.58361	7.58777
Up	ENSG00000141562	1.17163	0.000205	NARF	17q25.3	protein_coding	10.5517	10.5803	8.68833	8.8046	10.9044	10.8696	9.66926	9.8623	10.1519	10.2415	9.33866	9.33016	11.4292	11.3662	10.3008	10.3764
Up	ENSG00000280279	1.17123	0.0899	LINC02887	17p13.3	lncRNA	5.16838	4.836	3.78871	3.83481	2.38639	4.29117	2	3.5973	4.06785	4.12648	3.11935	2.82989	3.77088	3.67469	3.82946	3.24914
Up	ENSG00000135090	1.17095	0.0229	TAOK3	12q24.23	protein_coding	8.12557	8.12546	6.79069	6.79998	9.25763	9.43678	7.38489	7.23714	9.62328	9.48994	8.46709	8.5553	10.0822	10.2113	9.35467	9.22609
Up	ENSG00000089902	1.17071	8.23e-17	RCOR1	14q32.31	protein_coding	11.1512	11.1632	10.0202	9.8172	11.4147	11.5286	10.4399	10.5845	11.3812	11.4391	10.1052	10.1353	11.6503	11.6959	10.4837	10.4223
Up	ENSG00000070018	1.1707	4.65e-08	LRP6	12p13.2	protein_coding	11.0341	11.001	10.049	10.2096	10.966	11.2364	9.66148	10.017	11.8986	11.7072	10.4137	10.3783	10.7598	10.7486	9.78688	9.75548
Up	ENSG00000147180	1.17062	0.0986	ZNF711	Xq21.1	protein_coding	8.33813	8.49412	7.51356	7.59679	10.0966	10.253	8.8778	8.84167	11.4784	11.7686	10.4344	10.4538	9.10976	9.01748	8.12031	8.09165
Up	ENSG00000167968	1.17019	0.0188	DNASE1L2	16p13.3	protein_coding	6.36382	5.88391	5.41368	5.54398	5.85931	5.08568	4.35214	4.77063	5.45056	5.71363	4.01738	3.49277	4.59128	5.19724	3.74742	3.54982
Up	ENSG00000217236	1.16988	0.000144	SP9	2q31.1	protein_coding	7.46932	7.6474	5.89841	5.61546	6.9006	7.0204	5.70528	4.82319	7.10203	7.14316	9.43174	9.52343	7.12837	7.13272	6.11325	5.77278
Up	ENSG00000166046	1.16972	0.00685	TCP11L2	12q23.3	protein_coding	4.03317	4.50035	3.64511	4.24857	4.89715	5.44442	3.06687	4.26252	5.70719	5.59806	4.6766	4.56669	4.72889	4.67392	3.74742	3.67952
Up	ENSG00000099785	1.16882	0.000142	MARCHF2	19p13.2	protein_coding	6.84987	6.6518	6.23574	6.2457	6.9006	6.83599	6.12294	6.35741	7.04116	6.53723	5.16559	5.50682	7.87039	7.97243	6.3401	6.10841
Up	ENSG00000178917	1.16832	0.00148	ZNF852	3p21.31	protein_coding	5.20916	4.79257	4.91587	4.61694	6.65893	6.31277	4.69475	5.10377	6.28141	6.80385	5.20281	5.25596	5.41285	5.60429	4.56355	5.21133
Up	ENSG00000170540	1.16739	7.44e-16	ARL6IP1	16p12.3	protein_coding	12.1	12.1137	11.6743	11.6045	12.4988	12.7353	11.1515	11.1112	12.6001	12.3571	11.232	11.2987	12.7628	12.7971	11.2904	11.3555
Up	ENSG00000121653	1.16698	0.0241	MAPK8IP1	11p11.2	protein_coding	9.5536	9.44286	8.49245	8.61416	10.2011	10.0625	9.19323	9.07089	7.7027	7.08711	6.98729	7.05044	10.095	9.90319	8.26	8.1765
Up	ENSG00000272630	1.16622	0.0603		10q22.2	lncRNA	3.34853	3.64033	2.98698	2.48022	2.69086	3.32071	2.62988	2.8153	4.29339	4.23363	2.7685	3.49277	3.14164	2.99754	2.83662	2.86885
Up	ENSG00000132670	1.16422	1.11e-10	PTPRA	20p13	protein_coding	11.1466	11.1901	10.33	10.2485	11.0719	11.0581	9.48756	9.72573	11.0515	11.1297	9.99944	9.91136	11.6821	11.6465	10.4305	10.443
Up	ENSG00000119801	1.16348	0.000962	YPEL5	2p23.1	protein_coding	9.85765	9.80163	8.69746	8.78922	8.95243	9.17192	6.88102	7.72547	9.37461	9.44883	8.6866	8.68452	8.84293	8.82801	7.27505	7.30583
Up	ENSG00000151151	1.16306	0.052	IPMK	10q21.1	protein_coding	9.7356	9.70246	9.05618	8.97959	8.31512	8.51527	7.32704	7.54945	11.2419	11.1375	9.93869	9.83481	9.16133	9.52023	7.8327	7.8987
Up	ENSG00000279861	1.16279	0.00635		19q13.32	TEC	5.08319	4.836	4.34817	3.9863	4.13038	3.88605	3.90196	3.33303	4.81362	5.28583	3.52406	3.84472	4.20756	4.19778	3.24808	3.07149
Up	ENSG00000093100	1.16149	6.56e-11		22q11.21	lncRNA	8.3564	8.48392	7.49797	7.13603	8.65995	8.82072	7.74293	7.59551	8.43447	8.4007	6.71841	7.01619	8.82513	8.56194	7.69175	7.7516
Up	ENSG00000214783	1.16007	0.000528	POLR2J4	7p13	lncRNA	5.99546	5.70808	5.34562	5.334	6.74406	6.49632	4.27264	4.71608	6.80528	5.78583	5.61541	4.9521	5.68505	5.50647	4.51479	5.48412
Up	ENSG00000237298	1.16007	0.00034	TTN-AS1	2q31.2	lncRNA	6.54995	6.52486	6.11829	6.03592	8.09296	8.14572	6.69536	6.99516	7.13152	7.28694	6.16059	5.47354	7.46026	7.40118	6.22356	6.32212
Up	ENSG00000122035	1.16003	0.0661	RASL11A	13q12.2	protein_coding	10.6401	10.5357	5.34562	5.66121	6.79283	6.72597	2.86486	3.71325	6.82347	7.11541	6.92184	7.22055	7.21682	7.14902	5.01306	5.02864
Up	ENSG00000177000	1.15988	0.00046	MTHFR	1p36.22	protein_coding	10.1783	10.1726	9.46584	9.48324	9.97857	9.95509	8.78058	9.03234	9.02766	9.53777	7.70379	7.70924	9.94653	9.84809	8.23764	8.03218
Up	ENSG00000173852	1.15903	0.000974	DPY19L1	7p14.2	protein_coding	10.5428	10.5464	9.97112	10.0976	10.697	10.8815	9.26688	9.47779	12.0713	12.0536	10.8736	10.8848	11.2349	11.3531	9.84228	9.8307
Up	ENSG00000134590	1.15785	2.05e-15	RTL8C	Xq26.3	protein_coding	10.3293	10.3516	9.34468	9.28194	10.6032	10.3031	9.36835	9.45507	10.8038	10.8216	9.19136	9.21659	10.813	10.7305	9.84104	9.79894
Up	ENSG00000172922	1.1575	7.11e-05	RNASEH2C	11q13.1	protein_coding	10.7234	10.7194	9.8728	9.92077	10.4265	9.89825	8.90442	8.73939	9.80131	9.69604	8.53798	8.45232	10.6471	10.6497	9.33549	9.2393
Up	ENSG00000136478	1.15692	6.12e-10	TEX2	17q23.3	protein_coding	10.327	10.3581	9.25323	9.2947	10.9063	10.9773	9.76314	9.83696	10.9235	10.9597	9.67793	9.63861	11.1512	11.2301	10.0405	10.1292
Up	ENSG00000277072	1.15685	0.00016	STAG3L2	7q11.23	transcribed_unprocessed_pseudogene	7.96221	7.98301	6.9133	6.83034	7.6828	7.49308	6.48221	6.67595	8.01908	8.38915	6.62553	6.55759	6.6042	6.45473	6.01148	6.32212
Up	ENSG00000109103	1.15664	0.00102	UNC119	17q11.2	protein_coding	10.0579	9.94983	8.91656	8.88152	10.9164	10.7361	9.31231	9.52616	9.37461	9.40078	8.34339	8.38232	10.829	10.9062	9.88007	9.84805
Up	ENSG00000276550	1.15658	1.72e-05	HERC2P2	15q11.2	transcribed_unprocessed_pseudogene	11.4363	11.3047	10.0885	10.1607	10.3113	10.3045	8.82654	9.32441	10.4558	10.5967	9.08573	9.25627	10.655	10.4805	9.86677	9.64865
Up	ENSG00000185010	1.15599	0.0658	F8	Xq28	protein_coding	6.25117	6.1479	6.71179	6.41551	6.20992	6.72597	4.63243	4.26252	8.19004	8.16383	6.43536	6.63487	5.75117	5.95886	4.51479	4.97911
Up	ENSG00000006607	1.15534	1.65e-19	FARP2	2q37.3	protein_coding	11.2152	11.2823	10.0877	10.1131	10.8128	10.9434	9.69617	9.79317	11.178	11.0114	10.0152	9.92373	10.7287	10.8518	9.55786	9.60238
Up	ENSG00000267632	1.15516	0.0621		17q21.2	lncRNA	4.12128	3.98708	3.39874	3.47369	3.50728	3.6309	3.24403	3.00926	2.77355	3.00716	2.30393	2.60252	3.77088	3.76206	2.25878	2.86885
Up	ENSG00000115738	1.15506	0.000587	ID2	2p25.1	protein_coding	12.5261	12.5626	11.4833	11.5025	12.4855	12.6569	10.8047	11.2083	11.0849	11.0695	10.7208	10.9663	11.6768	11.752	10.1251	10.0933
Up	ENSG00000203739	1.15496	0.00495	PRDX6-AS1	1q25.1	lncRNA	3.61449	4.06214	4.03905	3.91254	5.59172	5.32011	4.56729	4.26252	5.85598	5.55739	4.31802	4.36371	5.17666	5.19724	4.35777	3.79851
Up	ENSG00000125812	1.15377	0.000355	GZF1	20p11.21	protein_coding	8.995	9.05433	8.25958	8.41153	9.33924	9.26758	8.14006	8.34915	9.15161	9.27472	7.94253	8.06806	10.5042	10.4397	9.0384	9.15817
Up	ENSG00000060971	1.15329	6.08e-31	ACAA1	3p22.2	protein_coding	9.62504	9.68326	8.49768	8.74209	9.89727	9.73134	8.42839	8.34466	9.63104	9.34212	8.71264	8.53125	9.78496	9.74865	8.64412	8.38578
Up	ENSG00000189190	1.15323	0.000152	ZNF600	19q13.41	protein_coding	7.65051	7.54644	6.99702	7.24522	8.41196	7.81051	6.71052	6.60266	8.65363	9.04392	7.86339	7.85202	8.50254	8.49018	7.10429	6.71901
Up	ENSG00000167136	1.15321	0.0234	ENDOG	9q34.11	protein_coding	10.6751	10.6931	8.86888	8.54567	8.74502	8.61123	8.28384	8.17808	8.20399	8.21703	7.91476	8.3868	8.14086	8.35268	7.61864	7.57949
Up	ENSG00000080824	1.15305	0.000751	HSP90AA1	14q32.31	protein_coding	14.7199	14.6985	14.1871	14.1393	16.2526	15.9241	14.8738	14.604	15.1622	14.9635	14.0435	13.9199	16.3282	16.3112	15.0555	15.0333
Up	ENSG00000164828	1.15241	7.4e-10	SUN1	7p22.3	protein_coding	12.0148	12.0355	11.3274	11.33	11.8274	11.8348	10.5098	10.5302	12.1445	12.1611	10.3755	10.501	11.585	11.6317	10.6304	10.5539
Up	ENSG00000248592	1.15174	0.0275	STIMATE-MUSTN1	3p21.1	protein_coding	4.79251	5.68452	4.64096	4.41807	6.98696	7.77937	6.35291	5.66085	6.9776	6.3355	6.59786	5.33219	6.09459	7.14902	5.60863	5.02864
Up	ENSG00000137504	1.1517	3.06e-08	CREBZF	11q14.1	protein_coding	10.4395	10.3525	10.0885	10.0934	11.0768	10.7995	9.52235	9.81604	11.425	11.706	9.90097	10.0176	11.095	10.9056	9.95508	9.62066
Up	ENSG00000087074	1.15114	8.67e-05	PPP1R15A ENSG00000087074	19q13.33	protein_coding	10.2751	10.1448	9.07732	9.18346	9.84812	10.3167	8.37705	7.93105	9.76412	9.54559	8.88569	8.72397	8.85801	8.83306	8.17233	8.37625
Up	ENSG00000226752	1.15114	9.04e-06	CUTALP	9q33.2	transcribed_unitary_pseudogene	8.79185	8.80399	8.38636	8.33948	9.20454	9.25065	7.08093	7.19787	9.41115	9.64114	8.21264	8.22126	8.68557	8.54971	7.82272	7.7293
Up	ENSG00000008869	1.14968	1.12e-31	HEATR5B	2p22.2	protein_coding	10.1654	10.1577	9.3242	9.4131	10.3807	10.6112	9.23052	9.39339	10.5973	10.5778	9.33238	9.43111	10.5288	10.5489	9.10374	9.23139
Up	ENSG00000179348	1.14925	0.0036	GATA2	3q21.3	protein_coding	11.4059	11.3508	9.57883	9.54557	9.65719	10.1893	9.28977	9.39339	11.8367	11.7574	10.6678	10.7541	10.4784	10.4222	9.7662	9.54183
Up	ENSG00000103226	1.14865	2.11e-05	NOMO3	16p13.11	protein_coding	9.22368	9.21305	8.51069	8.63437	10.0047	9.90187	9.05752	8.68362	9.6617	9.52991	7.69075	7.23054	9.75304	9.91157	8.93564	8.71185
Up	ENSG00000233369	1.14844	0.0141	GTF2IP4	7q11.23	transcribed_processed_pseudogene	11.4459	11.4882	11.1764	11.085	11.3665	11.3527	10.0917	10.2181	12.8995	12.9832	11.3335	11.4824	10.8945	10.8254	9.66927	9.43567
Up	ENSG00000113742	1.14812	0.0341	CPEB4	5q35.2	protein_coding	9.02956	8.97642	8.41708	8.10298	9.0758	9.481	7.90986	7.80603	6.78686	6.75072	5.79675	5.60227	8.72723	8.78432	7.44083	7.4582
Up	ENSG00000115947	1.14799	1.63e-05	ORC4	2q23.1	protein_coding	8.71252	8.67241	8.5389	8.47696	9.78524	9.78523	8.76614	8.67649	10.0475	10.1017	8.56681	8.47771	9.37385	9.36317	7.71891	7.88532
Up	ENSG00000130822	1.14751	0.0393	PNCK	Xq28	protein_coding	3.19457	3.53886	3.10145	3.25239	4.56412	4.37688	2.34905	3.47121	3.27437	5.12812	3.26723	3.61986	3.68328	3.92237	3.36273	3.67952
Up	ENSG00000196118	1.14691	1.87e-05	CCDC189	16p11.2	protein_coding	6.01859	6.52486	5.24958	5.92776	7.29976	7.07271	5.54536	5.87518	6.73014	6.99873	5.27448	6.37141	6.49266	6.53134	5.56139	5.12288
Up	ENSG00000155111	1.14647	0.00175	CDK19	6q21	protein_coding	9.10444	9.04048	9.45511	9.31273	10.1318	10.1908	8.49995	9.26864	11.3128	11.1691	9.68617	9.67017	10.2948	10.3305	8.82499	8.86627
Up	ENSG00000149679	1.14613	0.00233	CABLES2	20q13.33	protein_coding	7.93815	8.17703	8.01133	7.77905	9.33376	9.1779	7.40367	7.64745	9.39908	9.18411	8.46709	8.51907	10.0886	10.222	8.72404	8.71942
Up	ENSG00000158467	1.14592	0.0113	AHCYL2	7q32.1	protein_coding	8.81846	8.7454	8.20301	8.11125	9.55251	9.64544	8.36752	8.72565	11.1036	11.1825	9.58936	9.73303	10.2715	10.3287	9.455	9.3506
Up	ENSG00000163602	1.14587	0.00103	RYBP	3p13	protein_coding	10.9479	10.9519	9.6511	9.69878	11.2708	11.478	9.87671	9.6908	11.5103	11.6067	10.6031	10.4708	12.2294	12.2565	11.2863	11.257
Up	ENSG00000099849	1.14431	0.0116	RASSF7	11p15.5	protein_coding	6.78391	7.31281	7.4229	7.44809	8.22913	7.86343	6.05329	6.18737	6.78686	7.0436	6.58382	6.95723	8.36503	8.32426	5.2697	5.29467
Up	ENSG00000125968	1.14402	0.000531	ID1	20q11.21	protein_coding	12.556	12.5926	10.8126	10.734	11.3489	11.3287	10.1373	10.5977	11.6468	11.5898	11.3135	11.4411	11.4313	11.5477	9.9204	9.7481
Up	ENSG00000067208	1.14314	1.4e-11	EVI5	1p22.1	protein_coding	9.61369	9.61945	8.79212	8.83486	9.70682	9.74953	8.14565	8.54965	9.20115	9.1087	8.18965	8.21624	9.93473	9.91634	8.53831	8.54743
Up	ENSG00000180902	1.14307	0.000189	D2HGDH	2q37.3	protein_coding	9.62692	9.71269	8.40877	8.42486	9.47494	9.01703	8.07125	7.81903	9.19067	9.2996	7.71027	7.88403	7.96629	7.77127	7.78723	7.83052
Up	ENSG00000225210	1.14245	0.000105	DUXAP9	14q11.2	transcribed_processed_pseudogene	8.49065	7.98783	7.05499	7.03537	8.85245	8.96262	8.11179	8.07347	9.32441	9.67243	8.13293	8.12274	9.22863	9.36142	7.99259	8.39997
Up	ENSG00000167081	1.14103	3.66e-06	PBX3	9q33.3	protein_coding	9.4532	9.21305	8.86685	8.78664	10.0012	10.0865	8.8778	8.77318	10.3672	10.3271	9.36147	9.33248	10.021	9.99622	8.18797	8.05627
Up	ENSG00000005249	1.13951	0.0149	PRKAR2B	7q22.3	protein_coding	9.7443	9.80436	9.52216	9.46401	10.7339	10.7602	9.08105	9.4509	11.9926	11.8519	11.1752	10.9566	11.7222	11.8194	10.0012	10.0594
Up	ENSG00000162413	1.13937	0.0264	KLHL21	1p36.31	protein_coding	11.9722	11.9749	9.96357	9.86565	9.72787	9.6562	9.61187	9.4613	9.71382	9.65084	9.36353	9.18867	9.34202	9.27495	9.23935	8.8966
Up	ENSG00000132522	1.13917	6.52e-12	GPS2 ENSG00000132522	17p13.1	protein_coding	10.4533	10.4396	9.32861	9.33054	10.2427	9.95334	8.83694	8.90095	9.7523	9.71003	8.96907	8.77607	10.5288	10.3762	9.25799	9.12155
Up	ENSG00000182134	1.13849	2.42e-05	TDRKH	1q21.3	protein_coding	7.83118	7.80869	7.65617	7.54891	8.99126	8.93109	7.11551	7.65472	8.48105	8.52192	7.47952	7.78579	9.33665	9.38226	7.90543	7.87181
Up	ENSG00000164463	1.1379	0.00628	CREBRF	5q35.1	protein_coding	7.3739	7.31281	6.28502	6.4021	7.26562	7.53096	5.73524	6.55683	5.62661	6.0134	5.37573	5.60227	6.44018	6.68456	4.65639	4.97911
Up	ENSG00000080815	1.13781	7.09e-24	PSEN1	14q24.2	protein_coding	10.4869	10.4752	9.58991	9.65846	10.7566	10.8024	9.52878	9.88721	10.6039	10.5326	9.20518	9.24645	10.747	10.7493	9.48062	9.41021
Up	ENSG00000154146	1.13734	0.00158	NRGN	11q24.2	protein_coding	8.16238	8.4805	8.09316	7.99545	8.98428	8.92043	7.92943	8.16286	9.07017	8.84283	7.36925	7.41712	10.1296	10.1151	8.79978	8.59752
Up	ENSG00000173681	1.13657	0.00977	BCLAF3	Xp22.12	protein_coding	6.64219	6.88677	6.21045	6.41551	7.15804	7.0855	5.76459	6.35741	8.87034	8.82151	7.41754	7.35453	7.45366	7.69005	6.54825	6.79254
Up	ENSG00000147027	1.13598	0.0203	TMEM47 ENSG00000147027	Xp21.1	protein_coding	11.6397	11.6865	10.8319	10.8121	10.4005	10.7269	9.05752	9.14761	12.0892	12.0906	11.0902	10.8544	10.5185	10.6201	8.88138	8.90988
Up	ENSG00000285437	1.13577	0.0571	POLR2J3	7q22.1	protein_coding	6.3995	6.74588	5.39135	5.63852	8.97374	9.23065	7.79364	7.61054	9.20462	9.67004	8.42045	7.99958	8.694	8.79472	7.8671	8.20909
Up	ENSG00000212719	1.13555	0.00144	LINC02693	17p11.2	lncRNA	9.48468	9.4895	9.15724	9.24486	10.3913	10.4326	9.3755	9.12424	10.0221	10.2106	7.96437	8.15982	11.0025	10.9894	9.97324	9.71823
Up	ENSG00000266709	1.13247	0.0467		17p12	lncRNA	5.82227	6.04062	4.48099	4.12339	7.82245	8.26853	6.78402	6.46056	8.01117	7.61886	7.10992	6.52548	6.46666	6.81287	6.17731	6.24039
Up	ENSG00000106089	1.13231	1.77e-09	STX1A	7q11.23	protein_coding	7.35586	7.33568	5.99042	6.16858	7.57539	7.52158	6.75507	6.16718	8.02695	7.79539	6.48152	6.47593	7.69112	7.33148	6.87238	6.83492
Up	ENSG00000197530	1.13015	1.04e-10	MIB2	1p36.33	protein_coding	9.82359	9.94116	8.9684	8.86938	9.69403	9.50974	8.04159	8.05161	9.39908	9.48181	8.22626	8.5553	9.39468	9.38742	8.32508	8.4233
Up	ENSG00000254996	1.13006	0.0801	ANKHD1-EIF4EBP3	5q31.3	protein_coding	10.1987	10.0774	8.58881	9.00643	8.41715	8.76618	7.29722	7.05133	7.72222	6.47307	6.32153	7.72346	7.37895	7.99965	7.20762	6.70385
Up	ENSG00000237973	1.1298	0.0566	MTCO1P12	1p36.33	unprocessed_pseudogene	9.64375	9.59596	8.7598	9.20293	8.49781	8.65906	7.65161	7.66195	10.5338	10.4764	8.56681	9.02318	7.52468	7.38751	7.24547	6.59298
Up	ENSG00000141699	1.12909	1.78e-12	RETREG3	17q21.2	protein_coding	10.0111	9.94736	8.90479	8.82735	9.73413	9.85783	8.40528	8.77652	10.1044	10.0217	9.02987	8.98236	9.51533	9.44796	8.35656	8.30266
Up	ENSG00000126005	1.12898	0.000936	MMP24OS	20q11.22	protein_coding	10.4416	10.4812	9.09642	9.12547	9.23721	9.04348	8.29896	8.40626	9.43796	9.46542	7.57487	7.5901	9.23249	9.18295	8.75324	8.74557
Up	ENSG00000160058	1.12795	2.25e-08	BSDC1	1p35.1	protein_coding	10.2727	10.2846	9.48178	9.56375	10.6089	10.3933	9.23315	9.53406	10.2307	10.2123	8.58807	8.79976	9.97333	9.86052	8.71328	8.62193
Up	ENSG00000155760	1.12749	0.0855	FZD7	2q33.1	protein_coding	10.0097	9.9658	9.26249	9.28743	11.5234	11.4529	9.43376	9.34253	12.557	12.6418	11.4299	11.5969	9.64126	9.65188	9.52592	9.67999
Up	ENSG00000150995	1.1262	0.0296	ITPR1	3p26.1	protein_coding	10.974	10.8875	8.61555	8.74741	10.8236	10.9935	10.3556	10.6432	9.52945	9.48453	8.07389	7.68764	9.72316	9.77514	8.69425	8.66564
Up	ENSG00000155592	1.12609	3.68e-11	ZKSCAN2	16p12.1	protein_coding	8.80189	8.79025	7.684	7.7634	9.14004	9.15988	8.38653	8.18813	9.29212	8.92106	8.09879	7.81929	8.88525	8.90441	7.38087	7.4582
Up	ENSG00000280161	1.12586	0.0467		5q35.3	TEC	4.49558	4.26642	3.7187	3.25239	5.43668	4.29117	4.35214	3.00926	3.80039	3.00716	3.11935	3.49277	3.77088	3.92237	2.83662	3.4073
Up	ENSG00000112655	1.12578	1.38e-07	PTK7	6p21.1	protein_coding	12.0847	12.1321	11.1019	11.1401	12.7303	12.8231	11.853	11.9697	13.241	13.168	11.756	11.8264	12.6566	12.7158	11.5293	11.5435
Up	ENSG00000254995	1.12513	0.0905	STX16-NPEPL1	20q13.32	protein_coding	3.48763	3.90789	3.7187	2.67124	2.94213	2.67731	2.86486	2.59114	4.06785	4.01073	3.63714	2.82989	3.59002	3.99631	2.47812	2.35095
Up	ENSG00000142046	1.12496	0.000189	TMEM91	19q13.2	protein_coding	4.94516	5.07225	5.24958	5.01957	5.62802	6.176	4.92016	4.92291	5.92499	6.35936	5.00629	4.79934	6.19302	6.19697	4.35777	4.50635
Up	ENSG00000118816	1.12422	7.94e-13	CCNI	4q21.1	protein_coding	12.5414	12.5097	11.8259	11.8468	12.9887	13.1341	12.0319	12.1615	13.0175	13.0752	11.2899	11.3517	12.9208	12.9681	11.8037	11.7733
Up	ENSG00000188157	1.12419	0.00211	AGRN ENSG00000188157	1p36.33	protein_coding	13.3044	13.304	12.6782	12.7244	12.0767	12.3086	11.6698	12.0993	13.9885	14.0856	11.3657	11.4587	12.6344	12.6138	12.0447	12.0305
Up	ENSG00000165943	1.1239	9.93e-18	MOAP1	14q32.12	protein_coding	9.18075	9.30284	8.14413	8.21077	9.13689	9.28985	8.04757	8.21297	8.68382	8.91302	7.70379	7.64344	9.02766	9.14688	7.8671	7.94458
Up	ENSG00000245293	1.12365	0.0389	CYP2U1-AS1	4q25	lncRNA	3.0222	4.1335	3.64511	3.25239	5.01146	3.88605	2.86486	3.00926	3.47179	3.00716	3.40135	3.02626	4.14336	3.99631	2.98719	3.4073
Up	ENSG00000167468	1.12314	4.95e-10	GPX4	19p13.3	protein_coding	12.1568	12.1805	11.4938	11.4611	12.3671	12.1837	11.2682	11.2527	13.0192	12.9307	11.3393	11.4944	12.9069	12.8551	11.7589	11.8043
Up	ENSG00000161714	1.12306	1.06e-05	PLCD3	17q21.31	protein_coding	9.90497	9.75148	8.96462	8.94301	9.98383	9.73134	8.36752	8.48993	8.72794	8.5991	8.2795	8.25102	9.75841	9.63606	8.23388	7.93812
Up	ENSG00000180998	1.12306	0.0105	GPR137C	14q22.1	protein_coding	8.06577	8.21454	8.35209	8.24873	8.48303	9.23352	7.24611	7.64745	9.38995	9.24621	6.9658	7.15908	7.35079	7.2806	6.51144	6.71901
Up	ENSG00000176927	1.12302	0.0219	EFCAB5	17q11.2	protein_coding	4.42809	3.53886	3.56757	3.66552	4.56412	5.03385	3.24403	3.92045	3.04558	4.33337	2.95457	3.49277	3.68328	4.19778	3.12353	3.07149
[truncated: 2,759 more rows]

## Sheet: Supplementary Table S3.
Supplementary Table S3. KEGG pathway.
Term	Pop Hits	PValue	Count	%	Genes	List Total	Pop Total	Fold Enrichment	Bonferroni	Benjamini	FDR
hsa03030:DNA replication	36	3.10566e-05	19	0.448642	ENSG00000163918, ENSG00000133119, ENSG00000112118, ENSG00000198056, ENSG00000077514, ENSG00000073111, ENSG00000104889, ENSG00000117748, ENSG00000104738, ENSG00000138346, ENSG00000136104, ENSG00000172922, ENSG00000101868, ENSG00000100479, ENSG00000168496, ENSG00000166508, ENSG00000100297, ENSG00000148229, ENSG00000014138	1580	8205	2.74077	0.0105653	0.00106214	0.000909958
hsa04215:Apoptosis - multiple species	32	0.00129514	15	0.354191	ENSG00000107643, ENSG00000165806, ENSG00000105327, ENSG00000064012, ENSG00000171791, ENSG00000064300, ENSG00000171552, ENSG00000176720, ENSG00000141682, ENSG00000153094, ENSG00000132906, ENSG00000089685, ENSG00000015475, ENSG00000067182, ENSG00000108387	1580	8205	2.43424	0.358038	0.0170361	0.0145953
hsa00534:Glycosaminoglycan biosynthesis - heparan sulfate / heparin	24	0.0285958	10	0.236128	ENSG00000272916, ENSG00000182197, ENSG00000151348, ENSG00000153976, ENSG00000138604, ENSG00000166507, ENSG00000171004, ENSG00000125430, ENSG00000138653, ENSG00000136720, ENSG00000070614	1580	8205	2.16377	0.999951	0.155234	0.132993
hsa04115:p53 signaling pathway	73	0.000107681	29	0.68477	ENSG00000105810, ENSG00000080546, ENSG00000099860, ENSG00000134574, ENSG00000026103, ENSG00000135446, ENSG00000118971, ENSG00000164054, ENSG00000149554, ENSG00000149212, ENSG00000132906, ENSG00000015475, ENSG00000130766, ENSG00000105327, ENSG00000116717, ENSG00000064012, ENSG00000171791, ENSG00000042286, ENSG00000115129, ENSG00000171552, ENSG00000130222, ENSG00000110092, ENSG00000085117, ENSG0000…	1580	8205	2.06299	0.036159	0.0026305	0.00225361
hsa05217:Basal cell carcinoma	63	0.000369753	25	0.590319	ENSG00000135925, ENSG00000099860, ENSG00000134574, ENSG00000082701, ENSG00000115596, ENSG00000188763, ENSG00000169884, ENSG00000162552, ENSG00000158955, ENSG00000155760, ENSG00000116717, ENSG00000105989, ENSG00000143816, ENSG00000117425, ENSG00000111087, ENSG00000115266, ENSG00000130222, ENSG00000114251, ENSG00000164161, ENSG00000081059, ENSG00000163251, ENSG00000128602, ENSG00000108379, ENSG0000…	1580	8205	2.06073	0.118807	0.00574798	0.00492444
hsa05219:Bladder cancer	41	0.00699053	16	0.377804	ENSG00000112715, ENSG00000068078, ENSG00000197122, ENSG00000025708, ENSG00000007968, ENSG00000112242, ENSG00000135446, ENSG00000110092, ENSG00000035664, ENSG00000113070, ENSG00000101412, ENSG00000087245, ENSG00000100784, ENSG00000102882, ENSG00000124762, ENSG00000167657	1580	8205	2.02655	0.909205	0.0583112	0.0499567
hsa05322:Systemic lupus erythematosus	136	1.11658e-06	51	1.20425	ENSG00000158406, ENSG00000180573, ENSG00000286522, ENSG00000197409, ENSG00000276966, ENSG00000124635, ENSG00000275713, ENSG00000163041, ENSG00000278828, ENSG00000167088, ENSG00000181218, ENSG00000276368, ENSG00000182326, ENSG00000159403, ENSG00000197837, ENSG00000274750, ENSG00000203811, ENSG00000203852, ENSG00000277224, ENSG00000274997, ENSG00000203814, ENSG00000273983, ENSG00000278677, ENSG0000…	1580	8205	1.94739	0.000381797	9.54675e-05	8.17894e-05
hsa04370:VEGF signaling pathway	59	0.00229486	22	0.519481	ENSG00000101096, ENSG00000112715, ENSG00000138814, ENSG00000197122, ENSG00000114738, ENSG00000154229, ENSG00000002330, ENSG00000197943, ENSG00000188130, ENSG00000168970, ENSG00000117461, ENSG00000169750, ENSG00000185386, ENSG00000164867, ENSG00000132906, ENSG00000162889, ENSG00000243708, ENSG00000145675, ENSG00000166501, ENSG00000102882, ENSG00000176170, ENSG00000106211	1580	8205	1.93639	0.54422	0.0245263	0.0210123
hsa04210:Apoptosis	136	2.79872e-06	50	1.18064	ENSG00000096433, ENSG00000041880, ENSG00000197694, ENSG00000099860, ENSG00000177606, ENSG00000162909, ENSG00000003402, ENSG00000123104, ENSG00000015475, ENSG00000102882, ENSG00000108387, ENSG00000107643, ENSG00000116717, ENSG00000064012, ENSG00000171791, ENSG00000197442, ENSG00000150995, ENSG00000127191, ENSG00000113368, ENSG00000171552, ENSG00000170345, ENSG00000136943, ENSG00000137275, ENSG0000…	1580	8205	1.90921	0.000956706	0.000124491	0.000106654
hsa05218:Melanoma	72	0.00138076	26	0.613932	ENSG00000070388, ENSG00000105810, ENSG00000099860, ENSG00000134574, ENSG00000007968, ENSG00000002330, ENSG00000112242, ENSG00000134853, ENSG00000156427, ENSG00000135446, ENSG00000101412, ENSG00000078579, ENSG00000145675, ENSG00000102882, ENSG00000197461, ENSG00000116717, ENSG00000070193, ENSG00000077782, ENSG00000138685, ENSG00000130222, ENSG00000110092, ENSG00000117461, ENSG00000186895, ENSG0000…	1580	8205	1.87526	0.376588	0.0174897	0.0149838
hsa05224:Breast cancer	147	2.63135e-06	53	1.25148	ENSG00000124151, ENSG00000148082, ENSG00000135925, ENSG00000099860, ENSG00000177606, ENSG00000082701, ENSG00000007968, ENSG00000112242, ENSG00000156427, ENSG00000135446, ENSG00000115596, ENSG00000128917, ENSG00000148400, ENSG00000078579, ENSG00000162552, ENSG00000102882, ENSG00000012048, ENSG00000158955, ENSG00000155760, ENSG00000116717, ENSG00000105989, ENSG00000143816, ENSG00000170345, ENSG0000…	1580	8205	1.87232	0.000899518	0.000124491	0.000106654
hsa04218:Cellular senescence	156	1.53534e-06	56	1.32231	ENSG00000096433, ENSG00000099860, ENSG00000198668, ENSG00000007968, ENSG00000162909, ENSG00000112242, ENSG00000135446, ENSG00000204592, ENSG00000151729, ENSG00000034152, ENSG00000123104, ENSG00000133818, ENSG00000129007, ENSG00000102882, ENSG00000151164, ENSG00000080839, ENSG00000116717, ENSG00000150995, ENSG00000157388, ENSG00000119699, ENSG00000110092, ENSG00000150907, ENSG00000118689, ENSG0000…	1580	8205	1.86417	0.000524949	0.000105017	8.99709e-05
hsa04613:Neutrophil extracellular trap formation	190	1.11737e-07	68	1.60567	ENSG00000158406, ENSG00000180573, ENSG00000172232, ENSG00000286522, ENSG00000197409, ENSG00000151729, ENSG00000276966, ENSG00000124635, ENSG00000275713, ENSG00000163041, ENSG00000278828, ENSG00000181218, ENSG00000102882, ENSG00000276368, ENSG00000197122, ENSG00000197837, ENSG00000204305, ENSG00000274750, ENSG00000188130, ENSG00000203811, ENSG00000185386, ENSG00000203852, ENSG00000277224, ENSG0000…	1580	8205	1.85856	3.82134e-05	1.91071e-05	1.63695e-05
hsa05034:Alcoholism	187	3.16298e-07	66	1.55844	ENSG00000158406, ENSG00000148082, ENSG00000180573, ENSG00000069535, ENSG00000198668, ENSG00000172354, ENSG00000286522, ENSG00000197409, ENSG00000276966, ENSG00000124635, ENSG00000275713, ENSG00000163041, ENSG00000278828, ENSG00000129007, ENSG00000181218, ENSG00000102882, ENSG00000276368, ENSG00000152495, ENSG00000176884, ENSG00000111664, ENSG00000174669, ENSG00000197837, ENSG00000274750, ENSG0000…	1580	8205	1.83284	0.000108168	3.60579e-05	3.08917e-05
hsa05223:Non-small cell lung cancer	72	0.00317238	25	0.590319	ENSG00000105810, ENSG00000099860, ENSG00000134574, ENSG00000154229, ENSG00000007968, ENSG00000002330, ENSG00000112242, ENSG00000135446, ENSG00000168610, ENSG00000101412, ENSG00000132906, ENSG00000145675, ENSG00000102882, ENSG00000116717, ENSG00000168280, ENSG00000197943, ENSG00000189283, ENSG00000130222, ENSG00000110092, ENSG00000118689, ENSG00000117461, ENSG00000166501, ENSG00000165731, ENSG0000…	1580	8205	1.80314	0.662665	0.0305724	0.0261922
hsa05214:Glioma	75	0.00263031	26	0.613932	ENSG00000148082, ENSG00000105810, ENSG00000099860, ENSG00000134574, ENSG00000154229, ENSG00000198668, ENSG00000007968, ENSG00000112242, ENSG00000134853, ENSG00000135446, ENSG00000169885, ENSG00000101412, ENSG00000129007, ENSG00000145675, ENSG00000102882, ENSG00000152495, ENSG00000197461, ENSG00000116717, ENSG00000197943, ENSG00000130222, ENSG00000110092, ENSG00000117461, ENSG00000183049, ENSG0000…	1580	8205	1.80025	0.593736	0.0272596	0.023354
hsa05212:Pancreatic cancer	76	0.00321815	26	0.613932	ENSG00000105810, ENSG00000099860, ENSG00000134574, ENSG00000007968, ENSG00000002330, ENSG00000112242, ENSG00000135446, ENSG00000168610, ENSG00000101412, ENSG00000132906, ENSG00000145675, ENSG00000102882, ENSG00000162434, ENSG00000107643, ENSG00000129675, ENSG00000112715, ENSG00000116717, ENSG00000171552, ENSG00000130222, ENSG00000051180, ENSG00000119699, ENSG00000110092, ENSG00000117461, ENSG0000…	1580	8205	1.77657	0.667921	0.0305724	0.0261922
hsa04360:Axon guidance	182	2.91206e-06	62	1.46399	ENSG00000133107, ENSG00000107731, ENSG00000108947, ENSG00000075213, ENSG00000143590, ENSG00000167680, ENSG00000082701, ENSG00000138835, ENSG00000164050, ENSG00000172830, ENSG00000143434, ENSG00000130827, ENSG00000182168, ENSG00000106683, ENSG00000162552, ENSG00000102882, ENSG00000099617, ENSG00000092421, ENSG00000170381, ENSG00000197122, ENSG00000076356, ENSG00000196358, ENSG00000099250, ENSG0000…	1580	8205	1.76906	0.000995431	0.000124491	0.000106654
hsa04668:TNF signaling pathway	112	0.000349004	38	0.897285	ENSG00000131323, ENSG00000069399, ENSG00000177606, ENSG00000171223, ENSG00000026103, ENSG00000172216, ENSG00000003402, ENSG00000082512, ENSG00000034152, ENSG00000125347, ENSG00000100784, ENSG00000164136, ENSG00000145675, ENSG00000167207, ENSG00000102882, ENSG00000136848, ENSG00000107643, ENSG00000165806, ENSG00000064012, ENSG00000197442, ENSG00000107968, ENSG00000127191, ENSG00000170345, ENSG0000…	1580	8205	1.76192	0.11253	0.00568378	0.00486944
hsa04550:Signaling pathways regulating pluripotency of stem cells	143	6.81345e-05	48	1.13341	ENSG00000115738, ENSG00000140836, ENSG00000135925, ENSG00000082701, ENSG00000156925, ENSG00000138696, ENSG00000113594, ENSG00000115596, ENSG00000143379, ENSG00000204217, ENSG00000168610, ENSG00000188763, ENSG00000169884, ENSG00000121989, ENSG00000125968, ENSG00000162552, ENSG00000145675, ENSG00000130829, ENSG00000102882, ENSG00000120693, ENSG00000105991, ENSG00000162434, ENSG00000277258, ENSG0000…	1580	8205	1.74312	0.0230334	0.00179246	0.00153565
hsa04110:Cell cycle	127	0.000298511	42	0.991736	ENSG00000105810, ENSG00000073111, ENSG00000099860, ENSG00000110200, ENSG00000082701, ENSG00000007968, ENSG00000112242, ENSG00000135446, ENSG00000118971, ENSG00000085840, ENSG00000101412, ENSG00000149554, ENSG00000127564, ENSG00000094804, ENSG00000129355, ENSG00000198176, ENSG00000094880, ENSG00000147082, ENSG00000080839, ENSG00000112118, ENSG00000091651, ENSG00000156970, ENSG00000115947, ENSG0000…	1580	8205	1.71738	0.0970661	0.00537319	0.00460335
hsa04929:GnRH secretion	64	0.0145442	21	0.495868	ENSG00000133107, ENSG00000105642, ENSG00000096433, ENSG00000099822, ENSG00000150995, ENSG00000154229, ENSG00000157388, ENSG00000196557, ENSG00000137486, ENSG00000137841, ENSG00000120457, ENSG00000164850, ENSG00000143603, ENSG00000117461, ENSG00000144935, ENSG00000100346, ENSG00000123104, ENSG00000145675, ENSG00000166501, ENSG00000147437, ENSG00000102882	1580	8205	1.70397	0.993333	0.0961047	0.0823353
hsa00240:Pyrimidine metabolism	58	0.0212815	19	0.448642	ENSG00000135318, ENSG00000129187, ENSG00000176890, ENSG00000025708, ENSG00000172113, ENSG00000179958, ENSG00000168393, ENSG00000169093, ENSG00000167325, ENSG00000102967, ENSG00000188641, ENSG00000138185, ENSG00000155085, ENSG00000047230, ENSG00000164978, ENSG00000103202, ENSG00000111906, ENSG00000239672, ENSG00000128951	1580	8205	1.70117	0.999362	0.127689	0.109395
hsa04010:MAPK signaling pathway	294	3.9653e-08	96	2.26682	ENSG00000130159, ENSG00000109756, ENSG00000143590, ENSG00000099860, ENSG00000177606, ENSG00000138834, ENSG00000156427, ENSG00000007402, ENSG00000148408, ENSG00000168970, ENSG00000167244, ENSG00000034152, ENSG00000078579, ENSG00000100346, ENSG00000133818, ENSG00000100784, ENSG00000243708, ENSG00000130829, ENSG00000102882, ENSG00000107643, ENSG00000112715, ENSG00000130522, ENSG00000099617, ENSG0000…	1580	8205	1.69569	1.35612e-05	1.35613e-05	1.16183e-05
hsa01522:Endocrine resistance	98	0.00224012	32	0.755608	ENSG00000124151, ENSG00000148082, ENSG00000121281, ENSG00000177606, ENSG00000007968, ENSG00000002330, ENSG00000112242, ENSG00000135446, ENSG00000205702, ENSG00000164850, ENSG00000198719, ENSG00000113070, ENSG00000128917, ENSG00000138031, ENSG00000148400, ENSG00000101412, ENSG00000087245, ENSG00000145675, ENSG00000102882, ENSG00000107643, ENSG00000197122, ENSG00000100290, ENSG00000171791, ENSG0000…	1580	8205	1.69569	0.535587	0.0245263	0.0210123
hsa04933:AGE-RAGE signaling pathway in diabetic complications	100	0.00317613	32	0.755608	ENSG00000161714, ENSG00000108821, ENSG00000154229, ENSG00000177606, ENSG00000135446, ENSG00000137841, ENSG00000168610, ENSG00000138193, ENSG00000087245, ENSG00000145675, ENSG00000102882, ENSG00000107643, ENSG00000112715, ENSG00000171791, ENSG00000197565, ENSG00000173511, ENSG00000131196, ENSG00000197943, ENSG00000119699, ENSG00000110092, ENSG00000204305, ENSG00000150907, ENSG00000188130, ENSG0000…	1580	8205	1.66177	0.663099	0.0305724	0.0261922
hsa00330:Arginine and proline metabolism	50	0.0448922	16	0.377804	ENSG00000130005, ENSG00000149380, ENSG00000102172, ENSG00000065154, ENSG00000069535, ENSG00000072682, ENSG00000115758, ENSG00000159423, ENSG00000137124, ENSG00000130066, ENSG00000088826, ENSG00000183010, ENSG00000166165, ENSG00000164867, ENSG00000142920, ENSG00000100033	1580	8205	1.66177	1	0.216241	0.185259
hsa01521:EGFR tyrosine kinase inhibitor resistance	79	0.0114745	25	0.590319	ENSG00000148082, ENSG00000154229, ENSG00000082701, ENSG00000002330, ENSG00000134853, ENSG00000168610, ENSG00000153094, ENSG00000145675, ENSG00000102882, ENSG00000167601, ENSG00000162434, ENSG00000112715, ENSG00000065361, ENSG00000068078, ENSG00000197461, ENSG00000197122, ENSG00000171791, ENSG00000171552, ENSG00000138685, ENSG00000197943, ENSG00000118689, ENSG00000117461, ENSG00000187840, ENSG0000…	1580	8205	1.64337	0.980687	0.0853106	0.0730878
hsa00562:Inositol phosphate metabolism	73	0.0166048	23	0.543093	ENSG00000161714, ENSG00000114805, ENSG00000241973, ENSG00000151151, ENSG00000078269, ENSG00000112367, ENSG00000171100, ENSG00000132376, ENSG00000197943, ENSG00000137841, ENSG00000198825, ENSG00000159082, ENSG00000119711, ENSG00000063601, ENSG00000040933, ENSG00000167103, ENSG00000138193, ENSG00000150867, ENSG00000086544, ENSG00000109452, ENSG00000143772, ENSG00000087053, ENSG00000165458	1580	8205	1.63616	0.996742	0.103252	0.0884584
hsa04217:Necroptosis	159	0.000284835	50	1.18064	ENSG00000180573, ENSG00000103490, ENSG00000162909, ENSG00000003402, ENSG00000166311, ENSG00000151729, ENSG00000168610, ENSG00000082512, ENSG00000168970, ENSG00000055332, ENSG00000015475, ENSG00000243708, ENSG00000181218, ENSG00000127666, ENSG00000162434, ENSG00000276368, ENSG00000087086, ENSG00000107643, ENSG00000064012, ENSG00000171791, ENSG00000170581, ENSG00000068976, ENSG00000127191, ENSG0000…	1580	8205	1.63303	0.0928319	0.00537319	0.00460335
hsa05210:Colorectal cancer	86	0.0093494	27	0.637544	ENSG00000095002, ENSG00000099860, ENSG00000134574, ENSG00000177606, ENSG00000082701, ENSG00000002330, ENSG00000153094, ENSG00000132906, ENSG00000089685, ENSG00000145675, ENSG00000102882, ENSG00000107643, ENSG00000105327, ENSG00000116717, ENSG00000171791, ENSG00000170345, ENSG00000115266, ENSG00000130222, ENSG00000119699, ENSG00000110092, ENSG00000141682, ENSG00000081059, ENSG00000117461, ENSG0000…	1580	8205	1.63037	0.959746	0.0718133	0.0615242
hsa05203:Viral carcinogenesis	204	3.82748e-05	64	1.51122	ENSG00000185507, ENSG00000099901, ENSG00000131323, ENSG00000158406, ENSG00000177606, ENSG00000135446, ENSG00000204592, ENSG00000276966, ENSG00000168610, ENSG00000124635, ENSG00000082512, ENSG00000275713, ENSG00000055332, ENSG00000102882, ENSG00000162434, ENSG00000080839, ENSG00000197122, ENSG00000064012, ENSG00000159720, ENSG00000127191, ENSG00000197837, ENSG00000110092, ENSG00000145604, ENSG0000…	1580	8205	1.62919	0.0130049	0.00119	0.0010195
hsa04068:FoxO signaling pathway	131	0.00121115	41	0.968123	ENSG00000113916, ENSG00000145391, ENSG00000099860, ENSG00000118971, ENSG00000170989, ENSG00000168610, ENSG00000169047, ENSG00000100889, ENSG00000127528, ENSG00000153094, ENSG00000145675, ENSG00000176171, ENSG00000102882, ENSG00000145632, ENSG00000129355, ENSG00000107643, ENSG00000135439, ENSG00000204060, ENSG00000147082, ENSG00000116717, ENSG00000130222, ENSG00000119699, ENSG00000110092, ENSG0000…	1580	8205	1.6253	0.339306	0.0165685	0.0141947
hsa05205:Proteoglycans in cancer	205	4.51065e-05	64	1.51122	ENSG00000096433, ENSG00000135404, ENSG00000108821, ENSG00000111679, ENSG00000135925, ENSG00000115596, ENSG00000168610, ENSG00000138193, ENSG00000167244, ENSG00000160293, ENSG00000087245, ENSG00000123104, ENSG00000133818, ENSG00000090447, ENSG00000122691, ENSG00000128710, ENSG00000162552, ENSG00000102882, ENSG00000158955, ENSG00000112715, ENSG00000155760, ENSG00000197122, ENSG00000105989, ENSG0000…	1580	8205	1.62124	0.0153084	0.00128554	0.00110135
hsa04310:Wnt signaling pathway	170	0.000231161	53	1.25148	ENSG00000177565, ENSG00000135925, ENSG00000133067, ENSG00000177606, ENSG00000082701, ENSG00000115596, ENSG00000168772, ENSG00000169862, ENSG00000162552, ENSG00000183579, ENSG00000158955, ENSG00000107643, ENSG00000175592, ENSG00000155760, ENSG00000104415, ENSG00000175792, ENSG00000178585, ENSG00000105989, ENSG00000143816, ENSG00000132386, ENSG00000115266, ENSG00000110092, ENSG00000114251, ENSG0000…	1580	8205	1.61901	0.0760213	0.00465042	0.00398413
hsa05213:Endometrial cancer	58	0.0421373	18	0.42503	ENSG00000116717, ENSG00000099860, ENSG00000134574, ENSG00000082701, ENSG00000044115, ENSG00000002330, ENSG00000115266, ENSG00000130222, ENSG00000110092, ENSG00000118689, ENSG00000081059, ENSG00000117461, ENSG00000132906, ENSG00000145675, ENSG00000102882, ENSG00000168646, ENSG00000124762, ENSG00000140992	1580	8205	1.61163	1	0.205871	0.176375
hsa04070:Phosphatidylinositol signaling system	97	0.00744363	30	0.708383	ENSG00000096433, ENSG00000161714, ENSG00000241973, ENSG00000151151, ENSG00000078269, ENSG00000171100, ENSG00000154229, ENSG00000198668, ENSG00000137841, ENSG00000198825, ENSG00000169885, ENSG00000138193, ENSG00000109452, ENSG00000163624, ENSG00000123104, ENSG00000129007, ENSG00000145675, ENSG00000143772, ENSG00000145214, ENSG00000150995, ENSG00000197943, ENSG00000159082, ENSG00000063601, ENSG0000…	1580	8205	1.60609	0.922327	0.0606124	0.0519282
hsa04625:C-type lectin receptor signaling pathway	104	0.00606723	32	0.755608	ENSG00000101096, ENSG00000069399, ENSG00000096433, ENSG00000138814, ENSG00000103490, ENSG00000263528, ENSG00000177606, ENSG00000198668, ENSG00000172458, ENSG00000122877, ENSG00000100968, ENSG00000169885, ENSG00000158186, ENSG00000125347, ENSG00000123104, ENSG00000133818, ENSG00000129007, ENSG00000145675, ENSG00000102882, ENSG00000107643, ENSG00000197122, ENSG00000064012, ENSG00000170581, ENSG0000…	1580	8205	1.59786	0.875234	0.0518748	0.0444425
hsa05202:Transcriptional misregulation in cancer	193	0.000175867	59	1.39315	ENSG00000178573, ENSG00000099860, ENSG00000135363, ENSG00000157554, ENSG00000167081, ENSG00000173801, ENSG00000286522, ENSG00000197409, ENSG00000144802, ENSG00000163041, ENSG00000278828, ENSG00000123268, ENSG00000139083, ENSG00000158715, ENSG00000116717, ENSG00000176046, ENSG00000269897, ENSG00000175832, ENSG00000007516, ENSG00000171552, ENSG00000134323, ENSG00000274750, ENSG00000150907, ENSG0000…	1580	8205	1.58751	0.0583784	0.00400977	0.00343527
hsa04137:Mitophagy - animal	72	0.0272153	22	0.519481	ENSG00000107643, ENSG00000177169, ENSG00000181652, ENSG00000123240, ENSG00000104765, ENSG00000197122, ENSG00000158828, ENSG00000177606, ENSG00000171552, ENSG00000112561, ENSG00000069509, ENSG00000164442, ENSG00000118689, ENSG00000139112, ENSG00000161011, ENSG00000158186, ENSG00000106052, ENSG00000101412, ENSG00000133818, ENSG00000140941, ENSG00000258102, ENSG00000176171	1580	8205	1.58676	0.99992	0.152584	0.130723
hsa05222:Small cell lung cancer	92	0.0124105	28	0.661157	ENSG00000131323, ENSG00000105810, ENSG00000099860, ENSG00000134574, ENSG00000007968, ENSG00000112242, ENSG00000173207, ENSG00000135446, ENSG00000005961, ENSG00000082512, ENSG00000101412, ENSG00000132906, ENSG00000145675, ENSG00000116717, ENSG00000171791, ENSG00000197565, ENSG00000127191, ENSG00000171552, ENSG00000189283, ENSG00000130222, ENSG00000110092, ENSG00000091409, ENSG00000145604, ENSG0000…	1580	8205	1.58049	0.986032	0.0903065	0.0773678
hsa05167:Kaposi sarcoma-associated herpesvirus infection	194	0.000204872	59	1.39315	ENSG00000185507, ENSG00000131323, ENSG00000096433, ENSG00000263528, ENSG00000177606, ENSG00000198668, ENSG00000082701, ENSG00000007968, ENSG00000172354, ENSG00000112242, ENSG00000135446, ENSG00000204592, ENSG00000168610, ENSG00000055332, ENSG00000123104, ENSG00000015475, ENSG00000129007, ENSG00000102882, ENSG00000127666, ENSG00000162434, ENSG00000107643, ENSG00000112715, ENSG00000197122, ENSG0000…	1580	8205	1.57933	0.0676745	0.00437913	0.00375171
hsa05225:Hepatocellular carcinoma	168	0.000613908	51	1.20425	ENSG00000148082, ENSG00000135925, ENSG00000205683, ENSG00000099860, ENSG00000082701, ENSG00000007968, ENSG00000112242, ENSG00000135446, ENSG00000115596, ENSG00000167244, ENSG00000162552, ENSG00000102882, ENSG00000181019, ENSG00000158955, ENSG00000155760, ENSG00000116717, ENSG00000105989, ENSG00000143816, ENSG00000171552, ENSG00000115266, ENSG00000119699, ENSG00000110092, ENSG00000114251, ENSG0000…	1580	8205	1.57646	0.189433	0.00912855	0.00782066
hsa04722:Neurotrophin signaling pathway	119	0.00468649	36	0.850059	ENSG00000148082, ENSG00000064300, ENSG00000177606, ENSG00000198668, ENSG00000082701, ENSG00000002330, ENSG00000134313, ENSG00000117676, ENSG00000137764, ENSG00000007264, ENSG00000169885, ENSG00000225950, ENSG00000169047, ENSG00000185652, ENSG00000100784, ENSG00000129007, ENSG00000145675, ENSG00000102882, ENSG00000152495, ENSG00000107643, ENSG00000171791, ENSG00000197442, ENSG00000134243, ENSG0000…	1580	8205	1.571	0.799421	0.0410969	0.0352087
hsa05418:Fluid shear stress and atherosclerosis	139	0.00219819	42	0.991736	ENSG00000105971, ENSG00000177606, ENSG00000198668, ENSG00000138696, ENSG00000005961, ENSG00000137764, ENSG00000080824, ENSG00000204217, ENSG00000116584, ENSG00000169885, ENSG00000127528, ENSG00000121989, ENSG00000087245, ENSG00000259207, ENSG00000130707, ENSG00000129007, ENSG00000145675, ENSG00000181019, ENSG00000184009, ENSG00000107643, ENSG00000112715, ENSG00000197461, ENSG00000197122, ENSG0000…	1580	8205	1.56912	0.528864	0.0245263	0.0210123
hsa05226:Gastric cancer	149	0.00150862	45	1.06257	ENSG00000070388, ENSG00000148082, ENSG00000135925, ENSG00000099860, ENSG00000134574, ENSG00000082701, ENSG00000007968, ENSG00000044115, ENSG00000112242, ENSG00000173801, ENSG00000156427, ENSG00000115596, ENSG00000188763, ENSG00000169884, ENSG00000162337, ENSG00000101412, ENSG00000078579, ENSG00000162552, ENSG00000145675, ENSG00000070018, ENSG00000102882, ENSG00000158955, ENSG00000155760, ENSG0000…	1580	8205	1.56837	0.403299	0.0184268	0.0157867
hsa04912:GnRH signaling pathway	93	0.0143695	28	0.661157	ENSG00000096433, ENSG00000121281, ENSG00000154229, ENSG00000177606, ENSG00000198668, ENSG00000137841, ENSG00000169885, ENSG00000168970, ENSG00000113070, ENSG00000034152, ENSG00000138031, ENSG00000087245, ENSG00000123104, ENSG00000129007, ENSG00000243708, ENSG00000102882, ENSG00000147437, ENSG00000107643, ENSG00000197122, ENSG00000150995, ENSG00000157388, ENSG00000157227, ENSG00000188130, ENSG0000…	1580	8205	1.5635	0.992917	0.0961047	0.0823353
hsa04917:Prolactin signaling pathway	70	0.0377337	21	0.495868	ENSG00000107643, ENSG00000148082, ENSG00000106633, ENSG00000114737, ENSG00000197122, ENSG00000082701, ENSG00000170345, ENSG00000118971, ENSG00000110092, ENSG00000118689, ENSG00000188130, ENSG00000168610, ENSG00000117461, ENSG00000120833, ENSG00000185386, ENSG00000125347, ENSG00000109320, ENSG00000185338, ENSG00000145675, ENSG00000184557, ENSG00000102882	1580	8205	1.55791	0.999998	0.192611	0.165015
hsa05412:Arrhythmogenic right ventricular cardiomyopathy	77	0.0303389	23	0.543093	ENSG00000161638, ENSG00000096696, ENSG00000077943, ENSG00000118160, ENSG00000077522, ENSG00000132470, ENSG00000139626, ENSG00000157388, ENSG00000044115, ENSG00000057294, ENSG00000173801, ENSG00000157445, ENSG00000173402, ENSG00000007402, ENSG00000005961, ENSG00000170558, ENSG00000170624, ENSG00000091409, ENSG00000081059, ENSG00000102119, ENSG00000183023, ENSG00000259207, ENSG00000184009	1580	8205	1.55117	0.999973	0.157211	0.134686
hsa04928:Parathyroid hormone synthesis, secretion and action	106	0.014831	31	0.731995	ENSG00000153234, ENSG00000096433, ENSG00000160801, ENSG00000121281, ENSG00000154229, ENSG00000137486, ENSG00000170776, ENSG00000137841, ENSG00000113070, ENSG00000124813, ENSG00000138031, ENSG00000162337, ENSG00000184588, ENSG00000123104, ENSG00000070018, ENSG00000102882, ENSG00000130522, ENSG00000111424, ENSG00000171791, ENSG00000113448, ENSG00000198598, ENSG00000150995, ENSG00000077782, ENSG0000…	1580	8205	1.51872	0.993965	0.0961047	0.0823353
hsa04724:Glutamatergic synapse	114	0.0137221	33	0.779221	ENSG00000096433, ENSG00000132535, ENSG00000138814, ENSG00000121281, ENSG00000104888, ENSG00000105737, ENSG00000154229, ENSG00000172354, ENSG00000135821, ENSG00000137841, ENSG00000111371, ENSG00000251322, ENSG00000168970, ENSG00000161681, ENSG00000138031, ENSG00000123104, ENSG00000243708, ENSG00000102882, ENSG00000172380, ENSG00000176884, ENSG00000150995, ENSG00000164082, ENSG00000157388, ENSG0000…	1580	8205	1.50325	0.991133	0.095775	0.0820528
hsa04713:Circadian entrainment	97	0.0247979	28	0.661157	ENSG00000096433, ENSG00000049246, ENSG00000121281, ENSG00000154229, ENSG00000198668, ENSG00000172354, ENSG00000137841, ENSG00000120457, ENSG00000169885, ENSG00000138031, ENSG00000100346, ENSG00000100784, ENSG00000129007, ENSG00000102882, ENSG00000172380, ENSG00000176884, ENSG00000150995, ENSG00000157388, ENSG00000111664, ENSG00000196557, ENSG00000170345, ENSG00000198929, ENSG00000168243, ENSG0000…	1580	8205	1.49902	0.999814	0.146222	0.125272
hsa04020:Calcium signaling pathway	240	0.000348603	69	1.62928	ENSG00000096433, ENSG00000006638, ENSG00000121281, ENSG00000198668, ENSG00000156427, ENSG00000060558, ENSG00000148408, ENSG00000151729, ENSG00000138193, ENSG00000138031, ENSG00000078579, ENSG00000100346, ENSG00000123104, ENSG00000055732, ENSG00000129007, ENSG00000152495, ENSG00000112715, ENSG00000176884, ENSG00000118160, ENSG00000114854, ENSG00000150995, ENSG00000157388, ENSG00000138685, ENSG0000…	1580	8205	1.493	0.112408	0.00568378	0.00486944
hsa04657:IL-17 signaling pathway	94	0.0294063	27	0.637544	ENSG00000155313, ENSG00000131323, ENSG00000263528, ENSG00000177606, ENSG00000082701, ENSG00000172216, ENSG00000172458, ENSG00000080824, ENSG00000082512, ENSG00000163701, ENSG00000163702, ENSG00000102882, ENSG00000125740, ENSG00000107643, ENSG00000175592, ENSG00000130522, ENSG00000064012, ENSG00000141639, ENSG00000127191, ENSG00000170345, ENSG00000188130, ENSG00000118503, ENSG00000056972, ENSG0000…	1580	8205	1.49162	0.999963	0.15714	0.134626
hsa04390:Hippo signaling pathway	157	0.00452063	45	1.06257	ENSG00000156466, ENSG00000132535, ENSG00000115738, ENSG00000139926, ENSG00000124171, ENSG00000135925, ENSG00000073350, ENSG00000082701, ENSG00000044115, ENSG00000116985, ENSG00000138696, ENSG00000115596, ENSG00000118971, ENSG00000204217, ENSG00000188763, ENSG00000169884, ENSG00000125968, ENSG00000132849, ENSG00000089685, ENSG00000162552, ENSG00000102981, ENSG00000184009, ENSG00000074219, ENSG0000…	1580	8205	1.48845	0.787659	0.0409066	0.0350457
hsa01232:Nucleotide metabolism	85	0.0488734	24	0.566706	ENSG00000135318, ENSG00000135778, ENSG00000129187, ENSG00000176890, ENSG00000025708, ENSG00000004455, ENSG00000172113, ENSG00000179958, ENSG00000116337, ENSG00000168393, ENSG00000169093, ENSG00000100938, ENSG00000167325, ENSG00000198805, ENSG00000196839, ENSG00000137198, ENSG00000138185, ENSG00000155085, ENSG00000047230, ENSG00000103202, ENSG00000111906, ENSG00000239672, ENSG00000162433, ENSG0000…	1580	8205	1.46627	1	0.222863	0.190932
hsa04015:Rap1 signaling pathway	210	0.00178888	59	1.39315	ENSG00000109756, ENSG00000121281, ENSG00000143590, ENSG00000198668, ENSG00000130396, ENSG00000156427, ENSG00000081026, ENSG00000138193, ENSG00000034152, ENSG00000125968, ENSG00000138031, ENSG00000160293, ENSG00000078579, ENSG00000129007, ENSG00000102882, ENSG00000112715, ENSG00000099617, ENSG00000176884, ENSG00000197122, ENSG00000138685, ENSG00000184371, ENSG00000188130, ENSG00000169750, ENSG0000…	1580	8205	1.459	0.457921	0.0210964	0.0180738
hsa05131:Shigellosis	247	0.000830249	69	1.62928	ENSG00000108669, ENSG00000096433, ENSG00000103490, ENSG00000177606, ENSG00000082701, ENSG00000162909, ENSG00000025039, ENSG00000286522, ENSG00000197409, ENSG00000008256, ENSG00000082512, ENSG00000138193, ENSG00000163041, ENSG00000278828, ENSG00000130429, ENSG00000123104, ENSG00000100784, ENSG00000102882, ENSG00000107643, ENSG00000204060, ENSG00000106436, ENSG00000197122, ENSG00000171791, ENSG0000…	1580	8205	1.45069	0.247281	0.011831	0.010136
[truncated: 31 more rows]

## Sheet: Supplementary Table S4.
Supplementary Table S4. Downregulated genes by silencing SS18-SSX
[truncated: 463 more rows]
